# Supplementary material for: Macrophage colony-stimulating factor (CSF1) controls monocyte production and maturation and the steady-state size of the liver in pigs
Source: Am J Physiol Gastrointest Liver Physiol. 2016 Jul 21;311(3):G533–47. doi: 10.1152/ajpgi.00116.2016 (PMC5076001; doi:10.1152/ajpgi.00116.2016)
Supplement: Supplemental Table 1 [file Supplemental_Table_1.xlsx]

## Sheet: RESULTS.RMA-GENE-FULL_unlogged_
Name	Gene Symbol	mRNA Accession	mRNA Source	mRna - Description	UniGene ID	UniGene Expression Information	GO Biological Process ID	GO Biological Process Term	GO Cellular Component ID	GO Cellular Component Term	GO Molecular Function ID	GO Molecular Function Term	MCL_2.2_6
---:15180269	---	---	---	---	---	---	---	---	---	---	---	---	Cluster0001
---:15180295	---	---	---	---	---	---	---	---	---	---	---	---	Cluster0001
---:15180375	---	---	---	---	---	---	---	---	---	---	---	---	Cluster0001
---:15180567	---	---	---	---	---	---	---	---	---	---	---	---	Cluster0001
---:15180615	---	---	---	---	---	---	---	---	---	---	---	---	Cluster0001
---:15181027	---	---	---	---	---	---	---	---	---	---	---	---	Cluster0001
---:15181047	---	---	---	---	---	---	---	---	---	---	---	---	Cluster0001
---:15181117	---	---	---	---	---	---	---	---	---	---	---	---	Cluster0001
---:15181451	---	---	---	---	---	---	---	---	---	---	---	---	Cluster0001
---:15181513	---	---	---	---	---	---	---	---	---	---	---	---	Cluster0001
---:15181607	---	---	---	---	---	---	---	---	---	---	---	---	Cluster0001
---:15182185	---	---	---	---	---	---	---	---	---	---	---	---	Cluster0001
---:15182403	---	---	---	---	---	---	---	---	---	---	---	---	Cluster0001
---:15182415	---	---	---	---	---	---	---	---	---	---	---	---	Cluster0001
---:15182439	---	---	---	---	---	---	---	---	---	---	---	---	Cluster0001
---:15182483	---	---	---	---	---	---	---	---	---	---	---	---	Cluster0001
---:15182517	---	---	---	---	---	---	---	---	---	---	---	---	Cluster0001
---:15182531	---	---	---	---	---	---	---	---	---	---	---	---	Cluster0001
---:15182987	---	---	---	---	---	---	---	---	---	---	---	---	Cluster0001
---:15183961	---	AK394728	GenBank	Sus scrofa mRNA, clone: MLTL10078G12, expressed in longissimus muscle.	Ssc.7021	adipose tissue| adrenal gland| bladder| blood| brain| embryonic tissue| eye| heart| intestine| kidney| lung| mammary gland| muscle| olfactory mucosa| ovary| pituitary gland| placenta| salivary gland| skin| spinal cord| spleen| stomach| testis| thymus| thyroid| trachea| uterus| fetus| neonate| juvenile| adult	---	---	---	---	---	---	Cluster0001
---:15184322	---	AK397746	GenBank	Sus scrofa mRNA, clone: SPL010066D02, expressed in spleen.	Ssc.34906	adipose tissue| blood| intestine| muscle| spleen| testis| neonate| juvenile| adult	---	---	---	---	---	---	Cluster0001
---:15184820	---	AY609474	GenBank	Sus scrofa clone Clu_128105.scr.msk.p1.Contig1, mRNA sequence.	Ssc.10147	brain| embryonic tissue| eye| intestine| lung| muscle| ovary| pituitary gland| placenta| skin| spleen| testis| thymus| trachea|pre-implantation embryo| fetus| neonate| adult	---	---	---	---	---	---	Cluster0001
---:15184965	---	AK395361	GenBank	Sus scrofa mRNA, clone: OVRM10207C09, expressed in ovary.	Ssc.97113	adipose tissue| adrenal gland| amnion| blood| brain| embryonic tissue| eye| intestine| joint| liver| lung| lymph node| mammary gland| muscle| ovary| pituitary gland| placenta| skin| spleen| testis| thymus| thyroid| uterus| fetus| neonate| juvenile| adult	---	---	---	---	---	---	Cluster0001
---:15185423	---	AK390053	GenBank	Sus scrofa mRNA, clone: BFLT10021G09, expressed in brain (frontal lobe).	Ssc.51851	adipose tissue| adrenal gland| aorta| bladder| blood| brain| cartilage| embryonic tissue| esophagus| eye| heart| intestine| kidney| liver| lung| lymph node| mammary gland| muscle| ovary| pituitary gland| placenta| salivary gland| skin| spinal cord| spleen| testis| thymus| thyroid| trachea| uterus| peri-implantation embryo| fetus| neonate| juvenile| adult	---	---	---	---	---	---	Cluster0001
---:15186433	---	AK349352	GenBank	Sus scrofa mRNA, clone:PTG010054A01, expressed in pituitary gland.	Ssc.88268	testis| adult	---	---	---	---	---	---	Cluster0001
---:15186948	---	AK351861	GenBank	Sus scrofa mRNA, clone:THY010101D06, expressed in thymus.	Ssc.24992	embryonic tissue| ovary| thymus| adult	---	---	---	---	---	---	Cluster0001
---:15187252	---	ENSSSCT00000028522	ENSEMBL	cdna:novel chromosome:Sscrofa10.2:1:155752282:155755624:-1 gene:ENSSSCG00000022104 gene_biotype:protein_coding transcript_biotype:protein_coding	---	---	---	---	GO:0005739 // GO:0005737	mitochondrion // cytoplasm	GO:0005515	protein binding	Cluster0001
---:15187482	---	ENSSSCT00000026284	ENSEMBL	cdna:novel chromosome:Sscrofa10.2:1:169087944:169090208:1 gene:ENSSSCG00000023069 gene_biotype:protein_coding transcript_biotype:protein_coding	---	---	---	---	---	---	---	---	Cluster0001
---:15187782	---	AK235147	GenBank	Sus scrofa mRNA, clone:OVRM10053F02, expressed in ovary.	Ssc.51894	adipose tissue| brain| embryonic tissue| heart| intestine| lung| ovary| placenta| skin| spleen| stomach| testis| thyroid| trachea| uterus| fetus| adult	---	---	---	---	---	---	Cluster0001
---:15187848	---	AK397081	GenBank	Sus scrofa mRNA, clone: PTG010080D03, expressed in pituitary gland.	Ssc.5358	blood| embryonic tissue| esophagus| intestine| liver| lung| lymph node| muscle| ovary| pituitary gland| salivary gland| skin| spinal cord| testis| thymus| fetus| adult	---	---	---	---	---	---	Cluster0001
---:15188179	---	AK399799	GenBank	Sus scrofa mRNA, clone: BMWN10091H12, expressed in bone marrow.	Ssc.26312	adrenal gland| blood| bone marrow| brain| cartilage| embryonic tissue| intestine| lymph| ovary| spleen| testis| trachea| fetus| neonate| juvenile| adult	---	---	---	---	---	---	Cluster0001
---:15188278	---	AK392936	GenBank	Sus scrofa mRNA, clone: ITT010047A01, expressed in intestine.	Ssc.55250	adipose tissue| adrenal gland| brain| embryonic tissue| heart| intestine| lymph node| muscle| olfactory mucosa| ovary| skin| testis| uterus| fetus| neonate| adult	---	---	---	---	---	---	Cluster0001
---:15188585	---	GENSCAN00000008853	ENSEMBL	cdna:genscan chromosome:Sscrofa10.2:1:216209968:216221406:1 transcript_biotype:protein_coding	---	---	---	---	---	---	---	---	Cluster0001
---:15188728	---	AK235492	GenBank	Sus scrofa mRNA, clone:OVRM10087B09, expressed in ovary.	Ssc.8808	blood| bone marrow| embryonic tissue| eye| intestine| liver| ovary| skin| uterus| neonate| adult	---	---	---	---	---	---	Cluster0001
---:15188783	---	AK395981	GenBank	Sus scrofa mRNA, clone: OVRT10098B09, expressed in ovary.	Ssc.71655	embryonic tissue| ovary| pituitary gland| placenta| testis| adult	---	---	---	---	---	---	Cluster0001
---:15188990	---	AK397615	GenBank	Sus scrofa mRNA, clone: SMG010098D12, expressed in submaxillary gland.	Ssc.97852	aorta| bladder| brain| cartilage| kidney| lung| lymph node| muscle| placenta| spinal cord| testis| thymus| neonate| adult	---	---	---	---	---	---	Cluster0001
---:15189193	---	ENSSSCT00000021025	ENSEMBL	ncrna:miRNA chromosome:Sscrofa10.2:1:253003161:253003259:1 gene:ENSSSCG00000019430 gene_biotype:miRNA transcript_biotype:miRNA	---	---	---	---	---	---	---	---	Cluster0001
---:15189371	---	ENSSSCT00000021534	ENSEMBL	ncrna:snoRNA chromosome:Sscrofa10.2:1:259384335:259384475:1 gene:ENSSSCG00000019939 gene_biotype:snoRNA transcript_biotype:snoRNA	---	---	---	---	---	---	---	---	Cluster0001
---:15189759	---	AK348196	GenBank	Sus scrofa mRNA, clone:OVRM10091G02, expressed in ovary.	Ssc.96419	brain| embryonic tissue| intestine| joint| lung| lymph node| ovary| placenta| skin| testis| thymus| peri-implantation embryo| fetus| neonate| adult	---	---	---	---	---	---	Cluster0001
---:15189936	---	GENSCAN00000050825	ENSEMBL	cdna:genscan scaffold:Sscrofa10.2:GL892685.2:143840:155737:1 transcript_biotype:protein_coding	---	---	---	---	---	---	---	---	Cluster0001
---:15191655	---	AK392566	GenBank	Sus scrofa mRNA, clone: HTMT10086G08, expressed in hypothalamus.	Ssc.3370	adipose tissue| adrenal gland| blood| brain| embryonic tissue| eye| heart| intestine| joint| lung| mammary gland| muscle| ovary| placenta| skin| testis| fetus| neonate| adult	---	---	---	---	---	---	Cluster0001
---:15192244	---	AK343378	GenBank	Sus scrofa mRNA, clone:ADR010053C09, expressed in adrenal gland.	Ssc.44295	adipose tissue| adrenal gland| aorta| bladder| brain| embryonic tissue| intestine| joint| liver| lung| mammary gland| muscle| ovary| skin| spinal cord| stomach| trachea| uterus| neonate| juvenile| adult	---	---	---	---	---	---	Cluster0001
---:15192497	---	AK349501	GenBank	Sus scrofa mRNA, clone:PTG010087E10, expressed in pituitary gland.	Ssc.44629	adrenal gland| brain| trachea| uterus| neonate| adult	---	---	---	---	---	---	Cluster0001
---:15192646	---	AK396745	GenBank	Sus scrofa mRNA, clone: PST010084F11, expressed in prostate.	Ssc.43145	adipose tissue| embryonic tissue| intestine| liver| mammary gland| ovary| oviduct| skin| spleen| uterus|pre-implantation embryo| juvenile| adult	---	---	---	---	---	---	Cluster0001
---:15192655	---	AK396745	GenBank	Sus scrofa mRNA, clone: PST010084F11, expressed in prostate.	Ssc.43145	adipose tissue| embryonic tissue| intestine| liver| mammary gland| ovary| oviduct| skin| spleen| uterus|pre-implantation embryo| juvenile| adult	---	---	---	---	---	---	Cluster0001
---:15193275	---	ENSSSCT00000004801	ENSEMBL	cdna:novel scaffold:Sscrofa10.2:GL893997.2:46706:61608:1 gene:ENSSSCG00000027825 gene_biotype:protein_coding transcript_biotype:protein_coding	---	---	---	---	---	---	---	---	Cluster0001
---:15193686	---	AK234805	GenBank	Sus scrofa mRNA, clone:OVRM10020C02, expressed in ovary.	Ssc.26182	adipose tissue| adrenal gland| aorta| blood| embryonic tissue| esophagus| eye| intestine| joint| kidney| lung| muscle| ovary| placenta| skin| spleen| testis| trachea| uterus| adult	---	---	---	---	---	---	Cluster0001
---:15193954	---	---	---	---	---	---	---	---	---	---	---	---	Cluster0001
---:15194215	---	AK345894	GenBank	Sus scrofa mRNA, clone:LVR010046C10, expressed in liver.	Ssc.96482	adipose tissue| blood| liver| lung| thyroid| juvenile| adult	---	---	---	---	---	---	Cluster0001
---:15194505	---	ENSSSCT00000005081	ENSEMBL	cdna:known chromosome:Sscrofa10.2:1:126842175:127433537:-1 gene:ENSSSCG00000004600 gene_biotype:processed_transcript transcript_biotype:processed_transcript	Ssc.99107 // Ssc.97982 // Ssc.21661	uterus // blood| embryonic tissue| placenta| testis| adult // adipose tissue| blood| brain| embryonic tissue| eye| intestine| liver| lung| lymph node| mammary gland| muscle| ovary| pituitary gland| skin| spleen| testis| thyroid| trachea| uterus| fetus| neonate| juvenile| adult	---	---	---	---	---	---	Cluster0001
---:15194780	---	AK391793	GenBank	Sus scrofa mRNA, clone: HTMT10023D01, expressed in hypothalamus.	Ssc.19389	bladder| blood| bone marrow| embryonic tissue| intestine| kidney| lung| olfactory mucosa| skin| spleen| stomach| testis| trachea| neonate| adult	---	---	---	---	---	---	Cluster0001
---:15195197	---	AK238967	GenBank	Sus scrofa mRNA, clone:THY010052E09, expressed in thymus.	Ssc.83316	brain| embryonic tissue| intestine| mammary gland| ovary| pituitary gland| skin| spleen| testis| thymus| thyroid| fetus| neonate| adult	---	---	---	---	---	---	Cluster0001
---:15195279	---	AK344379	GenBank	Sus scrofa mRNA, clone:DCI010029B04, expressed in dendritic cells (immature).	Ssc.62719	lymph node| adult	---	---	---	---	---	---	Cluster0001
---:15197294	---	ENSSSCT00000028710	ENSEMBL	ncrna:snoRNA scaffold:Sscrofa10.2:GL896018.1:49405:49534:1 gene:ENSSSCG00000026952 gene_biotype:snoRNA transcript_biotype:snoRNA	---	---	---	---	---	---	---	---	Cluster0001
---:15197856	---	AK390848	GenBank	Sus scrofa mRNA, clone: CLNT10007C12, expressed in colon.	Ssc.38191	embryonic tissue| testis| adult	---	---	---	---	---	---	Cluster0001
---:15198098	---	AK233976	GenBank	Sus scrofa mRNA, clone:MLN010084D05, expressed in mesenteric lymph node.	Ssc.83765	embryonic tissue| lymph node| ovary| placenta| spinal cord| adult	---	---	---	---	---	---	Cluster0001
---:15198400	---	AK392885	GenBank	Sus scrofa mRNA, clone: ITT010026F07, expressed in intestine.	Ssc.33227	intestine| adult	---	---	---	---	---	---	Cluster0001
---:15198662	---	AK394869	GenBank	Sus scrofa mRNA, clone: OVR010042E01, expressed in ovary.	Ssc.38388	embryonic tissue| ovary| adult	---	---	---	---	---	---	Cluster0001
---:15198735	---	AK238686	GenBank	Sus scrofa mRNA, clone:THY010017C10, expressed in thymus.	Ssc.27256	adipose tissue| adrenal gland| blood| bone marrow| brain| embryonic tissue| intestine| joint| liver| lung| lymph| lymph node| mammary gland| ovary| placenta| spleen| testis| thymus| tongue| uterus|pre-implantation embryo| peri-implantation embryo| fetus| neonate| juvenile| adult	---	---	---	---	---	---	Cluster0001
---:15199425	---	AK397866	GenBank	Sus scrofa mRNA, clone: TCH010010F06, expressed in trachea.	Ssc.79537	adipose tissue| cartilage| embryonic tissue| intestine| trachea| fetus| neonate| adult	---	---	---	---	---	---	Cluster0001
---:15200031	---	AK344474	GenBank	Sus scrofa mRNA, clone:DCI010060B12, expressed in dendritic cells (immature).	Ssc.98617	embryonic tissue| adult	---	---	---	---	---	---	Cluster0001
---:15200311	---	AK343500	GenBank	Sus scrofa mRNA, clone:ADR010080A12, expressed in adrenal gland.	Ssc.4216	adrenal gland| bone marrow| brain| embryonic tissue| intestine| joint| lung| muscle| ovary| pituitary gland| placenta| skin| spleen| stomach| thymus| thyroid| tongue| uterus| fetus| neonate| juvenile| adult	---	---	---	---	---	---	Cluster0001
---:15200416	---	ENSSSCT00000011975	ENSEMBL	cdna:novel chromosome:Sscrofa10.2:10:31292343:31304429:1 gene:ENSSSCG00000010942 gene_biotype:protein_coding transcript_biotype:protein_coding	---	---	GO:0006281	DNA repair	---	---	---	---	Cluster0001
---:15200864	---	AK395522	GenBank	Sus scrofa mRNA, clone: OVRT10023H08, expressed in ovary.	Ssc.42613	adipose tissue| adrenal gland| amnion| aorta| bladder| blood| bone marrow| brain| cartilage| embryonic tissue| esophagus| eye| heart| intestine| joint| kidney| liver| lung| lymph| lymph node| mammary gland| muscle| olfactory mucosa| ovary| pancreas| pituitary gland| placenta| salivary gland| skin| spinal cord| spleen| stomach| testis| thymus| thyroid| tongue| trachea| uterus| fetus| neonate| juve…	---	---	GO:0005882	intermediate filament	GO:0005198	structural molecule activity	Cluster0001
---:15201059	---	AK396660	GenBank	Sus scrofa mRNA, clone: PST010070D11, expressed in prostate.	Ssc.40385	adrenal gland| bladder| brain| embryonic tissue| heart| intestine| liver| lung| muscle| stomach| thyroid| peri-implantation embryo| fetus| neonate| adult	---	---	---	---	---	---	Cluster0001
---:15201816	---	AK394833	GenBank	Sus scrofa mRNA, clone: OVR010030B06, expressed in ovary.	Ssc.11360	adipose tissue| adrenal gland| blood| brain| embryonic tissue| intestine| joint| lung| muscle| ovary| skin| spleen| testis| thyroid| uterus| fetus| neonate| adult	---	---	---	---	---	---	Cluster0001
---:15203098	---	AK390414	GenBank	Sus scrofa mRNA, clone: BFLT10069H01, expressed in brain (frontal lobe).	Ssc.31222	adipose tissue| bladder| blood| brain| embryonic tissue| intestine| joint| liver| lung| lymph| muscle| ovary| placenta| spleen| testis| thymus| thyroid| trachea| fetus| juvenile| adult	---	---	---	---	---	---	Cluster0001
---:15203501	---	AK351358	GenBank	Sus scrofa mRNA, clone:TES010101B06, expressed in testis.	Ssc.97356	blood| ovary| placenta| spleen| testis| uterus| adult	---	---	---	---	---	---	Cluster0001
---:15203548	---	AK389654	GenBank	Sus scrofa mRNA, clone: AMP010020F04, expressed in alveolar macrophage.	Ssc.99577	lung| adult	---	---	---	---	---	---	Cluster0001
---:15203867	---	AK393096	GenBank	Sus scrofa mRNA, clone: ITT010102C02, expressed in intestine.	Ssc.14037	adipose tissue| adrenal gland| blood| intestine| thymus| fetus| juvenile| adult	---	---	---	---	---	---	Cluster0001
---:15204012	---	AK349801	GenBank	Sus scrofa mRNA, clone:SKNB10058C11, expressed in skin.	Ssc.71823	cartilage| lung| pituitary gland| skin| uterus| fetus| neonate| adult	---	---	---	---	---	---	Cluster0001
---:15204093	---	AK396320	GenBank	Sus scrofa mRNA, clone: PST010009F08, expressed in prostate.	Ssc.38086	blood| embryonic tissue| lung| juvenile| adult	---	---	---	---	---	---	Cluster0001
---:15204128	---	AK235696	GenBank	Sus scrofa mRNA, clone:OVRM10105F06, expressed in ovary.	Ssc.5390	adrenal gland| aorta| blood| brain| cartilage| embryonic tissue| liver| lung| muscle| ovary| pituitary gland| placenta| salivary gland| spleen| stomach| testis| thymus| thyroid| fetus| neonate| juvenile| adult	---	---	---	---	---	---	Cluster0001
---:15204336	---	AK392568	GenBank	Sus scrofa mRNA, clone: HTMT10086H03, expressed in hypothalamus.	Ssc.56817	blood| brain| embryonic tissue| heart| intestine| liver| lymph| lymph node| mammary gland| muscle| placenta| skin| spleen| testis| thymus| tongue| uterus| neonate| juvenile| adult	---	---	---	---	---	---	Cluster0001
---:15205877	---	AK237072	GenBank	Sus scrofa mRNA, clone:PBL010091E06, expressed in periphral blood mononuclear cell.	Ssc.48820	adrenal gland| blood| brain| embryonic tissue| lymph| muscle| ovary| skin| spleen| stomach| thymus| thyroid| neonate| adult	---	---	---	---	---	---	Cluster0001
---:15205941	---	AK349285	GenBank	Sus scrofa mRNA, clone:PTG010038F09, expressed in pituitary gland.	Ssc.3223	adipose tissue| blood| brain| embryonic tissue| intestine| spleen| fetus| neonate| juvenile| adult	---	---	---	---	---	---	Cluster0001
---:15205974	---	AK395609	GenBank	Sus scrofa mRNA, clone: OVRT10036E10, expressed in ovary.	Ssc.24938	adipose tissue| brain| embryonic tissue| intestine| joint| lymph node| mammary gland| ovary| skin| fetus| neonate| adult	---	---	---	---	---	---	Cluster0001
---:15206020	---	AK394451	GenBank	Sus scrofa mRNA, clone: MLN010039E07, expressed in mesenteric lymph node.	Ssc.47693	adrenal gland| blood| brain| embryonic tissue| intestine| joint| lymph| lymph node| olfactory mucosa| ovary| spleen| thymus| trachea| neonate| juvenile| adult	---	---	---	---	---	---	Cluster0001
---:15206123	---	AK236891	GenBank	Sus scrofa mRNA, clone:PBL010034C02, expressed in periphral blood mononuclear cell.	Ssc.13662	blood| ovary| pituitary gland| skin| spleen| trachea| adult	---	---	---	---	---	---	Cluster0001
---:15206600	---	AK231228	GenBank	Sus scrofa mRNA, clone:ITT010020E01, expressed in intestine.	Ssc.39718	embryonic tissue|pre-implantation embryo| adult	---	---	---	---	---	---	Cluster0001
---:15206791	---	AK234833	GenBank	Sus scrofa mRNA, clone:OVRM10021B12, expressed in ovary.	Ssc.42363	adipose tissue| adrenal gland| blood| bone marrow| brain| cartilage| embryonic tissue| intestine| joint| lymph| ovary| thymus| thyroid| uterus| fetus| neonate| juvenile| adult	---	---	---	---	---	---	Cluster0001
---:15206933	---	AK396004	GenBank	Sus scrofa mRNA, clone: PBL010008F10, expressed in peripheral blood lymphocytes.	Ssc.8854	adipose tissue| blood| embryonic tissue| heart| intestine| joint| liver| lymph node| mammary gland| ovary| placenta| spleen| testis| thymus| fetus| neonate| juvenile| adult	---	---	---	---	---	---	Cluster0001
---:15207242	---	AK351728	GenBank	Sus scrofa mRNA, clone:THY010069E01, expressed in thymus.	Ssc.54229	brain| embryonic tissue| eye| intestine| lung| placenta| thymus| uterus| fetus| neonate| adult	---	---	---	---	---	---	Cluster0001
---:15207849	---	AK400836	GenBank	Sus scrofa mRNA, clone: PST010051A04, expressed in prostate.	Ssc.96132	adipose tissue| adrenal gland| amnion| bladder| blood| brain| embryonic tissue| eye| heart| intestine| liver| lung| lymph| lymph node| mammary gland| muscle| olfactory mucosa| ovary| pituitary gland| placenta| skin| spinal cord| spleen| stomach| testis| thymus| thyroid| uterus| peri-implantation embryo| fetus| neonate| juvenile| adult	---	---	---	---	---	---	Cluster0001
---:15208088	---	AK395435	GenBank	Sus scrofa mRNA, clone: OVRT10006H12, expressed in ovary.	Ssc.12161	adipose tissue| blood| brain| cartilage| embryonic tissue| intestine| lung| mammary gland| muscle| ovary| placenta| spleen| testis| fetus| neonate| adult	---	---	---	---	---	---	Cluster0001
---:15208128	---	GENSCAN00000010571	ENSEMBL	cdna:genscan chromosome:Sscrofa10.2:12:26656483:26666926:1 transcript_biotype:protein_coding	---	---	---	---	---	---	---	---	Cluster0001
---:15208755	---	AK395079	GenBank	Sus scrofa mRNA, clone: OVRM10044F07, expressed in ovary.	Ssc.102275	---	---	---	---	---	---	---	Cluster0001
---:15208820	---	AK348074	GenBank	Sus scrofa mRNA, clone:OVRM10057G04, expressed in ovary.	Ssc.25169	adipose tissue| aorta| bladder| blood| bone marrow| brain| embryonic tissue| esophagus| heart| intestine| joint| kidney| liver| lung| lymph node| mammary gland| muscle| ovary| oviduct| pancreas| pituitary gland| placenta| skin| spinal cord| spleen| testis| thymus| thyroid| trachea| uterus|pre-implantation embryo| fetus| neonate| juvenile| adult	---	---	---	---	---	---	Cluster0001
---:15208830	---	AK396867	GenBank	Sus scrofa mRNA, clone: PTG010013H02, expressed in pituitary gland.	Ssc.102281	---	---	---	---	---	---	---	Cluster0001
---:15208918	---	ENSSSCT00000019333	ENSEMBL	cdna:known chromosome:Sscrofa10.2:12:46669533:46671686:-1 gene:ENSSSCG00000017761 gene_biotype:protein_coding transcript_biotype:protein_coding	Ssc.27188	adrenal gland| blood| bone marrow| brain| embryonic tissue| intestine| lymph| lymph node| mammary gland| pituitary gland| skin| testis| thymus| fetus| neonate| juvenile| adult	---	---	---	---	---	---	Cluster0001
---:15209437	---	AK350290	GenBank	Sus scrofa mRNA, clone:SPL010027H06, expressed in spleen.	Ssc.8187	blood| brain| intestine| joint| lung| ovary| skin| spleen| thymus| thyroid| uterus| juvenile| adult	---	---	---	---	---	---	Cluster0001
---:15209584	---	---	---	---	---	---	---	---	---	---	---	---	Cluster0001
---:15209585	---	---	---	---	---	---	---	---	---	---	---	---	Cluster0001
---:15209586	---	---	---	---	---	---	---	---	---	---	---	---	Cluster0001
---:15209589	---	---	---	---	---	---	---	---	---	---	---	---	Cluster0001
---:15209885	---	AK352453	GenBank	Sus scrofa mRNA, clone:UTR010094A08, expressed in uterus.	Ssc.99395	uterus| adult	---	---	---	---	---	---	Cluster0001
---:15210697	---	ENSSSCT00000035140	ENSEMBL	cdna:pseudogene chromosome:Sscrofa10.2:12:6588307:6590084:-1 gene:ENSSSCG00000017235 gene_biotype:pseudogene transcript_biotype:unprocessed_pseudogene	---	---	---	---	---	---	---	---	Cluster0001
---:15211033	---	AK393635	GenBank	Sus scrofa mRNA, clone: KDN010081E04, expressed in kidney.	Ssc.75819	embryonic tissue| ovary| adult	---	---	---	---	---	---	Cluster0001
---:15212101	---	ENSSSCT00000019131	ENSEMBL	cdna:novel chromosome:Sscrofa10.2:12:26727930:26732792:-1 gene:ENSSSCG00000017575 gene_biotype:protein_coding transcript_biotype:protein_coding	---	---	GO:0006281 // GO:0006310	DNA repair // DNA recombination	---	---	GO:0000166	nucleotide binding	Cluster0001
---:15212109	---	ENSSSCT00000019133	ENSEMBL	cdna:novel chromosome:Sscrofa10.2:12:26716457:26723604:1 gene:ENSSSCG00000017576 gene_biotype:protein_coding transcript_biotype:protein_coding	---	---	---	---	---	---	---	---	Cluster0001
---:15212208	---	AK230482	GenBank	Sus scrofa mRNA, clone:AMP010001H01, expressed in alveolar macrophage.	Ssc.51980	adipose tissue| adrenal gland| blood| embryonic tissue| intestine| liver| lung| mammary gland| muscle| ovary| placenta| skin| spleen| thymus| thyroid| uterus| juvenile| adult	---	---	---	---	---	---	Cluster0001
---:15212431	---	AK230757	GenBank	Sus scrofa mRNA, clone:AMP010037G04, expressed in alveolar macrophage.	Ssc.877	bladder| bone marrow| embryonic tissue| heart| intestine| kidney| lung| muscle| ovary| placenta| testis| thymus| thyroid| fetus| neonate| adult	---	---	---	---	---	---	Cluster0001
---:15212469	---	AK344677	GenBank	Sus scrofa mRNA, clone:DCI010105D02, expressed in dendritic cells (immature).	Ssc.75702	lymph node| spleen| adult	---	---	---	---	---	---	Cluster0001
---:15213320	---	GENSCAN00000010175	ENSEMBL	cdna:genscan chromosome:Sscrofa10.2:12:50954319:51038973:-1 transcript_biotype:protein_coding	---	---	---	---	---	---	---	---	Cluster0001
---:15213944	---	ENSSSCT00000023458	ENSEMBL	ncrna:snoRNA scaffold:Sscrofa10.2:GL893964.1:11570:11711:1 gene:ENSSSCG00000021835 gene_biotype:snoRNA transcript_biotype:snoRNA	---	---	---	---	---	---	---	---	Cluster0001
---:15214747	---	AK389453	GenBank	Sus scrofa mRNA, clone: ADR010074C11, expressed in adrenal gland.	Ssc.97227	adipose tissue| adrenal gland| bladder| blood| brain| embryonic tissue| eye| intestine| kidney| liver| lung| mammary gland| muscle| ovary| placenta| spinal cord| spleen| stomach| thymus| thyroid| tongue| trachea| fetus| neonate| juvenile| adult	---	---	---	---	---	---	Cluster0001
---:15215661	---	AK344758	GenBank	Sus scrofa mRNA, clone:HTMT10033H11, expressed in hypothalamus.	Ssc.3163	adipose tissue| brain| embryonic tissue| eye| heart| intestine| joint| muscle| spleen| fetus| neonate| adult	---	---	---	---	---	---	Cluster0001
---:15215665	---	---	---	---	---	---	---	---	---	---	---	---	Cluster0001
---:15216747	---	AK392871	GenBank	Sus scrofa mRNA, clone: ITT010021G06, expressed in intestine.	Ssc.1408	brain| embryonic tissue| eye| intestine| muscle| ovary| spleen| thymus| uterus| fetus| neonate| adult	---	---	---	---	---	---	Cluster0001
---:15216997	---	AK391120	GenBank	Sus scrofa mRNA, clone: CLNT10069C08, expressed in colon.	Ssc.101668	---	---	---	---	---	---	---	Cluster0001
---:15217070	---	AK389979	GenBank	Sus scrofa mRNA, clone: BFLT10013C06, expressed in brain (frontal lobe).	Ssc.4204	adipose tissue| adrenal gland| aorta| bladder| blood| brain| embryonic tissue| esophagus| eye| heart| intestine| joint| kidney| lung| mammary gland| muscle| olfactory mucosa| ovary| pituitary gland| salivary gland| spinal cord| spleen| stomach| thymus| thyroid| tongue| trachea| uterus| fetus| neonate| juvenile| adult	---	---	---	---	---	---	Cluster0001
---:15217128	---	AK237107	GenBank	Sus scrofa mRNA, clone:PBL010107C03, expressed in periphral blood mononuclear cell.	Ssc.97989	blood| brain| embryonic tissue| lung| ovary| thymus| adult	---	---	---	---	---	---	Cluster0001
---:15217311	---	AK348420	GenBank	Sus scrofa mRNA, clone:OVRM10159C09, expressed in ovary.	Ssc.22058	embryonic tissue| liver| lung| ovary| adult	---	---	---	---	---	---	Cluster0001
---:15217714	---	AK398422	GenBank	Sus scrofa mRNA, clone: THY010062D10, expressed in thymus.	Ssc.102033	---	---	---	---	---	---	---	Cluster0001
---:15218026	---	AK389785	GenBank	Sus scrofa mRNA, clone: AMP010071A09, expressed in alveolar macrophage.	Ssc.37249	adipose tissue| blood| embryonic tissue| intestine| liver| lung| lymph| lymph node| muscle| ovary| spleen| thymus| thyroid| trachea| fetus| juvenile| adult	---	---	---	---	---	---	Cluster0001
---:15218476	---	ENSSSCT00000013137	ENSEMBL	cdna:novel chromosome:Sscrofa10.2:13:189414690:189546760:1 gene:ENSSSCG00000012006 gene_biotype:protein_coding transcript_biotype:protein_coding	---	---	GO:0006200 // GO:0006810 // GO:0055085	ATP catabolic process // transport // transmembrane transport	GO:0016021	integral to membrane	GO:0000166 // GO:0042626 // GO:0017111 // GO:0005524 // GO:0016887	nucleotide binding // ATPase activity, coupled to transmembrane movement of substances // nucleoside-triphosphatase activity // ATP binding // ATPase activity	Cluster0001
---:15220221	---	AK393348	GenBank	Sus scrofa mRNA, clone: KDN010040C12, expressed in kidney.	Ssc.26425	adipose tissue| embryonic tissue| mammary gland| ovary| spleen| testis| thymus| juvenile| adult	---	---	---	---	---	---	Cluster0001
---:15220244	---	AK390760	GenBank	Sus scrofa mRNA, clone: BKFL10085C08, expressed in backfat.	Ssc.96847	adipose tissue| blood| heart| joint| lung| lymph node| ovary| placenta| spleen| juvenile| adult	---	---	---	---	---	---	Cluster0001
---:15220302	---	AK396467	GenBank	Sus scrofa mRNA, clone: PST010036B10, expressed in prostate.	Ssc.30830	adipose tissue| bone marrow| brain| embryonic tissue| heart| intestine| lung| lymph| muscle| ovary| placenta| skin| uterus| fetus| neonate| adult	---	---	---	---	---	---	Cluster0001
---:15220645	---	JX546149	GenBank	Sus scrofa secreted O-linked N-acetylglucosamine transferase (OGT) mRNA, complete cds.	---	---	---	---	---	---	GO:0016740 // GO:0016757	transferase activity // transferase activity, transferring glycosyl groups	Cluster0001
---:15221043	---	AK236754	GenBank	Sus scrofa mRNA, clone:OVRM10224F12, expressed in ovary.	Ssc.42343	adipose tissue| adrenal gland| aorta| bladder| blood| brain| embryonic tissue| esophagus| eye| heart| intestine| joint| kidney| liver| lung| lymph| lymph node| mammary gland| muscle| ovary| oviduct| pituitary gland| placenta| prostate| skin| spinal cord| spleen| stomach| testis| thymus| thyroid| trachea| uterus| peri-implantation embryo| fetus| neonate| juvenile| adult	---	---	---	---	---	---	Cluster0001
---:15221337	---	AK391701	GenBank	Sus scrofa mRNA, clone: HTMT10016E04, expressed in hypothalamus.	Ssc.5649	adipose tissue| adrenal gland| aorta| blood| bone marrow| brain| embryonic tissue| eye| intestine| liver| lung| lymph| lymph node| muscle| ovary| oviduct| pituitary gland| placenta| prostate| salivary gland| skin| spinal cord| spleen| testis| thymus| thyroid| trachea| uterus|pre-implantation embryo| peri-implantation embryo| fetus| neonate| juvenile| adult	---	---	---	---	---	---	Cluster0001
---:15221340	---	AK395853	GenBank	Sus scrofa mRNA, clone: OVRT10074G02, expressed in ovary.	Ssc.81197	ovary| adult	---	---	---	---	---	---	Cluster0001
---:15221489	---	AK240041	GenBank	Sus scrofa mRNA, clone:UTR010024D01, expressed in uterus.	Ssc.44560	blood| joint| lymph node| uterus| adult	---	---	---	---	---	---	Cluster0001
---:15221592	---	AK238833	GenBank	Sus scrofa mRNA, clone:THY010035E09, expressed in thymus.	Ssc.9232	adipose tissue| adrenal gland| aorta| brain| embryonic tissue| esophagus| eye| intestine| liver| lung| lymph node| mammary gland| muscle| ovary| pituitary gland| placenta| salivary gland| skin| spinal cord| spleen| stomach| thymus| thyroid| trachea| uterus| fetus| neonate| juvenile| adult	---	---	---	---	---	---	Cluster0001
---:15221668	---	AK344518	GenBank	Sus scrofa mRNA, clone:DCI010068B04, expressed in dendritic cells (immature).	Ssc.18679	embryonic tissue| oviduct| testis| thymus| fetus| adult	---	---	---	---	---	---	Cluster0001
---:15221972	---	AK234166	GenBank	Sus scrofa mRNA, clone:OVR010015F05, expressed in ovary.	Ssc.48540	adipose tissue| aorta| blood| brain| embryonic tissue| eye| intestine| liver| lung| lymph node| mammary gland| muscle| ovary| oviduct| placenta| salivary gland| spinal cord| spleen| testis| thyroid| tongue| trachea| fetus| neonate| juvenile| adult	---	---	---	---	---	---	Cluster0001
---:15222170	---	AK398422	GenBank	Sus scrofa mRNA, clone: THY010062D10, expressed in thymus.	Ssc.102033	---	---	---	---	---	---	---	Cluster0001
---:15222175	---	AK345605	GenBank	Sus scrofa mRNA, clone:LNG010069H10, expressed in lung.	Ssc.61903	adipose tissue| embryonic tissue| esophagus| kidney| liver| lung| muscle| salivary gland| spleen| thymus| trachea| adult	---	---	---	---	---	---	Cluster0001
---:15222202	---	---	---	---	---	---	---	---	---	---	---	---	Cluster0001
---:15222486	---	AK349200	GenBank	Sus scrofa mRNA, clone:PTG010022B06, expressed in pituitary gland.	Ssc.32106	adipose tissue| liver| ovary| testis| thymus| juvenile| adult	---	---	---	---	---	---	Cluster0001
---:15222723	---	AK389803	GenBank	Sus scrofa mRNA, clone: AMP010077H05, expressed in alveolar macrophage.	Ssc.45534	blood| intestine| lung| skin| spinal cord| spleen| juvenile| adult	---	---	---	---	---	---	Cluster0001
---:15223101	---	AK391567	GenBank	Sus scrofa mRNA, clone: HTMT10001A05, expressed in hypothalamus.	Ssc.7378	adrenal gland| blood| brain| embryonic tissue| eye| heart| intestine| liver| lymph| lymph node| muscle| ovary| pituitary gland| placenta| skin| spleen| stomach| testis| thymus| trachea| uterus|pre-implantation embryo| peri-implantation embryo| fetus| neonate| juvenile| adult	---	---	---	---	---	---	Cluster0001
---:15223450	---	JN007380	GenBank	Sus scrofa dihydropyrimidinase-like 2 mRNA, complete cds.	Ssc.75791	lung| spinal cord| uterus| neonate	GO:0006208	pyrimidine nucleobase catabolic process	GO:0005737	cytoplasm	GO:0016787 // GO:0016810 // GO:0016812	hydrolase activity // hydrolase activity, acting on carbon-nitrogen (but not peptide) bonds // hydrolase activity, acting on carbon-nitrogen (but not peptide) bonds, in cyclic amides	Cluster0001
---:15224803	---	---	---	---	---	---	---	---	---	---	---	---	Cluster0001
---:15224974	---	AK394457	GenBank	Sus scrofa mRNA, clone: MLN010041G02, expressed in mesenteric lymph node.	Ssc.82709	adipose tissue| adrenal gland| bladder| blood| bone marrow| brain| embryonic tissue| eye| intestine| joint| kidney| lung| lymph| lymph node| muscle| ovary| skin| spleen| stomach| thymus| thyroid| tongue| fetus| neonate| juvenile| adult	---	---	---	---	---	---	Cluster0001
---:15225221	---	AK400185	GenBank	Sus scrofa mRNA, clone: BFLT10078G11, expressed in brain (frontal lobe).	Ssc.96487	adipose tissue| blood| brain| lung| ovary| juvenile| adult	---	---	---	---	---	---	Cluster0001
---:15226178	---	AK398483	GenBank	Sus scrofa mRNA, clone: THY010100E10, expressed in thymus.	Ssc.82058	blood| brain| embryonic tissue| esophagus| eye| intestine| liver| lung| lymph node| mammary gland| muscle| ovary| oviduct| pituitary gland| salivary gland| skin| testis| thymus| thyroid| uterus| fetus| juvenile| adult	---	---	---	---	---	---	Cluster0001
---:15226607	---	---	---	---	---	---	---	---	---	---	---	---	Cluster0001
---:15227262	---	AK393685	GenBank	Sus scrofa mRNA, clone: KDN010091G07, expressed in kidney.	Ssc.18277	adrenal gland| bladder| blood| brain| embryonic tissue| esophagus| intestine| kidney| liver| lung| lymph node| ovary| placenta| prostate| spleen| testis| thymus| thyroid| fetus| juvenile| adult	---	---	---	---	---	---	Cluster0001
---:15227478	---	JX070559	GenBank	Sus scrofa interferon-induced protein with tetratricopeptide repeats 2 (IFIT2) mRNA, complete cds.	---	---	GO:0035457	cellular response to interferon-alpha	---	---	---	---	Cluster0001
---:15227902	---	AK391594	GenBank	Sus scrofa mRNA, clone: HTMT10004G04, expressed in hypothalamus.	Ssc.55891	adipose tissue| adrenal gland| blood| bone marrow| brain| cartilage| embryonic tissue| eye| heart| intestine| liver| lung| lymph| lymph node| mammary gland| muscle| ovary| placenta| skin| spleen| testis| thymus| thyroid| tongue| uterus| peri-implantation embryo| fetus| neonate| juvenile| adult	---	---	---	---	---	---	Cluster0001
---:15228752	---	AK351465	GenBank	Sus scrofa mRNA, clone:THY010014B02, expressed in thymus.	Ssc.31266	adipose tissue| aorta| embryonic tissue| heart| lung| ovary| spleen| testis| thymus| fetus| neonate| adult	---	---	---	---	---	---	Cluster0001
---:15228982	---	AK344711	GenBank	Sus scrofa mRNA, clone:DCI010117D02, expressed in dendritic cells (immature).	Ssc.87403	---	---	---	---	---	---	---	Cluster0001
---:15230233	---	AK240404	GenBank	Sus scrofa mRNA, clone:UTR010064B09, expressed in uterus.	Ssc.11089	adipose tissue| adrenal gland| blood| brain| embryonic tissue| heart| intestine| kidney| lung| lymph node| muscle| ovary| placenta| spleen| stomach| testis| thymus| thyroid| trachea| uterus| fetus| neonate| juvenile| adult	---	---	---	---	---	---	Cluster0001
---:15230520	---	AK347950	GenBank	Sus scrofa mRNA, clone:OVRM10025B09, expressed in ovary.	Ssc.96317	embryonic tissue	---	---	---	---	---	---	Cluster0001
---:15232488	---	ENSSSCT00000030264	ENSEMBL	cdna:novel chromosome:Sscrofa10.2:14:77614048:77618812:-1 gene:ENSSSCG00000026575 gene_biotype:protein_coding transcript_biotype:protein_coding	---	---	GO:0033567	DNA replication, Okazaki fragment processing	---	---	GO:0017108 // GO:0043142	5 -flap endonuclease activity // single-stranded DNA-dependent ATPase activity	Cluster0001
---:15232715	---	AK391053	GenBank	Sus scrofa mRNA, clone: CLNT10052H03, expressed in colon.	Ssc.20770	bladder| embryonic tissue| intestine| lung| pituitary gland| spleen| thymus| fetus| adult	---	---	---	---	---	---	Cluster0001
---:15233295	---	---	---	---	---	---	---	---	---	---	---	---	Cluster0001
---:15233691	---	---	---	---	---	---	---	---	---	---	---	---	Cluster0001
---:15233984	---	AK348564	GenBank	Sus scrofa mRNA, clone:OVRM10204G03, expressed in ovary.	Ssc.6196	adrenal gland| blood| bone marrow| brain| cartilage| embryonic tissue| heart| intestine| liver| lymph node| ovary| pituitary gland| spleen| stomach| testis| peri-implantation embryo| fetus| neonate| juvenile| adult	---	---	---	---	---	---	Cluster0001
---:15234584	---	AK393622	GenBank	Sus scrofa mRNA, clone: KDN010079F12, expressed in kidney.	Ssc.72070	muscle| ovary| trachea| uterus| adult	---	---	---	---	---	---	Cluster0001
---:15234730	---	AK231152	GenBank	Sus scrofa mRNA, clone:AMP010102C10, expressed in alveolar macrophage.	Ssc.15370	adipose tissue| adrenal gland| blood| bone marrow| brain| intestine| lung| lymph| lymph node| muscle| skin| spinal cord| spleen| stomach| thymus| thyroid| fetus| neonate| juvenile| adult	---	---	---	---	---	---	Cluster0001
---:15234754	---	ENSSSCT00000020111	ENSEMBL	ncrna:miRNA chromosome:Sscrofa10.2:14:143674827:143674931:1 gene:ENSSSCG00000018516 gene_biotype:miRNA transcript_biotype:miRNA	Ssc.32623	embryonic tissue| testis	---	---	---	---	---	---	Cluster0001
---:15234807	---	AK344711	GenBank	Sus scrofa mRNA, clone:DCI010117D02, expressed in dendritic cells (immature).	Ssc.87403	---	---	---	---	---	---	---	Cluster0001
---:15234829	---	AK398810	GenBank	Sus scrofa mRNA, clone: ADR010098E03, expressed in adrenal gland.	Ssc.20400	adipose tissue| adrenal gland| bladder| blood| brain| cartilage| embryonic tissue| eye| heart| intestine| joint| kidney| lung| lymph node| mammary gland| muscle| olfactory mucosa| ovary| placenta| testis| thymus| thyroid| tongue| uterus|pre-implantation embryo| fetus| neonate| adult	---	---	---	---	---	---	Cluster0001
---:15236846	---	---	---	---	---	---	---	---	---	---	---	---	Cluster0001
---:15237202	---	AK394404	GenBank	Sus scrofa mRNA, clone: MLN010020D10, expressed in mesenteric lymph node.	Ssc.102060	---	---	---	---	---	---	---	Cluster0001
---:15237704	---	ENSSSCT00000021564	ENSEMBL	ncrna:snoRNA chromosome:Sscrofa10.2:15:133359013:133359150:1 gene:ENSSSCG00000020722 gene_biotype:snoRNA transcript_biotype:snoRNA	---	---	---	---	---	---	---	---	Cluster0001
---:15237706	---	ENSSSCT00000021564	ENSEMBL	ncrna:snoRNA chromosome:Sscrofa10.2:15:133359013:133359150:1 gene:ENSSSCG00000020722 gene_biotype:snoRNA transcript_biotype:snoRNA	---	---	---	---	---	---	---	---	Cluster0001
---:15237722	---	AK230673	GenBank	Sus scrofa mRNA, clone:AMP010023H02, expressed in alveolar macrophage.	Ssc.22246	embryonic tissue| eye| intestine| lung| muscle| ovary| thymus| uterus| fetus| neonate| juvenile| adult	---	---	---	---	---	---	Cluster0001
---:15237938	---	AK391548	GenBank	Sus scrofa mRNA, clone: DCI010111E07, expressed in dendritic cells (immature).	Ssc.9918	adipose tissue| brain| embryonic tissue| intestine| joint| kidney| muscle| ovary| spinal cord| spleen| testis| thyroid| trachea| fetus| neonate| adult	---	---	---	---	---	---	Cluster0001
---:15237978	---	AK395820	GenBank	Sus scrofa mRNA, clone: OVRT10068C04, expressed in ovary.	Ssc.99938	ovary| testis| adult	---	---	---	---	---	---	Cluster0001
---:15238054	---	ENSSSCT00000030130	ENSEMBL	ncrna:snoRNA scaffold:Sscrofa10.2:GL895502.2:18602:18734:-1 gene:ENSSSCG00000028342 gene_biotype:snoRNA transcript_biotype:snoRNA	---	---	---	---	---	---	---	---	Cluster0001
---:15238127	---	AK347961	GenBank	Sus scrofa mRNA, clone:OVRM10028C04, expressed in ovary.	Ssc.27399	adipose tissue| brain| embryonic tissue| heart| joint| lymph| mammary gland| muscle| ovary| testis| neonate| juvenile| adult	---	---	---	---	---	---	Cluster0001
---:15238576	---	AK231627	GenBank	Sus scrofa mRNA, clone:LNG010003B07, expressed in lung.	Ssc.30837	blood| intestine| lung| lymph node| spleen| thymus| thyroid| adult	---	---	---	---	---	---	Cluster0001
---:15239117	---	AK239161	GenBank	Sus scrofa mRNA, clone:THY010069C12, expressed in thymus.	Ssc.44874	spleen| thymus| adult	---	---	---	---	---	---	Cluster0001
---:15239910	---	AK390608	GenBank	Sus scrofa mRNA, clone: BKFL10004E05, expressed in backfat.	Ssc.23242	adipose tissue| blood| embryonic tissue| intestine| kidney| liver| placenta| spleen| thyroid| fetus| neonate| juvenile| adult	---	---	---	---	---	---	Cluster0001
---:15240800	---	AK230954	GenBank	Sus scrofa mRNA, clone:AMP010068E03, expressed in alveolar macrophage.	Ssc.24562	adipose tissue| brain| embryonic tissue| intestine| liver| lung| lymph node| muscle| ovary| pituitary gland| placenta| trachea| uterus| fetus| adult	---	---	---	---	---	---	Cluster0001
---:15241633	---	AK391548	GenBank	Sus scrofa mRNA, clone: DCI010111E07, expressed in dendritic cells (immature).	Ssc.9918	adipose tissue| brain| embryonic tissue| intestine| joint| kidney| muscle| ovary| spinal cord| spleen| testis| thyroid| trachea| fetus| neonate| adult	---	---	---	---	---	---	Cluster0001
---:15243785	---	GENSCAN00000003667	ENSEMBL	cdna:genscan chromosome:Sscrofa10.2:16:86194800:86226626:1 transcript_biotype:protein_coding	---	---	---	---	---	---	---	---	Cluster0001
---:15243839	---	---	---	---	---	---	---	---	---	---	---	---	Cluster0001
---:15243957	---	AY609521	GenBank	Sus scrofa clone Clu_15365.scr.msk.p1.Contig2, mRNA sequence.	Ssc.3795	adipose tissue| bladder| blood| bone marrow| brain| embryonic tissue| intestine| joint| lung| muscle| ovary| oviduct| pituitary gland| placenta| spleen| testis| thymus| thyroid| trachea| uterus| fetus| neonate| juvenile| adult	---	---	---	---	---	---	Cluster0001
---:15244642	---	AK396464	GenBank	Sus scrofa mRNA, clone: PST010035B06, expressed in prostate.	Ssc.49671	adipose tissue| blood| brain| embryonic tissue| esophagus| eye| intestine| joint| kidney| liver| lung| lymph node| mammary gland| muscle| ovary| oviduct| placenta| spinal cord| testis| thymus| thyroid| uterus| fetus| neonate| juvenile| adult	---	---	---	---	---	---	Cluster0001
---:15244845	---	AK400989	GenBank	Sus scrofa mRNA, clone: TES010056A02, expressed in testis.	Ssc.16735	adipose tissue| adrenal gland| amnion| aorta| bladder| blood| bone marrow| brain| cartilage| embryonic tissue| esophagus| eye| heart| intestine| joint| kidney| liver| lung| lymph| lymph node| mammary gland| muscle| ovary| oviduct| pancreas| pituitary gland| placenta| prostate| salivary gland| skin| spleen| stomach| testis| thymus| thyroid| trachea| uterus|pre-implantation embryo| peri-implantatio…	---	---	---	---	---	---	Cluster0001
---:15244847	---	---	---	---	---	---	---	---	---	---	---	---	Cluster0001
---:15244850	---	---	---	---	---	---	---	---	---	---	---	---	Cluster0001
---:15245012	---	ENSSSCT00000024185	ENSEMBL	ncrna:snRNA chromosome:Sscrofa10.2:16:65136489:65136592:-1 gene:ENSSSCG00000022558 gene_biotype:snRNA transcript_biotype:snRNA	---	---	---	---	---	---	---	---	Cluster0001
---:15245269	---	AK234885	GenBank	Sus scrofa mRNA, clone:OVRM10026F03, expressed in ovary.	Ssc.82581	adipose tissue| adrenal gland| blood| brain| embryonic tissue| heart| intestine| liver| lung| lymph| mammary gland| ovary| skin| spleen| thymus| thyroid| uterus| fetus| neonate| juvenile| adult	---	---	---	---	---	---	Cluster0001
---:15245522	---	AK343741	GenBank	Sus scrofa mRNA, clone:AMP010032D04, expressed in alveolar macrophages.	Ssc.82181	embryonic tissue| intestine| lung| ovary| placenta| spleen| uterus| adult	---	---	---	---	---	---	Cluster0001
---:15245642	---	AK398118	GenBank	Sus scrofa mRNA, clone: TES010004A07, expressed in testis.	Ssc.9608	bone marrow| brain| embryonic tissue| placenta| skin| spleen| testis| fetus| neonate| adult	---	---	---	---	---	---	Cluster0001
---:15245710	---	---	---	---	---	---	---	---	---	---	---	---	Cluster0001
---:15246057	---	AK389364	GenBank	Sus scrofa mRNA, clone: ADR010054A09, expressed in adrenal gland.	Ssc.2602	adipose tissue| adrenal gland| bladder| bone marrow| brain| cartilage| embryonic tissue| intestine| lung| lymph| lymph node| mammary gland| muscle| ovary| placenta| skin| testis| thymus| thyroid| trachea| uterus| fetus| neonate| adult	---	---	---	---	---	---	Cluster0001
---:15246228	---	GENSCAN00000035941	ENSEMBL	cdna:genscan chromosome:Sscrofa10.2:17:35211611:35374227:1 transcript_biotype:protein_coding	---	---	---	---	---	---	---	---	Cluster0001
---:15246547	---	GENSCAN00000016533	ENSEMBL	cdna:genscan chromosome:Sscrofa10.2:17:40627253:40650462:-1 transcript_biotype:protein_coding	---	---	---	---	---	---	---	---	Cluster0001
---:15247274	---	AK351400	GenBank	Sus scrofa mRNA, clone:THY010004A08, expressed in thymus.	Ssc.45738	embryonic tissue| thymus| adult	---	---	---	---	---	---	Cluster0001
---:15247996	---	AK343741	GenBank	Sus scrofa mRNA, clone:AMP010032D04, expressed in alveolar macrophages.	Ssc.82181	embryonic tissue| intestine| lung| ovary| placenta| spleen| uterus| adult	---	---	---	---	---	---	Cluster0001
---:15248141	---	AK398118	GenBank	Sus scrofa mRNA, clone: TES010004A07, expressed in testis.	Ssc.9608	bone marrow| brain| embryonic tissue| placenta| skin| spleen| testis| fetus| neonate| adult	---	---	---	---	---	---	Cluster0001
---:15248237	---	AK390383	GenBank	Sus scrofa mRNA, clone: BFLT10065F12, expressed in brain (frontal lobe).	Ssc.11258	blood| brain| embryonic tissue| liver| ovary| testis| thymus| thyroid|pre-implantation embryo| neonate| juvenile| adult	---	---	---	---	---	---	Cluster0001
---:15248566	---	AK233935	GenBank	Sus scrofa mRNA, clone:MLN010072C12, expressed in mesenteric lymph node.	Ssc.23459	embryonic tissue| intestine| liver| lymph node| ovary| placenta| skin| fetus| adult	---	---	---	---	---	---	Cluster0001
---:15248621	---	AK396150	GenBank	Sus scrofa mRNA, clone: PBL010086E02, expressed in peripheral blood lymphocytes.	Ssc.3560	adipose tissue| adrenal gland| blood| bone marrow| brain| embryonic tissue| heart| intestine| liver| lung| lymph node| mammary gland| muscle| ovary| placenta| skin| spinal cord| spleen| stomach| testis| thymus| trachea| uterus| fetus| neonate| juvenile| adult	---	---	---	---	---	---	Cluster0001
---:15248920	---	AK396511	GenBank	Sus scrofa mRNA, clone: PST010043A06, expressed in prostate.	Ssc.12104	blood| embryonic tissue| intestine| lung| lymph node| ovary| placenta| spleen| testis| thymus| uterus| fetus| neonate| juvenile| adult	---	---	---	---	---	---	Cluster0001
---:15248940	---	AK237411	GenBank	Sus scrofa mRNA, clone:SPL010037H02, expressed in spleen.	Ssc.39605	adrenal gland| blood| bone marrow| brain| embryonic tissue| intestine| lung| lymph node| ovary| spinal cord| spleen| neonate| juvenile| adult	---	---	---	---	---	---	Cluster0001
---:15248953	---	AK395164	GenBank	Sus scrofa mRNA, clone: OVRM10094G04, expressed in ovary.	Ssc.23531	adipose tissue| adrenal gland| embryonic tissue| intestine| liver| muscle| ovary| placenta| skin| testis| uterus|pre-implantation embryo| fetus| juvenile| adult	---	---	---	---	---	---	Cluster0001
---:15249325	---	AK395725	GenBank	Sus scrofa mRNA, clone: OVRT10054D06, expressed in ovary.	Ssc.5077	adipose tissue| brain| embryonic tissue| intestine| liver| lung| ovary| spinal cord| spleen| testis| thymus| thyroid| trachea| uterus| neonate| juvenile| adult	---	---	---	---	---	---	Cluster0001
---:15249435	---	AK390617	GenBank	Sus scrofa mRNA, clone: BKFL10008B08, expressed in backfat.	Ssc.35069	adrenal gland| brain| muscle| oviduct| skin| testis| trachea| fetus| adult	---	---	---	---	---	---	Cluster0001
---:15250224	---	AY609877	GenBank	Sus scrofa clone Clu_37429.scr.msk.p1.Contig1, mRNA sequence.	Ssc.43063	brain| embryonic tissue| intestine| lymph| mammary gland| skin| testis| thymus| uterus| fetus| neonate| adult	---	---	---	---	---	---	Cluster0001
---:15250234	---	AK395830	GenBank	Sus scrofa mRNA, clone: OVRT10070A02, expressed in ovary.	Ssc.11219	adrenal gland| brain| embryonic tissue| intestine| lung| lymph node| muscle| ovary| spleen| testis| thymus| uterus| fetus| neonate| adult	---	---	---	---	---	---	Cluster0001
---:15250242	---	AK236936	GenBank	Sus scrofa mRNA, clone:PBL010051B05, expressed in periphral blood mononuclear cell.	Ssc.28080	adipose tissue| adrenal gland| blood| bone marrow| intestine| lung| lymph node| spleen| thyroid| juvenile| adult	---	---	---	---	---	---	Cluster0001
---:15250258	---	AK350324	GenBank	Sus scrofa mRNA, clone:SPL010033B09, expressed in spleen.	Ssc.94472	adipose tissue| blood| liver| lymph node| spleen| thymus| adult	---	---	---	---	---	---	Cluster0001
---:15251041	---	AK230770	GenBank	Sus scrofa mRNA, clone:AMP010039C10, expressed in alveolar macrophage.	Ssc.30522	intestine| kidney| liver| lung| fetus| adult	---	---	---	---	---	---	Cluster0001
---:15251121	---	AK343726	GenBank	Sus scrofa mRNA, clone:AMP010027G06, expressed in alveolar macrophages.	Ssc.5648	adrenal gland| brain| cartilage| eye| kidney| liver| lung| lymph node| ovary| pituitary gland| spleen| thymus| trachea| uterus| fetus| neonate| adult	---	---	---	---	---	---	Cluster0001
---:15251318	---	AK234660	GenBank	Sus scrofa mRNA, clone:OVRM10003F05, expressed in ovary.	Ssc.21600	adrenal gland| aorta| bladder| blood| brain| embryonic tissue| heart| intestine| joint| kidney| lung| lymph| muscle| ovary| oviduct| salivary gland| skin| spleen| testis| thyroid| trachea| uterus| fetus| neonate| juvenile| adult	---	---	---	---	---	---	Cluster0001
---:15251855	---	AK394495	GenBank	Sus scrofa mRNA, clone: MLN010063A06, expressed in mesenteric lymph node.	Ssc.19237	brain| embryonic tissue| intestine| lung| lymph| lymph node| ovary| spleen| testis| thyroid| fetus| neonate| juvenile| adult	---	---	---	---	---	---	Cluster0001
---:15251861	---	AK348725	GenBank	Sus scrofa mRNA, clone:PBL010007D04, expressed in peripheral blood mononuclear cells.	Ssc.47220	adrenal gland| blood| bone marrow| embryonic tissue| intestine| kidney| lung| lymph| lymph node| olfactory mucosa| ovary| skin| spleen| thymus| thyroid| uterus| neonate| juvenile| adult	---	---	---	---	---	---	Cluster0001
---:15251891	---	AK344676	GenBank	Sus scrofa mRNA, clone:DCI010104A07, expressed in dendritic cells (immature).	Ssc.39695	lung| lymph node| adult	---	---	---	---	---	---	Cluster0001
---:15251893	---	AK391527	GenBank	Sus scrofa mRNA, clone: DCI010099G07, expressed in dendritic cells (immature).	Ssc.61745	adrenal gland| intestine| liver| lung| adult	---	---	---	---	---	---	Cluster0001
---:15251941	---	AK398366	GenBank	Sus scrofa mRNA, clone: THY010031F05, expressed in thymus.	Ssc.9673	adipose tissue| adrenal gland| bone marrow| brain| embryonic tissue| eye| intestine| lymph node| muscle| ovary| pituitary gland| placenta| skin| spleen| stomach| thymus| thyroid| fetus| neonate| juvenile| adult	---	---	---	---	---	---	Cluster0001
---:15253099	---	AK397381	GenBank	Sus scrofa mRNA, clone: SKNB10086A10, expressed in skin.	Ssc.53791	adipose tissue| amnion| blood| bone marrow| brain| cartilage| embryonic tissue| intestine| lung| lymph node| muscle| ovary| pituitary gland| placenta| skin| spleen| testis| thymus| tongue| trachea| uterus|pre-implantation embryo| fetus| neonate| juvenile| adult	---	---	---	---	---	---	Cluster0001
---:15253196	---	AK394415	GenBank	Sus scrofa mRNA, clone: MLN010024B09, expressed in mesenteric lymph node.	Ssc.11006	adipose tissue| adrenal gland| aorta| bladder| blood| bone marrow| brain| embryonic tissue| eye| intestine| kidney| liver| lung| lymph node| mammary gland| muscle| ovary| oviduct| placenta| skin| spinal cord| testis| thyroid| trachea|pre-implantation embryo| fetus| neonate| juvenile| adult	---	---	---	---	---	---	Cluster0001
---:15253203	---	AK230518	GenBank	Sus scrofa mRNA, clone:AMP010005G03, expressed in alveolar macrophage.	Ssc.27473	adipose tissue| adrenal gland| amnion| aorta| bladder| blood| bone marrow| brain| cartilage| embryonic tissue| esophagus| eye| heart| intestine| joint| kidney| liver| lung| lymph| lymph node| mammary gland| muscle| olfactory mucosa| ovary| oviduct| pituitary gland| placenta| prostate| skin| spinal cord| spleen| stomach| testis| thymus| thyroid| tongue| trachea| uterus| peri-implantation embryo| f…	---	---	---	---	---	---	Cluster0001
---:15253207	---	AY609525	GenBank	Sus scrofa clone Clu_1561.scr.msk.p1.Contig1, mRNA sequence.	Ssc.6875	adipose tissue| adrenal gland| amnion| blood| bone marrow| brain| embryonic tissue| eye| heart| intestine| kidney| lung| lymph node| mammary gland| muscle| ovary| oviduct| pituitary gland| placenta| skin| spleen| testis| thymus| thyroid| trachea| uterus|pre-implantation embryo| peri-implantation embryo| fetus| neonate| juvenile| adult	---	---	---	---	---	---	Cluster0001
---:15253208	---	---	---	---	---	---	---	---	---	---	---	---	Cluster0001
---:15253209	---	---	---	---	---	---	---	---	---	---	---	---	Cluster0001
---:15253289	---	AK351623	GenBank	Sus scrofa mRNA, clone:THY010048G07, expressed in thymus.	Ssc.4108	adipose tissue| adrenal gland| aorta| bladder| blood| bone marrow| brain| embryonic tissue| eye| heart| intestine| kidney| liver| lung| lymph| lymph node| mammary gland| muscle| olfactory mucosa| ovary| oviduct| placenta| prostate| skin| spinal cord| spleen| stomach| testis| thymus| thyroid| uterus| peri-implantation embryo| fetus| neonate| juvenile| adult	---	---	---	---	---	---	Cluster0001
---:15254045	---	---	---	---	---	---	---	---	---	---	---	---	Cluster0001
---:15254046	---	---	---	---	---	---	---	---	---	---	---	---	Cluster0001
---:15254047	---	---	---	---	---	---	---	---	---	---	---	---	Cluster0001
---:15254048	---	---	---	---	---	---	---	---	---	---	---	---	Cluster0001
---:15254049	---	---	---	---	---	---	---	---	---	---	---	---	Cluster0001
---:15254197	---	AK392060	GenBank	Sus scrofa mRNA, clone: HTMT10047D04, expressed in hypothalamus.	Ssc.4167	bone marrow| embryonic tissue| muscle| testis| thyroid| uterus|pre-implantation embryo| neonate| adult	---	---	---	---	---	---	Cluster0001
---:15254403	---	AK397721	GenBank	Sus scrofa mRNA, clone: SPL010056G10, expressed in spleen.	Ssc.19299	adipose tissue| adrenal gland| amnion| brain| embryonic tissue| heart| intestine| liver| lung| lymph| lymph node| ovary| placenta| spleen| thymus| uterus| peri-implantation embryo| fetus| neonate| juvenile| adult	---	---	---	---	---	---	Cluster0001
---:15254449	---	AK236480	GenBank	Sus scrofa mRNA, clone:OVRM10196G04, expressed in ovary.	Ssc.21701	bone marrow| brain| embryonic tissue| intestine| lung| muscle| olfactory mucosa| ovary| spleen| thymus| fetus| neonate| adult	---	---	---	---	---	---	Cluster0001
---:15255513	---	---	---	---	---	---	---	---	---	---	---	---	Cluster0001
---:15255620	---	AK392674	GenBank	Sus scrofa mRNA, clone: HTMT10093H06, expressed in hypothalamus.	Ssc.26110	adipose tissue| adrenal gland| blood| brain| embryonic tissue| esophagus| eye| heart| lung| lymph node| mammary gland| muscle| ovary| spleen| thyroid| trachea| uterus| fetus| juvenile| adult	---	---	---	---	---	---	Cluster0001
---:15255938	---	AK396155	GenBank	Sus scrofa mRNA, clone: PBL010088A11, expressed in peripheral blood lymphocytes.	Ssc.11641	adipose tissue| adrenal gland| blood| brain| cartilage| embryonic tissue| intestine| muscle| ovary| skin| spleen| testis| thymus| uterus| fetus| neonate| juvenile| adult	---	---	---	---	---	---	Cluster0001
---:15256103	---	AB126827	GenBank	Sus scrofa EBI3 mRNA, complete cds.	---	---	GO:0019221	cytokine-mediated signaling pathway	GO:0016020	membrane	GO:0004896	cytokine receptor activity	Cluster0001
---:15256439	---	GENSCAN00000003378	ENSEMBL	cdna:genscan chromosome:Sscrofa10.2:2:72126135:72157935:-1 transcript_biotype:protein_coding	---	---	---	---	---	---	---	---	Cluster0001
---:15256482	---	AK350708	GenBank	Sus scrofa mRNA, clone:TCH010015D09, expressed in trachea.	Ssc.37352	blood| bone marrow| brain| embryonic tissue| lymph| ovary| pituitary gland| spleen| tongue| trachea| fetus| neonate| juvenile| adult	---	---	---	---	---	---	Cluster0001
---:15256598	---	---	---	---	---	---	---	---	---	---	---	---	Cluster0001
---:15256600	---	---	---	---	---	---	---	---	---	---	---	---	Cluster0001
---:15256601	---	---	---	---	---	---	---	---	---	---	---	---	Cluster0001
---:15256603	---	---	---	---	---	---	---	---	---	---	---	---	Cluster0001
---:15256607	---	---	---	---	---	---	---	---	---	---	---	---	Cluster0001
---:15256608	---	---	---	---	---	---	---	---	---	---	---	---	Cluster0001
---:15256610	---	---	---	---	---	---	---	---	---	---	---	---	Cluster0001
---:15256612	---	---	---	---	---	---	---	---	---	---	---	---	Cluster0001
---:15257357	---	ENSSSCT00000015065	ENSEMBL	cdna:known chromosome:Sscrofa10.2:2:64438136:64538453:-1 gene:ENSSSCG00000013788 gene_biotype:protein_coding transcript_biotype:protein_coding	Ssc.80108 // Ssc.63957	--- // spleen	GO:0007166 // GO:0007186 // GO:0007218	cell surface receptor signaling pathway // G-protein coupled receptor signaling pathway // neuropeptide signaling pathway	GO:0005886 // GO:0016021 // GO:0016020	plasma membrane // integral to membrane // membrane	GO:0005515 // GO:0005509 // GO:0004888 // GO:0004930	protein binding // calcium ion binding // transmembrane signaling receptor activity // G-protein coupled receptor activity	Cluster0001
---:15257802	---	AK395264	GenBank	Sus scrofa mRNA, clone: OVRM10156B02, expressed in ovary.	Ssc.28235	blood| lymph| lymph node| ovary| placenta| spleen| juvenile| adult	---	---	---	---	---	---	Cluster0001
---:15257957	---	AK389386	GenBank	Sus scrofa mRNA, clone: ADR010058H10, expressed in adrenal gland.	Ssc.46995	adipose tissue| adrenal gland| intestine| testis| thymus| uterus| neonate| juvenile| adult	---	---	---	---	---	---	Cluster0001
---:15258876	---	AK231448	GenBank	Sus scrofa mRNA, clone:ITT010065G11, expressed in intestine.	Ssc.35041	blood| intestine| lymph node| thymus| juvenile| adult	---	---	---	---	---	---	Cluster0001
---:15259015	---	AK398554	GenBank	Sus scrofa mRNA, clone: UTR010008E10, expressed in uterus.	Ssc.18428	adipose tissue| adrenal gland| aorta| bladder| blood| brain| embryonic tissue| esophagus| eye| heart| intestine| joint| kidney| liver| lung| lymph node| mammary gland| muscle| olfactory mucosa| ovary| pancreas| pituitary gland| placenta| prostate| salivary gland| skin| spinal cord| spleen| stomach| testis| thymus| thyroid| trachea| uterus| peri-implantation embryo| fetus| neonate| juvenile| adult	---	---	---	---	---	---	Cluster0001
---:15259353	---	AK348740	GenBank	Sus scrofa mRNA, clone:PBL010010D02, expressed in peripheral blood mononuclear cells.	Ssc.81801	blood| brain| embryonic tissue| intestine| kidney| lung| muscle| olfactory mucosa| oviduct| placenta| spinal cord| spleen| stomach| testis| thymus| uterus| fetus| juvenile| adult	---	---	---	---	---	---	Cluster0001
---:15259863	---	AK352337	GenBank	Sus scrofa mRNA, clone:UTR010055E09, expressed in uterus.	Ssc.76292	uterus| adult	---	---	---	---	---	---	Cluster0001
---:15261127	---	ENSSSCT00000014198	ENSEMBL	cdna:novel chromosome:Sscrofa10.2:2:5865073:5880838:1 gene:ENSSSCG00000012988 gene_biotype:protein_coding transcript_biotype:protein_coding	---	---	---	---	---	---	GO:0005515	protein binding	Cluster0001
---:15261147	---	AK391633	GenBank	Sus scrofa mRNA, clone: HTMT10010H04, expressed in hypothalamus.	Ssc.6494	blood| brain| cartilage| embryonic tissue| intestine| joint| lung| mammary gland| ovary| spleen| thymus| thyroid|pre-implantation embryo| peri-implantation embryo| fetus| neonate| juvenile| adult	---	---	---	---	---	---	Cluster0001
---:15261391	---	AK348773	GenBank	Sus scrofa mRNA, clone:PBL010023C09, expressed in peripheral blood mononuclear cells.	Ssc.80799	adrenal gland| blood| bone marrow| brain| embryonic tissue| intestine| liver| lung| lymph| lymph node| spleen| thymus| thyroid| fetus| neonate| juvenile| adult	---	---	---	---	---	---	Cluster0001
---:15261413	---	AK390094	GenBank	Sus scrofa mRNA, clone: BFLT10026A11, expressed in brain (frontal lobe).	Ssc.74377	intestine| skin| neonate| adult	---	---	---	---	---	---	Cluster0001
---:15261421	---	GENSCAN00000034171	ENSEMBL	cdna:genscan chromosome:Sscrofa10.2:2:7500576:7506772:-1 transcript_biotype:protein_coding	---	---	---	---	---	---	---	---	Cluster0001
---:15261535	---	AK348110	GenBank	Sus scrofa mRNA, clone:OVRM10066G02, expressed in ovary.	Ssc.27947	embryonic tissue| intestine| lung| lymph| ovary| skin| testis| thyroid| fetus| neonate| adult	---	---	---	---	---	---	Cluster0001
---:15261545	---	AK236480	GenBank	Sus scrofa mRNA, clone:OVRM10196G04, expressed in ovary.	Ssc.21701	bone marrow| brain| embryonic tissue| intestine| lung| muscle| olfactory mucosa| ovary| spleen| thymus| fetus| neonate| adult	---	---	---	---	---	---	Cluster0001
---:15261972	---	AK237557	GenBank	Sus scrofa mRNA, clone:SPL010061B10, expressed in spleen.	Ssc.83727	muscle| spleen| adult	---	---	---	---	---	---	Cluster0001
---:15261988	---	AK391256	GenBank	Sus scrofa mRNA, clone: DCI010020C05, expressed in dendritic cells (immature).	Ssc.42929	embryonic tissue| muscle| olfactory mucosa| ovary| spleen| testis| thyroid| peri-implantation embryo| adult	---	---	---	---	---	---	Cluster0001
---:15262297	---	AK235421	GenBank	Sus scrofa mRNA, clone:OVRM10079G08, expressed in ovary.	Ssc.49763	blood| intestine| ovary| testis| juvenile| adult	---	---	---	---	---	---	Cluster0001
---:15263907	---	AK237256	GenBank	Sus scrofa mRNA, clone:SPL010017F03, expressed in spleen.	Ssc.97375	blood| brain| intestine| spleen| trachea| neonate| adult	---	---	---	---	---	---	Cluster0001
---:15264469	---	ENSSSCT00000029638	ENSEMBL	cdna:novel scaffold:Sscrofa10.2:GL893931.2:14522:16741:1 gene:ENSSSCG00000024549 gene_biotype:protein_coding transcript_biotype:protein_coding	---	---	---	---	---	---	GO:0046983	protein dimerization activity	Cluster0001
---:15264661	---	AK395337	GenBank	Sus scrofa mRNA, clone: OVRM10193H12, expressed in ovary.	Ssc.21799	brain| embryonic tissue| intestine| liver| lung| mammary gland| muscle| ovary| skin| thyroid| fetus| neonate| juvenile| adult	---	---	---	---	---	---	Cluster0001
---:15264666	---	AK234260	GenBank	Sus scrofa mRNA, clone:OVR010034E07, expressed in ovary.	Ssc.6681	adrenal gland| bladder| blood| bone marrow| embryonic tissue| eye| intestine| kidney| lung| lymph| lymph node| muscle| ovary| pituitary gland| placenta| spleen| testis| thymus| trachea| uterus| peri-implantation embryo| fetus| neonate| adult	---	---	---	---	---	---	Cluster0001
---:15264700	---	AK231426	GenBank	Sus scrofa mRNA, clone:ITT010060E10, expressed in intestine.	Ssc.20678	adipose tissue| adrenal gland| blood| bone marrow| brain| embryonic tissue| intestine| joint| lung| lymph| lymph node| muscle| ovary| placenta| skin| spleen| testis| thymus| trachea| uterus| fetus| neonate| juvenile| adult	---	---	---	---	---	---	Cluster0001
---:15264729	---	ENSSSCT00000015065	ENSEMBL	cdna:known chromosome:Sscrofa10.2:2:64438136:64538453:-1 gene:ENSSSCG00000013788 gene_biotype:protein_coding transcript_biotype:protein_coding	Ssc.80108 // Ssc.63957	--- // spleen	GO:0007166 // GO:0007186 // GO:0007218	cell surface receptor signaling pathway // G-protein coupled receptor signaling pathway // neuropeptide signaling pathway	GO:0005886 // GO:0016021 // GO:0016020	plasma membrane // integral to membrane // membrane	GO:0005515 // GO:0005509 // GO:0004888 // GO:0004930	protein binding // calcium ion binding // transmembrane signaling receptor activity // G-protein coupled receptor activity	Cluster0001
---:15264739	---	ENSSSCT00000015065	ENSEMBL	cdna:known chromosome:Sscrofa10.2:2:64438136:64538453:-1 gene:ENSSSCG00000013788 gene_biotype:protein_coding transcript_biotype:protein_coding	Ssc.80108 // Ssc.63957	--- // spleen	GO:0007166 // GO:0007186 // GO:0007218	cell surface receptor signaling pathway // G-protein coupled receptor signaling pathway // neuropeptide signaling pathway	GO:0005886 // GO:0016021 // GO:0016020	plasma membrane // integral to membrane // membrane	GO:0005515 // GO:0005509 // GO:0004888 // GO:0004930	protein binding // calcium ion binding // transmembrane signaling receptor activity // G-protein coupled receptor activity	Cluster0001
---:15264742	---	ENSSSCT00000034226	ENSEMBL	cdna:novel chromosome:Sscrofa10.2:2:64160636:64172117:1 gene:ENSSSCG00000021675 gene_biotype:protein_coding transcript_biotype:protein_coding	Ssc.93342	---	GO:0007186	G-protein coupled receptor signaling pathway	GO:0016020	membrane	GO:0005515 // GO:0005509 // GO:0004930	protein binding // calcium ion binding // G-protein coupled receptor activity	Cluster0001
---:15265018	---	AK238511	GenBank	Sus scrofa mRNA, clone:TES010047D03, expressed in testis.	Ssc.98333	blood| lymph node| testis| adult	---	---	---	---	---	---	Cluster0001
---:15265060	---	ENSSSCT00000015166	ENSEMBL	cdna:novel chromosome:Sscrofa10.2:2:59844447:59849677:1 gene:ENSSSCG00000013880 gene_biotype:protein_coding transcript_biotype:protein_coding	---	---	GO:0007268	synaptic transmission	---	---	GO:0019992	diacylglycerol binding	Cluster0001
---:15266370	---	AK400628	GenBank	Sus scrofa mRNA, clone: OVRT10077C04, expressed in ovary.	Ssc.45329	adrenal gland| embryonic tissue| intestine| joint| ovary| spleen| adult	---	---	---	---	---	---	Cluster0001
---:15266398	---	AK345970	GenBank	Sus scrofa mRNA, clone:LVR010085H05, expressed in liver.	Ssc.42019	embryonic tissue| liver| thyroid| adult	---	---	---	---	---	---	Cluster0001
---:15267372	---	ENSSSCT00000028242	ENSEMBL	cdna:novel chromosome:Sscrofa10.2:2:158042394:158052075:1 gene:ENSSSCG00000025399 gene_biotype:protein_coding transcript_biotype:protein_coding	---	---	GO:0006468 // GO:0016310	protein phosphorylation // phosphorylation	---	---	GO:0000166 // GO:0004672 // GO:0004713 // GO:0005524 // GO:0016301 // GO:0016740 // GO:0016772	nucleotide binding // protein kinase activity // protein tyrosine kinase activity // ATP binding // kinase activity // transferase activity // transferase activity, transferring phosphorus-containing groups	Cluster0001
---:15267703	---	AK343480	GenBank	Sus scrofa mRNA, clone:ADR010077A01, expressed in adrenal gland.	Ssc.19531	adipose tissue| amnion| bone marrow| brain| embryonic tissue| intestine| liver| lung| ovary| skin| spleen| testis| thymus| uterus| fetus| neonate| adult	---	---	---	---	---	---	Cluster0001
---:15267768	---	---	---	---	---	---	---	---	---	---	---	---	Cluster0001
---:15267769	---	---	---	---	---	---	---	---	---	---	---	---	Cluster0001
---:15267770	---	---	---	---	---	---	---	---	---	---	---	---	Cluster0001
---:15267809	---	AK348503	GenBank	Sus scrofa mRNA, clone:OVRM10186A12, expressed in ovary.	Ssc.84215	adipose tissue| adrenal gland| intestine| muscle| ovary| skin| spleen| trachea| fetus| adult	---	---	---	---	---	---	Cluster0001
---:15268338	---	---	---	---	---	---	---	---	---	---	---	---	Cluster0001
---:15269310	---	AK396067	GenBank	Sus scrofa mRNA, clone: PBL010044A11, expressed in peripheral blood lymphocytes.	Ssc.48927	blood| cartilage| embryonic tissue| intestine| joint| lymph node| skin| spleen| fetus| neonate| juvenile| adult	---	---	---	---	---	---	Cluster0001
---:15269397	---	ENSSSCT00000008727	ENSEMBL	cdna:known chromosome:Sscrofa10.2:3:40322574:40334679:1 gene:ENSSSCG00000007964 gene_biotype:protein_coding transcript_biotype:protein_coding	---	---	---	---	GO:0005622	intracellular	GO:0008270	zinc ion binding	Cluster0001
---:15270103	---	ENSSSCT00000008881	ENSEMBL	cdna:novel chromosome:Sscrofa10.2:3:46400419:46410434:1 gene:ENSSSCG00000008107 gene_biotype:protein_coding transcript_biotype:protein_coding	---	---	---	---	GO:0005680	anaphase-promoting complex	---	---	Cluster0001
---:15270189	---	---	---	---	---	---	---	---	---	---	---	---	Cluster0001
---:15270190	---	---	---	---	---	---	---	---	---	---	---	---	Cluster0001
---:15270204	---	AK239282	GenBank	Sus scrofa mRNA, clone:THY010088F10, expressed in thymus.	Ssc.12763	adrenal gland| blood| brain| embryonic tissue| heart| intestine| kidney| lung| lymph| lymph node| mammary gland| muscle| ovary| placenta| spleen| thymus| thyroid| tongue| uterus| fetus| neonate| juvenile| adult	---	---	---	---	---	---	Cluster0001
---:15270315	---	AK236147	GenBank	Sus scrofa mRNA, clone:OVRM10157G04, expressed in ovary.	Ssc.81516	bladder| blood| brain| cartilage| embryonic tissue| eye| intestine| kidney| liver| lung| lymph| lymph node| mammary gland| muscle| ovary| skin| spleen| testis| thymus| thyroid| trachea| uterus| fetus| neonate| juvenile| adult	---	---	---	---	---	---	Cluster0001
---:15270976	---	AK230724	GenBank	Sus scrofa mRNA, clone:AMP010032C01, expressed in alveolar macrophage.	Ssc.6674	adrenal gland| blood| embryonic tissue| heart| kidney| lung| mammary gland| muscle| ovary| placenta| thyroid| uterus|pre-implantation embryo| peri-implantation embryo| fetus| adult	---	---	---	---	---	---	Cluster0001
---:15270979	---	AK230724	GenBank	Sus scrofa mRNA, clone:AMP010032C01, expressed in alveolar macrophage.	Ssc.6674	adrenal gland| blood| embryonic tissue| heart| kidney| lung| mammary gland| muscle| ovary| placenta| thyroid| uterus|pre-implantation embryo| peri-implantation embryo| fetus| adult	---	---	---	---	---	---	Cluster0001
---:15271058	---	ENSSSCT00000029767	ENSEMBL	cdna:novel scaffold:Sscrofa10.2:JH118905.1:243064:246962:-1 gene:ENSSSCG00000020807 gene_biotype:protein_coding transcript_biotype:protein_coding	---	---	---	---	---	---	---	---	Cluster0001
---:15271272	---	AK349304	GenBank	Sus scrofa mRNA, clone:PTG010042F10, expressed in pituitary gland.	Ssc.77277	brain| neonate	---	---	---	---	---	---	Cluster0001
---:15271566	---	AK346758	GenBank	Sus scrofa mRNA, clone:MLN010050G03, expressed in mesenteric lymph nodes.	Ssc.101777	---	---	---	---	---	---	---	Cluster0001
---:15271594	---	AK344880	GenBank	Sus scrofa mRNA, clone:ITT010005H05, expressed in small intestine.	Ssc.55149	adipose tissue| brain| embryonic tissue| heart| intestine| liver| lymph node| muscle| olfactory mucosa| ovary| stomach| testis| trachea| neonate| juvenile| adult	---	---	---	---	---	---	Cluster0001
---:15271887	---	AK391744	GenBank	Sus scrofa mRNA, clone: HTMT10019G03, expressed in hypothalamus.	Ssc.13663	adrenal gland| aorta| bladder| blood| bone marrow| brain| embryonic tissue| eye| heart| intestine| kidney| liver| lung| lymph| lymph node| mammary gland| muscle| olfactory mucosa| ovary| oviduct| pituitary gland| placenta| salivary gland| skin| spinal cord| spleen| stomach| testis| thymus| thyroid| tongue| trachea| uterus| peri-implantation embryo| fetus| neonate| juvenile| adult	---	---	---	---	---	---	Cluster0001
---:15272012	---	AK236524	GenBank	Sus scrofa mRNA, clone:OVRM10200B01, expressed in ovary.	Ssc.84634	bladder| embryonic tissue| intestine| muscle| ovary| fetus| adult	---	---	---	---	---	---	Cluster0001
---:15272592	---	AK390341	GenBank	Sus scrofa mRNA, clone: BFLT10059E08, expressed in brain (frontal lobe).	Ssc.41061	adrenal gland| blood| brain| heart| intestine| liver| lung| lymph| ovary| skin| spleen| thymus| trachea| uterus| neonate| juvenile| adult	---	---	---	---	---	---	Cluster0001
---:15273271	---	JQ890108	GenBank	Sus scrofa paired immunoglobin-like type 2 receptor beta transcript variant 1 (PILRB) mRNA, complete cds.	Ssc.97681	blood| brain| liver| lymph node| tongue| fetus| adult	---	---	---	---	---	---	Cluster0001
---:15273385	---	AK391974	GenBank	Sus scrofa mRNA, clone: HTMT10039D05, expressed in hypothalamus.	Ssc.4920	adipose tissue| adrenal gland| blood| brain| cartilage| embryonic tissue| heart| intestine| joint| liver| lung| lymph| lymph node| mammary gland| muscle| ovary| pituitary gland| placenta| skin| spleen| testis| thymus| thyroid| tongue| uterus| fetus| neonate| juvenile| adult	---	---	---	---	---	---	Cluster0001
---:15273674	---	JF940526	GenBank	Sus scrofa FUS (FUS) mRNA, complete cds.	Ssc.25467	adipose tissue| adrenal gland| blood| bone marrow| brain| cartilage| embryonic tissue| eye| heart| intestine| kidney| liver| lung| lymph| lymph node| mammary gland| muscle| ovary| placenta| skin| spleen| testis| thymus| uterus| fetus| neonate| juvenile| adult	---	---	GO:0005634 // GO:0005737	nucleus // cytoplasm	GO:0000166 // GO:0003676 // GO:0008270	nucleotide binding // nucleic acid binding // zinc ion binding	Cluster0001
---:15273996	---	AK400364	GenBank	Sus scrofa mRNA, clone: CLNT10056G03, expressed in colon.	Ssc.4792	blood| brain| lung| lymph| ovary| spleen| thymus| fetus| neonate| juvenile| adult	---	---	---	---	---	---	Cluster0001
---:15274113	---	AK393267	GenBank	Sus scrofa mRNA, clone: KDN010030D07, expressed in kidney.	Ssc.85770	kidney| lung| muscle| testis| adult	---	---	---	---	---	---	Cluster0001
---:15274122	---	ENSSSCT00000008605	ENSEMBL	cdna:novel chromosome:Sscrofa10.2:3:25982707:26023372:-1 gene:ENSSSCG00000007855 gene_biotype:protein_coding transcript_biotype:protein_coding	---	---	---	---	GO:0005622 // GO:0005730	intracellular // nucleolus	GO:0000166 // GO:0003676 // GO:0004527	nucleotide binding // nucleic acid binding // exonuclease activity	Cluster0001
---:15274988	---	JF944894	GenBank	Sus scrofa centromere protein P (CENPP) mRNA, complete cds.	Ssc.96374	bone marrow| brain| embryonic tissue| heart| intestine| muscle| stomach| testis| thymus| fetus| neonate| adult	GO:0034080	CENP-A containing nucleosome assembly at centromere	GO:0000775	chromosome, centromeric region	---	---	Cluster0001
---:15275018	---	AK348386	GenBank	Sus scrofa mRNA, clone:OVRM10152A12, expressed in ovary.	Ssc.31447	ovary| adult	---	---	---	---	---	---	Cluster0001
---:15275101	---	AK393106	GenBank	Sus scrofa mRNA, clone: KDN010001D06, expressed in kidney.	Ssc.29675	blood| embryonic tissue| intestine| liver| juvenile| adult	---	---	---	---	---	---	Cluster0001
---:15275119	---	ENSSSCT00000008881	ENSEMBL	cdna:novel chromosome:Sscrofa10.2:3:46400419:46410434:1 gene:ENSSSCG00000008107 gene_biotype:protein_coding transcript_biotype:protein_coding	---	---	---	---	GO:0005680	anaphase-promoting complex	---	---	Cluster0001
---:15275216	---	AK391245	GenBank	Sus scrofa mRNA, clone: DCI010017C06, expressed in dendritic cells (immature).	Ssc.48457	blood| brain| embryonic tissue| eye| heart| intestine| joint| lymph node| mammary gland| muscle| ovary| testis| thymus| thyroid| uterus| fetus| juvenile| adult	---	---	---	---	---	---	Cluster0001
---:15275290	---	AK397646	GenBank	Sus scrofa mRNA, clone: SPL010018E01, expressed in spleen.	Ssc.21677	adipose tissue| adrenal gland| aorta| brain| embryonic tissue| eye| intestine| kidney| liver| lung| lymph node| mammary gland| muscle| ovary| oviduct| skin| spinal cord| spleen| testis| thyroid| tongue| trachea| uterus| peri-implantation embryo| fetus| neonate| juvenile| adult	GO:0046907	intracellular transport	---	---	---	---	Cluster0001
---:15275902	---	KC137685	GenBank	Sus scrofa tet methylcytosine dioxygenase 3 mRNA, complete cds.	---	---	---	---	---	---	GO:0051213	dioxygenase activity	Cluster0001
---:15275989	---	AK396561	GenBank	Sus scrofa mRNA, clone: PST010054A05, expressed in prostate.	Ssc.101547	---	---	---	---	---	---	---	Cluster0001
---:15276029	---	AK396056	GenBank	Sus scrofa mRNA, clone: PBL010038E03, expressed in peripheral blood lymphocytes.	Ssc.1588	adipose tissue| adrenal gland| aorta| blood| bone marrow| brain| embryonic tissue| heart| intestine| liver| lung| lymph node| mammary gland| muscle| ovary| pituitary gland| placenta| skin| spinal cord| spleen| testis| thymus| thyroid| trachea| uterus| fetus| neonate| juvenile| adult	---	---	---	---	---	---	Cluster0001
---:15276098	---	AK397016	GenBank	Sus scrofa mRNA, clone: PTG010053F03, expressed in pituitary gland.	Ssc.18812	brain| lymph node| spleen| thymus| fetus| adult	GO:0006468 // GO:0006468 // GO:0006897 // GO:0016310 // GO:0032880 // GO:0045747 // GO:0046777 // GO:0050821 // GO:2000369	protein phosphorylation // protein phosphorylation // endocytosis // phosphorylation // regulation of protein localization // positive regulation of Notch signaling pathway // protein autophosphorylation // protein stabilization // regulation of clathrin-mediated endocytosis	GO:0005886 // GO:0005905 // GO:0016020 // GO:0019897 // GO:0030136 // GO:0031252 // GO:0043195	plasma membrane // coated pit // membrane // extrinsic to plasma membrane // clathrin-coated vesicle // cell leading edge // terminal bouton	GO:0000166 // GO:0004672 // GO:0004674 // GO:0004674 // GO:0005112 // GO:0005524 // GO:0016301 // GO:0016740 // GO:0016772 // GO:0035612	nucleotide binding // protein kinase activity // protein serine/threonine kinase activity // protein serine/threonine kinase activity // Notch binding // ATP binding // kinase activity // transferase activity // transferase activity, transferring phosphorus-containing groups // AP-2 adaptor complex binding	Cluster0001
---:15276236	---	AK389761	GenBank	Sus scrofa mRNA, clone: AMP010063A09, expressed in alveolar macrophage.	Ssc.6229	adipose tissue| aorta| blood| brain| embryonic tissue| eye| intestine| joint| kidney| liver| lung| mammary gland| muscle| prostate| spleen| thyroid| trachea| uterus| fetus| juvenile| adult	---	---	---	---	---	---	Cluster0001
---:15276280	---	AK350536	GenBank	Sus scrofa mRNA, clone:SPL010087E05, expressed in spleen.	Ssc.26209	brain| embryonic tissue| joint| lymph node| ovary| oviduct| prostate| skin| spinal cord| spleen| stomach| testis| thymus| uterus|pre-implantation embryo| neonate| juvenile| adult	---	---	---	---	---	---	Cluster0001
---:15276290	---	AK350028	GenBank	Sus scrofa mRNA, clone:SMG010038B03, expressed in submaxillary gland.	Ssc.56627	adrenal gland| bladder| brain| embryonic tissue| intestine| lung| lymph node| muscle| salivary gland| spleen| thymus| trachea| uterus| fetus| neonate| adult	---	---	---	---	---	---	Cluster0001
---:15276640	---	AK344683	GenBank	Sus scrofa mRNA, clone:DCI010107F08, expressed in dendritic cells (immature).	Ssc.2719	embryonic tissue| eye| lymph| mammary gland| muscle| olfactory mucosa| ovary| placenta| salivary gland| spleen| testis|pre-implantation embryo| fetus| adult	---	---	---	---	---	---	Cluster0001
---:15276720	---	AK389389	GenBank	Sus scrofa mRNA, clone: ADR010059G05, expressed in adrenal gland.	Ssc.5453	adipose tissue| adrenal gland| bladder| blood| embryonic tissue| eye| joint| kidney| lung| muscle| ovary| pituitary gland| placenta| skin| spinal cord| testis| thyroid| trachea| uterus| neonate| juvenile| adult	---	---	---	---	---	---	Cluster0001
---:15276745	---	AK391446	GenBank	Sus scrofa mRNA, clone: DCI010080B05, expressed in dendritic cells (immature).	Ssc.25969	adipose tissue| adrenal gland| bladder| blood| brain| embryonic tissue| eye| heart| joint| lung| lymph node| muscle| ovary| pituitary gland| placenta| prostate| spinal cord| stomach| testis| thyroid| trachea| uterus| fetus| neonate| juvenile| adult	---	---	---	---	---	---	Cluster0001
---:15277125	---	AK389758	GenBank	Sus scrofa mRNA, clone: AMP010062D09, expressed in alveolar macrophage.	Ssc.44285	adrenal gland| embryonic tissue| intestine| lung| lymph node| ovary| uterus| fetus| neonate| juvenile| adult	---	---	---	---	---	---	Cluster0001
---:15277178	---	AK392287	GenBank	Sus scrofa mRNA, clone: HTMT10062H02, expressed in hypothalamus.	Ssc.4389	adrenal gland| brain| embryonic tissue| liver| pituitary gland| fetus| neonate| adult	---	---	---	---	---	---	Cluster0001
---:15277323	---	AK351609	GenBank	Sus scrofa mRNA, clone:THY010045E02, expressed in thymus.	Ssc.54505	bladder| blood| cartilage| embryonic tissue| intestine| liver| lung| lymph node| muscle| olfactory mucosa| placenta| spleen| thymus| thyroid| trachea| fetus| neonate| juvenile| adult	---	---	---	---	---	---	Cluster0001
---:15278174	---	AK400292	GenBank	Sus scrofa mRNA, clone: BFLT10134F02, expressed in brain (frontal lobe).	Ssc.83237	---	---	---	---	---	---	---	Cluster0001
---:15278202	---	AK348639	GenBank	Sus scrofa mRNA, clone:OVRM10220G05, expressed in ovary.	Ssc.8614	adipose tissue| adrenal gland| amnion| blood| brain| embryonic tissue| esophagus| eye| intestine| kidney| liver| lung| lymph node| mammary gland| muscle| ovary| pituitary gland| placenta| salivary gland| spleen| testis| thyroid| trachea| uterus|pre-implantation embryo| fetus| neonate| juvenile| adult	---	---	---	---	---	---	Cluster0001
---:15279021	---	ENSSSCT00000024074	ENSEMBL	cdna:novel chromosome:Sscrofa10.2:4:74304917:74315922:1 gene:ENSSSCG00000023221 gene_biotype:protein_coding transcript_biotype:protein_coding	---	---	GO:0006355	regulation of transcription, DNA-dependent	---	---	---	---	Cluster0001
---:15280213	---	AK397040	GenBank	Sus scrofa mRNA, clone: PTG010061F10, expressed in pituitary gland.	Ssc.96197	embryonic tissue| lymph| stomach	---	---	---	---	---	---	Cluster0001
---:15280653	---	---	---	---	---	---	---	---	---	---	---	---	Cluster0001
---:15280654	---	---	---	---	---	---	---	---	---	---	---	---	Cluster0001
---:15280656	---	---	---	---	---	---	---	---	---	---	---	---	Cluster0001
---:15280657	---	---	---	---	---	---	---	---	---	---	---	---	Cluster0001
---:15280658	---	---	---	---	---	---	---	---	---	---	---	---	Cluster0001
---:15280659	---	---	---	---	---	---	---	---	---	---	---	---	Cluster0001
---:15280898	---	AK389756	GenBank	Sus scrofa mRNA, clone: AMP010061H11, expressed in alveolar macrophage.	Ssc.55494	adipose tissue| adrenal gland| aorta| blood| bone marrow| brain| cartilage| embryonic tissue| eye| heart| intestine| joint| kidney| liver| lung| lymph node| mammary gland| muscle| olfactory mucosa| ovary| oviduct| pituitary gland| salivary gland| skin| spleen| stomach| thymus| thyroid| trachea| uterus| fetus| neonate| juvenile| adult	---	---	---	---	---	---	Cluster0001
---:15281024	---	AK347843	GenBank	Sus scrofa mRNA, clone:OVRM10002C08, expressed in ovary.	Ssc.42354	adipose tissue| adrenal gland| bladder| blood| brain| embryonic tissue| esophagus| eye| heart| intestine| liver| lung| lymph node| muscle| ovary| pituitary gland| placenta| skin| spleen| testis| thymus| thyroid| uterus| fetus| neonate| juvenile| adult	---	---	---	---	---	---	Cluster0001
---:15281026	---	AK238848	GenBank	Sus scrofa mRNA, clone:THY010036F10, expressed in thymus.	Ssc.81191	bone marrow| embryonic tissue| lymph node| muscle| placenta| thymus| thyroid| neonate| adult	---	---	---	---	---	---	Cluster0001
---:15281028	---	AK239247	GenBank	Sus scrofa mRNA, clone:THY010084F12, expressed in thymus.	Ssc.24432	spleen| thymus| adult	---	---	---	---	---	---	Cluster0001
---:15281030	---	AK231530	GenBank	Sus scrofa mRNA, clone:ITT010087D02, expressed in intestine.	Ssc.59485	intestine| adult	---	---	---	---	---	---	Cluster0001
---:15281577	---	AK394809	GenBank	Sus scrofa mRNA, clone: OVR010019B04, expressed in ovary.	Ssc.28022	adipose tissue| muscle| ovary| testis| fetus| neonate| juvenile| adult	---	---	---	---	---	---	Cluster0001
---:15281993	---	GENSCAN00000004758	ENSEMBL	cdna:genscan chromosome:Sscrofa10.2:4:129522757:129614305:1 transcript_biotype:protein_coding	---	---	---	---	---	---	---	---	Cluster0001
---:15282986	---	AK348639	GenBank	Sus scrofa mRNA, clone:OVRM10220G05, expressed in ovary.	Ssc.8614	adipose tissue| adrenal gland| amnion| blood| brain| embryonic tissue| esophagus| eye| intestine| kidney| liver| lung| lymph node| mammary gland| muscle| ovary| pituitary gland| placenta| salivary gland| spleen| testis| thyroid| trachea| uterus|pre-implantation embryo| fetus| neonate| juvenile| adult	---	---	---	---	---	---	Cluster0001
---:15283192	---	AK391560	GenBank	Sus scrofa mRNA, clone: DCI010116D07, expressed in dendritic cells (immature).	Ssc.31055	adipose tissue| adrenal gland| blood| brain| embryonic tissue| heart| intestine| kidney| liver| lung| muscle| ovary| pituitary gland| spleen| testis| thymus| thyroid| tongue| uterus|pre-implantation embryo| fetus| neonate| juvenile| adult	---	---	---	---	---	---	Cluster0001
---:15283549	---	DQ835392	GenBank	Sus scrofa endogenous virus PERV-B envelope protein mRNA, partial cds.	Ssc.99137	adipose tissue| adrenal gland| brain| lung| skin| thymus| thyroid| fetus| neonate| juvenile	GO:0019058	viral infectious cycle	GO:0019028 // GO:0019031	viral capsid // viral envelope	GO:0005198	structural molecule activity	Cluster0001
---:15283551	---	DQ835392	GenBank	Sus scrofa endogenous virus PERV-B envelope protein mRNA, partial cds.	Ssc.99137	adipose tissue| adrenal gland| brain| lung| skin| thymus| thyroid| fetus| neonate| juvenile	GO:0019058	viral infectious cycle	GO:0019028 // GO:0019031	viral capsid // viral envelope	GO:0005198	structural molecule activity	Cluster0001
---:15284400	---	---	---	---	---	---	---	---	---	---	---	---	Cluster0001
---:15284494	---	AK391333	GenBank	Sus scrofa mRNA, clone: DCI010046B01, expressed in dendritic cells (immature).	Ssc.45533	lung| spleen| neonate| adult	---	---	---	---	---	---	Cluster0001
---:15284724	---	AK400242	GenBank	Sus scrofa mRNA, clone: BFLT10111D12, expressed in brain (frontal lobe).	Ssc.20522	adipose tissue| adrenal gland| aorta| bladder| blood| brain| cartilage| embryonic tissue| eye| heart| intestine| joint| liver| lung| lymph| lymph node| muscle| ovary| pituitary gland| placenta| skin| spinal cord| spleen| stomach| thymus| thyroid| tongue| uterus| fetus| neonate| juvenile| adult	---	---	---	---	---	---	Cluster0001
---:15284774	---	AK391139	GenBank	Sus scrofa mRNA, clone: CLNT10075C03, expressed in colon.	Ssc.95948	adipose tissue| adrenal gland| blood| brain| cartilage| embryonic tissue| heart| intestine| joint| liver| lung| lymph node| mammary gland| muscle| ovary| oviduct| placenta| skin| spleen| stomach| testis| thymus| thyroid| uterus| peri-implantation embryo| fetus| neonate| juvenile| adult	---	---	---	---	---	---	Cluster0001
---:15285040	---	AK398316	GenBank	Sus scrofa mRNA, clone: TES010112C12, expressed in testis.	Ssc.24349	embryonic tissue| placenta| testis| adult	---	---	---	---	---	---	Cluster0001
---:15285521	---	---	---	---	---	---	---	---	---	---	---	---	Cluster0001
---:15285522	---	---	---	---	---	---	---	---	---	---	---	---	Cluster0001
---:15285523	---	---	---	---	---	---	---	---	---	---	---	---	Cluster0001
---:15285524	---	---	---	---	---	---	---	---	---	---	---	---	Cluster0001
---:15285526	---	---	---	---	---	---	---	---	---	---	---	---	Cluster0001
---:15285527	---	---	---	---	---	---	---	---	---	---	---	---	Cluster0001
---:15285723	---	AK395735	GenBank	Sus scrofa mRNA, clone: OVRT10055F12, expressed in ovary.	Ssc.37080	adipose tissue| bladder| blood| embryonic tissue| intestine| lung| lymph node| ovary| spleen| testis| thymus| thyroid| tongue| uterus| juvenile| adult	---	---	---	---	---	---	Cluster0001
---:15285850	---	ENSSSCT00000015291	ENSEMBL	cdna:novel chromosome:Sscrofa10.2:4:108550163:108550642:1 gene:ENSSSCG00000029342 gene_biotype:protein_coding transcript_biotype:protein_coding	---	---	GO:0006334	nucleosome assembly	GO:0005622 // GO:0000786 // GO:0005634 // GO:0005694	intracellular // nucleosome // nucleus // chromosome	GO:0003677 // GO:0043565 // GO:0046982	DNA binding // sequence-specific DNA binding // protein heterodimerization activity	Cluster0001
---:15285856	---	AK238848	GenBank	Sus scrofa mRNA, clone:THY010036F10, expressed in thymus.	Ssc.81191	bone marrow| embryonic tissue| lymph node| muscle| placenta| thymus| thyroid| neonate| adult	---	---	---	---	---	---	Cluster0001
---:15285959	---	ENSSSCT00000007343	ENSEMBL	cdna:novel chromosome:Sscrofa10.2:4:110281179:110293011:-1 gene:ENSSSCG00000006704 gene_biotype:protein_coding transcript_biotype:protein_coding	---	---	---	---	---	---	---	---	Cluster0001
---:15286035	---	AK391243	GenBank	Sus scrofa mRNA, clone: DCI010016H12, expressed in dendritic cells (immature).	Ssc.15629	blood| brain| embryonic tissue| intestine| liver| muscle| ovary| spleen| thymus|pre-implantation embryo| fetus| neonate| juvenile| adult	---	---	---	---	---	---	Cluster0001
---:15286152	---	AK231472	GenBank	Sus scrofa mRNA, clone:ITT010075D05, expressed in intestine.	Ssc.49864	adipose tissue| brain| intestine| skin| testis| fetus| juvenile| adult	---	---	---	---	---	---	Cluster0001
---:15287073	---	AK348556	GenBank	Sus scrofa mRNA, clone:OVRM10202B07, expressed in ovary.	Ssc.16403	adipose tissue| blood| brain| embryonic tissue| intestine| lung| ovary| pituitary gland| placenta| spleen| testis| uterus| fetus| neonate| juvenile| adult	---	---	---	---	---	---	Cluster0001
---:15287156	---	AK236231	GenBank	Sus scrofa mRNA, clone:OVRM10166C04, expressed in ovary.	Ssc.10244	adrenal gland| brain| embryonic tissue| intestine| liver| lung| muscle| ovary| placenta| skin| testis| thymus| uterus| peri-implantation embryo| fetus| neonate| juvenile| adult	---	---	---	---	---	---	Cluster0001
---:15287169	---	AK233921	GenBank	Sus scrofa mRNA, clone:MLN010067H12, expressed in mesenteric lymph node.	Ssc.16537	adipose tissue| adrenal gland| aorta| bladder| blood| brain| embryonic tissue| heart| intestine| kidney| liver| lung| lymph node| mammary gland| muscle| olfactory mucosa| ovary| oviduct| placenta| salivary gland| skin| spleen| stomach| testis| uterus|pre-implantation embryo| peri-implantation embryo| fetus| neonate| juvenile| adult	---	---	---	---	---	---	Cluster0001
---:15287321	---	AK395924	GenBank	Sus scrofa mRNA, clone: OVRT10087D07, expressed in ovary.	Ssc.97820	ovary| adult	---	---	---	---	---	---	Cluster0001
---:15287346	---	ENSSSCT00000020530	ENSEMBL	ncrna:snoRNA chromosome:Sscrofa10.2:5:6217444:6217507:1 gene:ENSSSCG00000018935 gene_biotype:snoRNA transcript_biotype:snoRNA	---	---	---	---	---	---	---	---	Cluster0001
---:15287558	---	---	---	---	---	---	---	---	---	---	---	---	Cluster0001
---:15287561	---	---	---	---	---	---	---	---	---	---	---	---	Cluster0001
---:15287564	---	---	---	---	---	---	---	---	---	---	---	---	Cluster0001
---:15287595	---	AK396689	GenBank	Sus scrofa mRNA, clone: PST010076D09, expressed in prostate.	Ssc.64767	adipose tissue| blood| heart| intestine| lung| lymph node| ovary| skin| spleen| stomach| thymus| thyroid| uterus| juvenile| adult	---	---	---	---	---	---	Cluster0001
---:15287647	---	---	---	---	---	---	---	---	---	---	---	---	Cluster0001
---:15288015	---	AK347312	GenBank	Sus scrofa mRNA, clone:OVR010007A04, expressed in ovary.	Ssc.3603	adrenal gland| brain| embryonic tissue| heart| intestine| lymph node| ovary| thyroid| fetus| neonate| adult	---	---	---	---	---	---	Cluster0001
---:15288099	---	---	---	---	---	---	---	---	---	---	---	---	Cluster0001
---:15288102	---	---	---	---	---	---	---	---	---	---	---	---	Cluster0001
---:15288115	---	AK348422	GenBank	Sus scrofa mRNA, clone:OVRM10159E06, expressed in ovary.	Ssc.31431	ovary| adult	---	---	---	---	---	---	Cluster0001
---:15288542	---	ENSSSCT00000030942	ENSEMBL	cdna:novel scaffold:Sscrofa10.2:JH118586.1:25163:77557:-1 gene:ENSSSCG00000021809 gene_biotype:protein_coding transcript_biotype:protein_coding	---	---	GO:0006511	ubiquitin-dependent protein catabolic process	---	---	GO:0003824 // GO:0004221	catalytic activity // ubiquitin thiolesterase activity	Cluster0001
---:15288726	---	AK390853	GenBank	Sus scrofa mRNA, clone: CLNT10008C11, expressed in colon.	Ssc.8936	adipose tissue| adrenal gland| amnion| bladder| blood| bone marrow| brain| cartilage| embryonic tissue| eye| intestine| joint| kidney| liver| lung| lymph node| mammary gland| muscle| olfactory mucosa| ovary| oviduct| pituitary gland| placenta| salivary gland| skin| spleen| testis| thymus| thyroid| trachea| uterus| peri-implantation embryo| fetus| neonate| juvenile| adult	---	---	---	---	---	---	Cluster0001
---:15289296	---	JN628029	GenBank	Sus scrofa breed Large Yorkshire BCL2-like14 (BCL-G) mRNA, complete cds.	Ssc.45434	embryonic tissue| intestine| lymph node| ovary| uterus| adult	GO:0042981	regulation of apoptotic process	---	---	---	---	Cluster0001
---:15289681	---	---	---	---	---	---	---	---	---	---	---	---	Cluster0001
---:15290378	---	ENSSSCT00000029378	ENSEMBL	ncrna:snRNA chromosome:Sscrofa10.2:5:86402303:86402488:1 gene:ENSSSCG00000027620 gene_biotype:snRNA transcript_biotype:snRNA	---	---	---	---	---	---	---	---	Cluster0001
---:15291074	---	AK348556	GenBank	Sus scrofa mRNA, clone:OVRM10202B07, expressed in ovary.	Ssc.16403	adipose tissue| blood| brain| embryonic tissue| intestine| lung| ovary| pituitary gland| placenta| spleen| testis| uterus| fetus| neonate| juvenile| adult	---	---	---	---	---	---	Cluster0001
---:15291191	---	AK391708	GenBank	Sus scrofa mRNA, clone: HTMT10017B10, expressed in hypothalamus.	Ssc.32774	intestine	---	---	---	---	---	---	Cluster0001
---:15292050	---	AK396193	GenBank	Sus scrofa mRNA, clone: PBL010103B03, expressed in peripheral blood lymphocytes.	Ssc.89757	blood| lung| spleen| thymus| trachea| neonate| juvenile| adult	---	---	---	---	---	---	Cluster0001
---:15292196	---	AK395646	GenBank	Sus scrofa mRNA, clone: OVRT10042H02, expressed in ovary.	Ssc.33914	adipose tissue| liver| ovary| spleen| uterus| juvenile| adult	---	---	---	---	---	---	Cluster0001
---:15292863	---	AK393895	GenBank	Sus scrofa mRNA, clone: LNG010081H11, expressed in lung.	Ssc.84018	blood| intestine| liver| lung| lymph node| spleen| thymus| fetus| adult	---	---	---	---	---	---	Cluster0001
---:15292936	---	---	---	---	---	---	---	---	---	---	---	---	Cluster0001
---:15292946	---	ENSSSCT00000029673	ENSEMBL	cdna:novel scaffold:Sscrofa10.2:JH118928.1:49191:52225:-1 gene:ENSSSCG00000030259 gene_biotype:protein_coding transcript_biotype:protein_coding	---	---	---	---	---	---	GO:0005515 // GO:0046872 // GO:0008270	protein binding // metal ion binding // zinc ion binding	Cluster0001
---:15293074	---	AK236353	GenBank	Sus scrofa mRNA, clone:OVRM10184E02, expressed in ovary.	Ssc.1140	adipose tissue| bladder| brain| embryonic tissue| eye| intestine| liver| lung| ovary| placenta| prostate| fetus| adult	---	---	---	---	---	---	Cluster0001
---:15293432	---	ENSSSCT00000027072	ENSEMBL	cdna:known scaffold:Sscrofa10.2:GL892942.2:4303:23966:-1 gene:ENSSSCG00000025191 gene_biotype:protein_coding transcript_biotype:protein_coding	Ssc.28388	bladder| heart| intestine| lymph node| ovary| spleen| thymus| thyroid| uterus| fetus| juvenile| adult	---	---	---	---	---	---	Cluster0001
---:15293681	---	AK391109	GenBank	Sus scrofa mRNA, clone: CLNT10066C12, expressed in colon.	Ssc.19132	cartilage| embryonic tissue| lung| skin| fetus| neonate	---	---	---	---	---	---	Cluster0001
---:15293704	---	AK398062	GenBank	Sus scrofa mRNA, clone: TCH010083B03, expressed in trachea.	Ssc.28142	blood| embryonic tissue| intestine| lung| ovary| uterus| fetus| neonate| adult	---	---	---	---	---	---	Cluster0001
---:15293708	---	AK233960	GenBank	Sus scrofa mRNA, clone:MLN010080F06, expressed in mesenteric lymph node.	Ssc.45434	embryonic tissue| intestine| lymph node| ovary| uterus| adult	GO:0042981	regulation of apoptotic process	---	---	---	---	Cluster0001
---:15293783	---	---	---	---	---	---	---	---	---	---	---	---	Cluster0001
---:15294262	---	GENSCAN00000001672	ENSEMBL	cdna:genscan chromosome:Sscrofa10.2:5:70891969:70944641:-1 transcript_biotype:protein_coding	---	---	---	---	---	---	---	---	Cluster0001
---:15294391	---	AK391306	GenBank	Sus scrofa mRNA, clone: DCI010034F02, expressed in dendritic cells (immature).	Ssc.41192	bladder| embryonic tissue| placenta| testis| uterus|pre-implantation embryo| adult	---	---	---	---	---	---	Cluster0001
---:15294792	---	AK343939	GenBank	Sus scrofa mRNA, clone:AMP010087G08, expressed in alveolar macrophages.	Ssc.101810	---	---	---	---	---	---	---	Cluster0001
---:15294798	---	AK235736	GenBank	Sus scrofa mRNA, clone:OVRM10110C04, expressed in ovary.	Ssc.3287	embryonic tissue| intestine| lung| lymph node| ovary| thyroid| fetus| neonate| juvenile| adult	---	---	---	---	---	---	Cluster0001
---:15294810	---	ENSSSCT00000029378	ENSEMBL	ncrna:snRNA chromosome:Sscrofa10.2:5:86402303:86402488:1 gene:ENSSSCG00000027620 gene_biotype:snRNA transcript_biotype:snRNA	---	---	---	---	---	---	---	---	Cluster0001
---:15295728	---	AK348245	GenBank	Sus scrofa mRNA, clone:OVRM10106G10, expressed in ovary.	Ssc.11511	embryonic tissue| liver| ovary| spleen| testis| thymus| thyroid| trachea| uterus| fetus| adult	---	---	---	---	---	---	Cluster0001
---:15295892	---	AK395944	GenBank	Sus scrofa mRNA, clone: OVRT10090H07, expressed in ovary.	Ssc.3751	adipose tissue| adrenal gland| aorta| bladder| blood| brain| embryonic tissue| heart| intestine| joint| lung| muscle| ovary| pituitary gland| placenta| spinal cord| spleen| testis| thymus| thyroid| trachea| uterus| peri-implantation embryo| fetus| neonate| adult	---	---	---	---	---	---	Cluster0001
---:15295969	---	AK391568	GenBank	Sus scrofa mRNA, clone: HTMT10001B07, expressed in hypothalamus.	Ssc.56148	embryonic tissue| intestine| lymph| placenta| skin| spleen| thymus| uterus| fetus| adult	---	---	---	---	---	---	Cluster0001
---:15295995	---	AK239935	GenBank	Sus scrofa mRNA, clone:UTR010013B04, expressed in uterus.	Ssc.96988	adrenal gland| blood| bone marrow| brain| cartilage| embryonic tissue| intestine| joint| liver| lung| lymph| lymph node| muscle| ovary| oviduct| pituitary gland| placenta| salivary gland| skin| spleen| testis| thymus| uterus| peri-implantation embryo| fetus| neonate| adult	---	---	---	---	---	---	Cluster0001
---:15297695	---	ENSSSCT00000026190	ENSEMBL	ncrna:snoRNA chromosome:Sscrofa10.2:6:50307855:50307945:1 gene:ENSSSCG00000024521 gene_biotype:snoRNA transcript_biotype:snoRNA	---	---	---	---	---	---	---	---	Cluster0001
---:15297696	---	---	---	---	---	---	---	---	---	---	---	---	Cluster0001
---:15297754	---	AK350411	GenBank	Sus scrofa mRNA, clone:SPL010058B08, expressed in spleen.	Ssc.78428	brain| spleen| neonate| adult	---	---	---	---	---	---	Cluster0001
---:15298024	---	AK239333	GenBank	Sus scrofa mRNA, clone:THY010093H10, expressed in thymus.	Ssc.48380	adrenal gland| blood| embryonic tissue| ovary| testis| thymus| adult	---	---	---	---	---	---	Cluster0001
---:15298113	---	AK391813	GenBank	Sus scrofa mRNA, clone: HTMT10024H01, expressed in hypothalamus.	Ssc.26210	adrenal gland| blood| brain| cartilage| embryonic tissue| intestine| lung| muscle| ovary| placenta| testis| uterus| fetus| neonate| adult	---	---	---	---	---	---	Cluster0001
---:15298419	---	ENSSSCT00000032427	ENSEMBL	cdna:novel scaffold:Sscrofa10.2:GL892953.2:8713:24431:1 gene:ENSSSCG00000028251 gene_biotype:protein_coding transcript_biotype:protein_coding	---	---	---	---	---	---	---	---	Cluster0001
---:15298765	---	AK346696	GenBank	Sus scrofa mRNA, clone:MLN010038G08, expressed in mesenteric lymph nodes.	Ssc.96612	lymph node| thyroid| adult	---	---	---	---	---	---	Cluster0001
---:15299429	---	AY610157	GenBank	Sus scrofa clone Clu_8146.scr.msk.p1.Contig1, mRNA sequence.	Ssc.54021	adipose tissue| adrenal gland| aorta| blood| bone marrow| brain| embryonic tissue| eye| heart| intestine| joint| lymph node| muscle| olfactory mucosa| ovary| pituitary gland| skin| spleen| testis| thymus| thyroid| tongue| trachea| uterus|pre-implantation embryo| fetus| neonate| juvenile| adult	---	---	---	---	---	---	Cluster0001
---:15299512	---	AK230658	GenBank	Sus scrofa mRNA, clone:AMP010021H04, expressed in alveolar macrophage.	Ssc.55166	adipose tissue| blood| bone marrow| embryonic tissue| heart| intestine| lung| lymph| lymph node| muscle| ovary| pituitary gland| placenta| skin| spleen| stomach| thymus| thyroid| uterus| peri-implantation embryo| fetus| neonate| juvenile| adult	---	---	---	---	---	---	Cluster0001
---:15299559	---	AK400410	GenBank	Sus scrofa mRNA, clone: CLNT10096E11, expressed in colon.	Ssc.1962	adrenal gland| bladder| blood| bone marrow| brain| cartilage| embryonic tissue| heart| intestine| kidney| liver| lung| lymph| lymph node| mammary gland| muscle| olfactory mucosa| ovary| placenta| prostate| skin| spinal cord| spleen| stomach| thymus| trachea| uterus|pre-implantation embryo| peri-implantation embryo| fetus| neonate| adult	---	---	---	---	---	---	Cluster0001
---:15299757	---	AK389848	GenBank	Sus scrofa mRNA, clone: AMP010093D03, expressed in alveolar macrophage.	Ssc.55119	adrenal gland| aorta| bladder| blood| bone marrow| brain| embryonic tissue| esophagus| intestine| joint| kidney| liver| lung| lymph node| mammary gland| muscle| olfactory mucosa| ovary| pituitary gland| placenta| spinal cord| spleen| testis| thymus| thyroid| trachea| uterus| neonate| juvenile| adult	---	---	---	---	---	---	Cluster0001
---:15300746	---	AK397148	GenBank	Sus scrofa mRNA, clone: PTG010103F01, expressed in pituitary gland.	Ssc.52579	blood| embryonic tissue| intestine| lung| muscle| olfactory mucosa| ovary| pituitary gland| salivary gland| skin| spleen| uterus| fetus| neonate| adult	---	---	---	---	---	---	Cluster0001
---:15300893	---	ENSSSCT00000029336	ENSEMBL	cdna:novel scaffold:Sscrofa10.2:GL896394.2:81094:92235:1 gene:ENSSSCG00000020816 gene_biotype:protein_coding transcript_biotype:protein_coding	---	---	---	---	---	---	---	---	Cluster0001
---:15302664	---	AK350037	GenBank	Sus scrofa mRNA, clone:SMG010042A01, expressed in submaxillary gland.	Ssc.9221	amnion| bladder| blood| embryonic tissue| esophagus| eye| intestine| kidney| liver| lung| lymph| lymph node| mammary gland| olfactory mucosa| ovary| oviduct| pituitary gland| placenta| prostate| skin| stomach| testis| thymus| thyroid| tongue| trachea| uterus| fetus| neonate| adult	---	---	---	---	---	---	Cluster0001
---:15303123	---	AK240427	GenBank	Sus scrofa mRNA, clone:UTR010068F02, expressed in uterus.	Ssc.10351	adipose tissue| amnion| blood| intestine| joint| lung| lymph node| muscle| ovary| placenta| spleen| uterus| neonate| juvenile| adult	---	---	---	---	---	---	Cluster0001
---:15303470	---	ENSSSCT00000026190	ENSEMBL	ncrna:snoRNA chromosome:Sscrofa10.2:6:50307855:50307945:1 gene:ENSSSCG00000024521 gene_biotype:snoRNA transcript_biotype:snoRNA	---	---	---	---	---	---	---	---	Cluster0001
---:15303549	---	ENSSSCT00000026190	ENSEMBL	ncrna:snoRNA chromosome:Sscrofa10.2:6:50307855:50307945:1 gene:ENSSSCG00000024521 gene_biotype:snoRNA transcript_biotype:snoRNA	---	---	---	---	---	---	---	---	Cluster0001
---:15303831	---	AK239472	GenBank	Sus scrofa mRNA, clone:THY010106D03, expressed in thymus.	Ssc.87906	adipose tissue| adrenal gland| blood| embryonic tissue| intestine| lung| ovary| placenta| spleen| thymus| thyroid| trachea| fetus| juvenile| adult	---	---	---	---	---	---	Cluster0001
---:15303834	---	GENSCAN00000002144	ENSEMBL	cdna:genscan chromosome:Sscrofa10.2:6:52343589:52506236:-1 transcript_biotype:protein_coding	---	---	---	---	---	---	---	---	Cluster0001
---:15304351	---	AK399890	GenBank	Sus scrofa mRNA, clone: HTMT10050D11, expressed in hypothalamus.	Ssc.54650	adrenal gland| bone marrow| brain| embryonic tissue| eye| intestine| thymus| fetus| neonate	---	---	---	---	---	---	Cluster0001
---:15305255	---	AK349397	GenBank	Sus scrofa mRNA, clone:PTG010063D05, expressed in pituitary gland.	Ssc.51704	adipose tissue| blood| bone marrow| cartilage| embryonic tissue| lung| lymph| lymph node| testis| thyroid| uterus| neonate| juvenile| adult	---	---	---	---	---	---	Cluster0001
---:15305279	---	AK345692	GenBank	Sus scrofa mRNA, clone:LNG010088E08, expressed in lung.	Ssc.55443	adrenal gland| blood| bone marrow| brain| embryonic tissue| intestine| liver| lung| lymph| spleen| neonate| juvenile| adult	---	---	---	---	---	---	Cluster0001
---:15305425	---	AK234077	GenBank	Sus scrofa mRNA, clone:OVR010004D03, expressed in ovary.	Ssc.54147	adipose tissue| blood| embryonic tissue| liver| lymph| ovary| oviduct| spleen| testis| juvenile| adult	---	---	---	---	---	---	Cluster0001
---:15305783	---	AK400082	GenBank	Sus scrofa mRNA, clone: HTMT10150H11, expressed in hypothalamus.	Ssc.78615	adipose tissue| adrenal gland| amnion| bladder| blood| bone marrow| brain| cartilage| embryonic tissue| esophagus| eye| heart| intestine| joint| lung| lymph| lymph node| mammary gland| muscle| ovary| oviduct| pituitary gland| placenta| skin| spinal cord| spleen| testis| thymus| thyroid| tongue| trachea| uterus|pre-implantation embryo| fetus| neonate| juvenile| adult	---	---	---	---	---	---	Cluster0001
---:15305914	---	GENSCAN00000024099	ENSEMBL	cdna:genscan chromosome:Sscrofa10.2:6:96750431:96778533:-1 transcript_biotype:protein_coding	---	---	---	---	---	---	---	---	Cluster0001
---:15305941	---	AK344301	GenBank	Sus scrofa mRNA, clone:DCI010002E03, expressed in dendritic cells (immature).	Ssc.24122	embryonic tissue| liver| lung| olfactory mucosa| ovary| spleen| stomach| thymus| peri-implantation embryo| fetus| juvenile	---	---	---	---	---	---	Cluster0001
---:15305973	---	AY610021	GenBank	Sus scrofa clone Clu_5644.scr.msk.p1.Contig2, mRNA sequence.	Ssc.2615	adipose tissue| adrenal gland| aorta| bone marrow| brain| embryonic tissue| eye| heart| intestine| kidney| liver| lung| lymph node| mammary gland| muscle| olfactory mucosa| ovary| pituitary gland| skin| spinal cord| spleen| stomach| testis| thymus| thyroid| uterus|pre-implantation embryo| fetus| neonate| adult	---	---	---	---	---	---	Cluster0001
---:15306003	---	AK396741	GenBank	Sus scrofa mRNA, clone: PST010084B05, expressed in prostate.	Ssc.19182	embryonic tissue| eye| lymph| lymph node| muscle| placenta| skin| spinal cord| trachea| neonate| adult	---	---	---	---	---	---	Cluster0001
---:15306556	---	AK348769	GenBank	Sus scrofa mRNA, clone:PBL010021D03, expressed in peripheral blood mononuclear cells.	Ssc.7866	adrenal gland| blood| embryonic tissue| eye| liver| muscle| placenta| spleen| testis| fetus| juvenile| adult	---	---	---	---	---	---	Cluster0001
---:15307794	---	AK395475	GenBank	Sus scrofa mRNA, clone: OVRT10014H11, expressed in ovary.	Ssc.22727	adipose tissue| embryonic tissue| ovary| juvenile| adult	---	---	---	---	---	---	Cluster0001
---:15307938	---	AK392915	GenBank	Sus scrofa mRNA, clone: ITT010038E09, expressed in intestine.	Ssc.47836	adipose tissue| bladder| blood| embryonic tissue| intestine| lung| lymph| lymph node| pituitary gland| skin| spleen| testis| thymus| thyroid| fetus| neonate| juvenile| adult	---	---	---	---	---	---	Cluster0001
---:15307946	---	---	---	---	---	---	---	---	---	---	---	---	Cluster0001
---:15307955	---	---	---	---	---	---	---	---	---	---	---	---	Cluster0001
---:15307957	---	---	---	---	---	---	---	---	---	---	---	---	Cluster0001
---:15307959	---	AK239053	GenBank	Sus scrofa mRNA, clone:THY010059B08, expressed in thymus.	Ssc.56268	placenta| thymus| thyroid| adult	---	---	---	---	---	---	Cluster0001
---:15307975	---	HQ630066	GenBank	Sus scrofa histone cluster 1 (HIST1H3E) mRNA, complete cds.	Ssc.58554	embryonic tissue| eye| liver| lung| mammary gland| ovary| thymus| fetus| adult	GO:0006334	nucleosome assembly	GO:0000786 // GO:0005634 // GO:0005694	nucleosome // nucleus // chromosome	GO:0003677 // GO:0046982	DNA binding // protein heterodimerization activity	Cluster0001
---:15307987	---	AK392417	GenBank	Sus scrofa mRNA, clone: HTMT10072E11, expressed in hypothalamus.	Ssc.72181	muscle| ovary| skin| spleen| neonate| adult	---	---	---	---	---	---	Cluster0001
---:15308016	---	AK239296	GenBank	Sus scrofa mRNA, clone:THY010089H05, expressed in thymus.	Ssc.58308	aorta| embryonic tissue| ovary| thymus| adult	---	---	---	---	---	---	Cluster0001
---:15308020	---	AK239085	GenBank	Sus scrofa mRNA, clone:THY010061G03, expressed in thymus.	Ssc.58308	aorta| embryonic tissue| ovary| thymus| adult	---	---	---	---	---	---	Cluster0001
---:15308555	---	EU282348	GenBank	Sus scrofa leukocyte specific protein 1-like mRNA, partial sequence.	Ssc.95120	blood| intestine| lung| spleen| fetus| neonate| juvenile| adult	---	---	---	---	---	---	Cluster0001
---:15309373	---	AK390451	GenBank	Sus scrofa mRNA, clone: BFLT10076H06, expressed in brain (frontal lobe).	Ssc.38080	adipose tissue| adrenal gland| amnion| aorta| bladder| blood| bone marrow| brain| cartilage| embryonic tissue| esophagus| eye| heart| intestine| joint| kidney| liver| lung| lymph| lymph node| mammary gland| muscle| olfactory mucosa| ovary| pituitary gland| placenta| prostate| salivary gland| skin| spinal cord| spleen| stomach| testis| thymus| thyroid| tongue| trachea| uterus|pre-implantation embr…	---	---	---	---	---	---	Cluster0001
---:15309409	---	AK397365	GenBank	Sus scrofa mRNA, clone: SKNB10081B01, expressed in skin.	Ssc.35119	adrenal gland| brain| joint| mammary gland| skin| spleen| testis| adult	---	---	---	---	---	---	Cluster0001
---:15310152	---	---	---	---	---	---	---	---	---	---	---	---	Cluster0001
---:15310153	---	---	---	---	---	---	---	---	---	---	---	---	Cluster0001
---:15310155	---	---	---	---	---	---	---	---	---	---	---	---	Cluster0001
---:15310156	---	---	---	---	---	---	---	---	---	---	---	---	Cluster0001
---:15310159	---	---	---	---	---	---	---	---	---	---	---	---	Cluster0001
---:15310160	---	---	---	---	---	---	---	---	---	---	---	---	Cluster0001
---:15310161	---	---	---	---	---	---	---	---	---	---	---	---	Cluster0001
---:15310517	---	AK390049	GenBank	Sus scrofa mRNA, clone: BFLT10021C12, expressed in brain (frontal lobe).	Ssc.17635	adipose tissue| blood| bone marrow| brain| cartilage| embryonic tissue| esophagus| eye| kidney| lymph node| muscle| ovary| oviduct| pituitary gland| placenta| spinal cord| spleen| stomach| testis| thymus| thyroid| trachea| uterus| fetus| neonate| juvenile| adult	---	---	---	---	---	---	Cluster0001
---:15311265	---	AK392756	GenBank	Sus scrofa mRNA, clone: HTMT10098D06, expressed in hypothalamus.	Ssc.93839	amnion| blood| brain| embryonic tissue| intestine| liver| ovary| pituitary gland| placenta| skin| fetus| neonate| adult	---	---	---	---	---	---	Cluster0001
---:15311712	---	AK393910	GenBank	Sus scrofa mRNA, clone: LNG010089E12, expressed in lung.	Ssc.1636	adrenal gland| blood| brain| embryonic tissue| lung| ovary| placenta| skin| thymus| fetus| neonate| adult	---	---	---	---	---	---	Cluster0001
---:15311843	---	AK349072	GenBank	Sus scrofa mRNA, clone:PCT010018B07, expressed in placenta.	Ssc.25032	embryonic tissue| intestine| uterus| neonate	---	---	---	---	---	---	Cluster0001
---:15311952	---	AK389764	GenBank	Sus scrofa mRNA, clone: AMP010063G10, expressed in alveolar macrophage.	Ssc.83708	adrenal gland| brain| embryonic tissue| skin| spleen| fetus	---	---	---	---	---	---	Cluster0001
---:15312054	---	AK389764	GenBank	Sus scrofa mRNA, clone: AMP010063G10, expressed in alveolar macrophage.	Ssc.83708	adrenal gland| brain| embryonic tissue| skin| spleen| fetus	---	---	---	---	---	---	Cluster0001
---:15312432	---	AK400715	GenBank	Sus scrofa mRNA, clone: OVRT10142E03, expressed in ovary.	Ssc.7654	adipose tissue| adrenal gland| aorta| bladder| brain| eye| heart| intestine| lung| lymph node| muscle| ovary| pituitary gland| placenta| skin| spinal cord| spleen| testis| thyroid| trachea| uterus| neonate| juvenile| adult	---	---	---	---	---	---	Cluster0001
---:15313519	---	AK351928	GenBank	Sus scrofa mRNA, clone:THY010111B04, expressed in thymus.	Ssc.6139	adipose tissue| brain| embryonic tissue| intestine| lung| ovary| spleen| thymus| uterus| peri-implantation embryo| fetus| juvenile| adult	GO:0006418 // GO:0006436	tRNA aminoacylation for protein translation // tryptophanyl-tRNA aminoacylation	GO:0005737	cytoplasm	GO:0000166 // GO:0004812 // GO:0004830 // GO:0005524	nucleotide binding // aminoacyl-tRNA ligase activity // tryptophan-tRNA ligase activity // ATP binding	Cluster0001
---:15314281	---	---	---	---	---	---	---	---	---	---	---	---	Cluster0001
---:15314283	---	---	---	---	---	---	---	---	---	---	---	---	Cluster0001
---:15314285	---	AK231484	GenBank	Sus scrofa mRNA, clone:ITT010079A12, expressed in intestine.	Ssc.73089	---	---	---	---	---	---	---	Cluster0001
---:15314287	---	AK392928	GenBank	Sus scrofa mRNA, clone: ITT010042G01, expressed in intestine.	Ssc.55065	blood| embryonic tissue| heart| intestine| liver| lymph node| ovary| skin| spleen| testis| thymus| uterus| peri-implantation embryo| fetus| juvenile| adult	---	---	---	---	---	---	Cluster0001
---:15314289	---	AK351387	GenBank	Sus scrofa mRNA, clone:THY010001C01, expressed in thymus.	Ssc.31292	ovary| placenta| thymus| adult	---	---	---	---	---	---	Cluster0001
---:15314295	---	---	---	---	---	---	---	---	---	---	---	---	Cluster0001
---:15314297	---	AK233798	GenBank	Sus scrofa mRNA, clone:MLN010032F12, expressed in mesenteric lymph node.	Ssc.72684	lymph node| adult	---	---	---	---	---	---	Cluster0001
---:15314299	---	---	---	---	---	---	---	---	---	---	---	---	Cluster0001
---:15314301	---	HQ630066	GenBank	Sus scrofa histone cluster 1 (HIST1H3E) mRNA, complete cds.	Ssc.58554 // Ssc.58554	embryonic tissue| eye| liver| lung| mammary gland| ovary| thymus| fetus| adult // embryonic tissue| eye| liver| lung| mammary gland| ovary| thymus| fetus| adult	GO:0006334 // GO:0006334	nucleosome assembly // nucleosome assembly	GO:0000786 // GO:0005634 // GO:0005694 // GO:0000786 // GO:0005634 // GO:0005694	nucleosome // nucleus // chromosome // nucleosome // nucleus // chromosome	GO:0003677 // GO:0046982 // GO:0003677 // GO:0046982	DNA binding // protein heterodimerization activity // DNA binding // protein heterodimerization activity	Cluster0001
---:15314303	---	---	---	---	---	---	---	---	---	---	---	---	Cluster0001
---:15314305	---	AK231953	GenBank	Sus scrofa mRNA, clone:LNG010057E03, expressed in lung.	Ssc.30811	lung| adult	---	---	---	---	---	---	Cluster0001
---:15314358	---	HQ630066	GenBank	Sus scrofa histone cluster 1 (HIST1H3E) mRNA, complete cds.	Ssc.58554 // Ssc.58554	embryonic tissue| eye| liver| lung| mammary gland| ovary| thymus| fetus| adult // embryonic tissue| eye| liver| lung| mammary gland| ovary| thymus| fetus| adult	GO:0006334 // GO:0006334	nucleosome assembly // nucleosome assembly	GO:0000786 // GO:0005634 // GO:0005694 // GO:0000786 // GO:0005634 // GO:0005694	nucleosome // nucleus // chromosome // nucleosome // nucleus // chromosome	GO:0003677 // GO:0046982 // GO:0003677 // GO:0046982	DNA binding // protein heterodimerization activity // DNA binding // protein heterodimerization activity	Cluster0001
---:15314404	---	AK396480	GenBank	Sus scrofa mRNA, clone: PST010038D10, expressed in prostate.	Ssc.14997	blood| brain| embryonic tissue| liver| lung| mammary gland| ovary| placenta| testis| thymus| fetus| neonate| juvenile| adult	---	---	---	---	---	---	Cluster0001
---:15314566	---	AK233371	GenBank	Sus scrofa mRNA, clone:LVRM10132F06, expressed in liver.	Ssc.42687	adipose tissue| adrenal gland| bladder| blood| bone marrow| brain| embryonic tissue| eye| heart| intestine| joint| kidney| liver| lung| lymph| lymph node| mammary gland| muscle| ovary| pancreas| pituitary gland| placenta| skin| spleen| stomach| testis| thymus| thyroid| tongue| trachea| uterus| fetus| neonate| juvenile| adult	---	---	---	---	---	---	Cluster0001
---:15319270	---	AK351928	GenBank	Sus scrofa mRNA, clone:THY010111B04, expressed in thymus.	Ssc.6139	adipose tissue| brain| embryonic tissue| intestine| lung| ovary| spleen| thymus| uterus| peri-implantation embryo| fetus| juvenile| adult	GO:0006418 // GO:0006436	tRNA aminoacylation for protein translation // tryptophanyl-tRNA aminoacylation	GO:0005737	cytoplasm	GO:0000166 // GO:0004812 // GO:0004830 // GO:0005524	nucleotide binding // aminoacyl-tRNA ligase activity // tryptophan-tRNA ligase activity // ATP binding	Cluster0001
---:15320108	---	AK237784	GenBank	Sus scrofa mRNA, clone:SPL010096H12, expressed in spleen.	Ssc.84407	kidney| ovary| adult	---	---	---	---	---	---	Cluster0001
---:15320162	---	GENSCAN00000037903	ENSEMBL	cdna:genscan chromosome:Sscrofa10.2:8:31861892:31887300:1 transcript_biotype:protein_coding	---	---	---	---	---	---	---	---	Cluster0001
---:15320542	---	AK234800	GenBank	Sus scrofa mRNA, clone:OVRM10017E04, expressed in ovary.	Ssc.23305	aorta| brain| embryonic tissue| esophagus| heart| intestine| joint| lung| lymph node| muscle| ovary| oviduct| prostate| spinal cord| testis| thymus| trachea| uterus| fetus| neonate| adult	---	---	---	---	---	---	Cluster0001
---:15320634	---	AK350772	GenBank	Sus scrofa mRNA, clone:TCH010026D11, expressed in trachea.	Ssc.44765	ovary| adult	---	---	---	---	---	---	Cluster0001
---:15320705	---	ENSSSCT00000009768	ENSEMBL	cdna:novel chromosome:Sscrofa10.2:8:110146414:110149202:1 gene:ENSSSCG00000008920 gene_biotype:protein_coding transcript_biotype:protein_coding	---	---	---	---	---	---	---	---	Cluster0001
---:15320719	---	GENSCAN00000024811	ENSEMBL	cdna:genscan chromosome:Sscrofa10.2:8:69771870:69784428:1 transcript_biotype:protein_coding	---	---	---	---	---	---	---	---	Cluster0001
---:15320794	---	AK396122	GenBank	Sus scrofa mRNA, clone: PBL010071F04, expressed in peripheral blood lymphocytes.	Ssc.61248	adrenal gland| blood| bone marrow| embryonic tissue| intestine| lymph node| mammary gland| ovary| salivary gland| skin| spleen| thymus| thyroid| tongue| uterus| fetus| neonate| juvenile| adult	---	---	---	---	---	---	Cluster0001
---:15320802	---	---	---	---	---	---	---	---	---	---	---	---	Cluster0001
---:15321245	---	AK347487	GenBank	Sus scrofa mRNA, clone:OVR010041H01, expressed in ovary.	Ssc.31850	ovary| adult	---	---	---	---	---	---	Cluster0001
---:15321343	---	AK399872	GenBank	Sus scrofa mRNA, clone: HTMT10032G04, expressed in hypothalamus.	Ssc.53948	adipose tissue| adrenal gland| amnion| bladder| blood| bone marrow| brain| cartilage| embryonic tissue| esophagus| eye| heart| intestine| joint| kidney| liver| lung| lymph| lymph node| mammary gland| muscle| olfactory mucosa| ovary| oviduct| pituitary gland| placenta| salivary gland| skin| spinal cord| spleen| testis| thymus| thyroid| trachea| uterus| fetus| neonate| juvenile| adult	---	---	---	---	---	---	Cluster0001
---:15321487	---	AK396204	GenBank	Sus scrofa mRNA, clone: PBL010106C07, expressed in peripheral blood lymphocytes.	Ssc.44140	adipose tissue| embryonic tissue| intestine| mammary gland| muscle| ovary| skin| spleen| testis| trachea| juvenile| adult	---	---	---	---	---	---	Cluster0001
---:15321644	---	AK393699	GenBank	Sus scrofa mRNA, clone: KDN010093D12, expressed in kidney.	Ssc.86776	blood| ovary| spleen| thyroid| trachea| adult	---	---	---	---	---	---	Cluster0001
---:15321671	---	AK394437	GenBank	Sus scrofa mRNA, clone: MLN010035G05, expressed in mesenteric lymph node.	Ssc.37489	adrenal gland| blood| bone marrow| intestine| lung| lymph node| ovary| placenta| skin| juvenile| adult	---	---	---	---	---	---	Cluster0001
---:15321920	---	AK232245	GenBank	Sus scrofa mRNA, clone:LVR010001D11, expressed in liver.	Ssc.6676	adrenal gland| aorta| bone marrow| cartilage| embryonic tissue| intestine| liver| lung| lymph node| muscle| ovary| placenta| spleen| stomach| thymus| thyroid| tongue| trachea| uterus|pre-implantation embryo| peri-implantation embryo| fetus| neonate| juvenile| adult	---	---	---	---	---	---	Cluster0001
---:15322087	---	AK395014	GenBank	Sus scrofa mRNA, clone: OVR010104E08, expressed in ovary.	Ssc.99584	lymph node| ovary| spleen| stomach| testis| adult	---	---	---	---	---	---	Cluster0001
---:15322318	---	AK396856	GenBank	Sus scrofa mRNA, clone: PTG010009H04, expressed in pituitary gland.	Ssc.82853	brain| testis| juvenile| adult	---	---	---	---	---	---	Cluster0001
---:15323526	---	AY609442	GenBank	Sus scrofa clone Clu_116361.scr.msk.p1.Contig1, mRNA sequence.	Ssc.40321	bone marrow| cartilage| embryonic tissue| intestine| joint| mammary gland| muscle| ovary| pituitary gland| spleen| thymus| thyroid| trachea| fetus| neonate| adult	---	---	---	---	---	---	Cluster0001
---:15323787	---	AK347818	GenBank	Sus scrofa mRNA, clone:OVR010103A10, expressed in ovary.	Ssc.33830	ovary| adult	---	---	---	---	---	---	Cluster0001
---:15323982	---	AK343792	GenBank	Sus scrofa mRNA, clone:AMP010047F04, expressed in alveolar macrophages.	Ssc.76735	blood| lung| muscle| adult	---	---	---	---	---	---	Cluster0001
---:15324578	---	AK389862	GenBank	Sus scrofa mRNA, clone: AMP010098D12, expressed in alveolar macrophage.	Ssc.37557	embryonic tissue| lung| adult	---	---	---	---	---	---	Cluster0001
---:15324786	---	GENSCAN00000021152	ENSEMBL	cdna:genscan chromosome:Sscrofa10.2:9:3532815:3620090:-1 transcript_biotype:protein_coding	---	---	---	---	---	---	---	---	Cluster0001
---:15325231	---	AK349132	GenBank	Sus scrofa mRNA, clone:PTG010004C04, expressed in pituitary gland.	Ssc.93702	---	---	---	---	---	---	---	Cluster0001
---:15326519	---	AK349466	GenBank	Sus scrofa mRNA, clone:PTG010078E12, expressed in pituitary gland.	Ssc.76368	---	---	---	---	---	---	---	Cluster0001
---:15326666	---	AK393086	GenBank	Sus scrofa mRNA, clone: ITT010096H01, expressed in intestine.	---	---	---	---	---	---	---	---	Cluster0001
---:15326843	---	AK343826	GenBank	Sus scrofa mRNA, clone:AMP010058A01, expressed in alveolar macrophages.	Ssc.37555	lung| lymph node| spleen| thymus| juvenile| adult	---	---	---	---	---	---	Cluster0001
---:15327117	---	AK397857	GenBank	Sus scrofa mRNA, clone: TCH010008E08, expressed in trachea.	Ssc.1133	adipose tissue| adrenal gland| aorta| bladder| blood| brain| embryonic tissue| esophagus| heart| intestine| joint| kidney| liver| lung| lymph node| mammary gland| muscle| ovary| pancreas| pituitary gland| placenta| prostate| salivary gland| skin| spinal cord| spleen| thymus| trachea| uterus| fetus| neonate| juvenile| adult	---	---	---	---	---	---	Cluster0001
---:15328325	---	AK397479	GenBank	Sus scrofa mRNA, clone: SMG010026G01, expressed in submaxillary gland.	Ssc.23207	adrenal gland| aorta| blood| brain| embryonic tissue| esophagus| eye| liver| lung| lymph| mammary gland| ovary| pituitary gland| placenta| salivary gland| skin| spleen| testis| thymus| thyroid| trachea| juvenile| adult	---	---	---	---	---	---	Cluster0001
---:15328398	---	AK350481	GenBank	Sus scrofa mRNA, clone:SPL010074C04, expressed in spleen.	Ssc.76662	pituitary gland| skin| spleen| fetus| adult	---	---	---	---	---	---	Cluster0001
---:15328456	---	AK346869	GenBank	Sus scrofa mRNA, clone:MLN010067E07, expressed in mesenteric lymph nodes.	Ssc.22354	embryonic tissue| intestine| lymph| lymph node| placenta| neonate| adult	---	---	---	---	---	---	Cluster0001
---:15328872	---	ENSSSCT00000015968	ENSEMBL	cdna:known chromosome:Sscrofa10.2:9:3718554:3725457:1 gene:ENSSSCG00000014618 gene_biotype:protein_coding transcript_biotype:protein_coding	---	---	---	---	---	---	---	---	Cluster0001
---:15329314	---	AK349457	GenBank	Sus scrofa mRNA, clone:PTG010076G03, expressed in pituitary gland.	Ssc.80717	adipose tissue| brain| lung| spleen| neonate| juvenile| adult	---	---	---	---	---	---	Cluster0001
---:15329721	---	AK344403	GenBank	Sus scrofa mRNA, clone:DCI010037H06, expressed in dendritic cells (immature).	Ssc.55752	adipose tissue| blood| brain| embryonic tissue| eye| heart| intestine| lung| lymph node| mammary gland| muscle| ovary| placenta| skin| spinal cord| spleen| testis| uterus| fetus| neonate| juvenile| adult	---	---	---	---	---	---	Cluster0001
---:15329795	---	AK397241	GenBank	Sus scrofa mRNA, clone: SKNB10035G10, expressed in skin.	Ssc.20341	blood| embryonic tissue| eye| intestine| joint| kidney| liver| lung| mammary gland| muscle| ovary| salivary gland| skin| spinal cord| thymus| thyroid| uterus| neonate| adult	---	---	---	---	---	---	Cluster0001
---:15329944	---	AK398485	GenBank	Sus scrofa mRNA, clone: THY010101H11, expressed in thymus.	Ssc.22408	aorta| embryonic tissue| intestine| kidney| thymus| trachea| neonate| adult	---	---	---	---	---	---	Cluster0001
---:15329975	---	AK395287	GenBank	Sus scrofa mRNA, clone: OVRM10169F05, expressed in ovary.	Ssc.83678	ovary| adult	---	---	---	---	---	---	Cluster0001
---:15330376	---	AK345105	GenBank	Sus scrofa mRNA, clone:ITT010058G12, expressed in small intestine.	Ssc.85247	adrenal gland| embryonic tissue| intestine| lung| ovary| placenta| skin| neonate| adult	---	---	---	---	---	---	Cluster0001
---:15330381	---	AK345105	GenBank	Sus scrofa mRNA, clone:ITT010058G12, expressed in small intestine.	Ssc.85247	adrenal gland| embryonic tissue| intestine| lung| ovary| placenta| skin| neonate| adult	---	---	---	---	---	---	Cluster0001
---:15330887	---	GENSCAN00000010911	ENSEMBL	cdna:genscan chromosome:Sscrofa10.2:9:57763252:57844078:1 transcript_biotype:protein_coding	---	---	---	---	---	---	---	---	Cluster0001
---:15331046	---	AK390966	GenBank	Sus scrofa mRNA, clone: CLNT10031A11, expressed in colon.	Ssc.3285	blood| embryonic tissue| intestine| mammary gland| pituitary gland| placenta| skin| thymus| trachea| uterus| fetus| neonate| juvenile| adult	---	---	---	---	---	---	Cluster0001
---:15331748	---	ENSSSCT00000026823	ENSEMBL	cdna:novel chromosome:Sscrofa10.2:13:60130682:60132287:1 gene:ENSSSCG00000023967 gene_biotype:protein_coding transcript_biotype:protein_coding	---	---	GO:0006470 // GO:0035335	protein dephosphorylation // peptidyl-tyrosine dephosphorylation	---	---	GO:0004725	protein tyrosine phosphatase activity	Cluster0001
---:15332348	---	AK352504	GenBank	Sus scrofa mRNA, clone:UTR010105G04, expressed in uterus.	Ssc.76684	uterus| adult	---	---	---	---	---	---	Cluster0001
---:15332681	---	AK351917	GenBank	Sus scrofa mRNA, clone:THY010110A10, expressed in thymus.	Ssc.7442	adipose tissue| blood| brain| embryonic tissue| kidney| lung| ovary| placenta| salivary gland| skin| thymus| peri-implantation embryo| fetus| neonate| juvenile| adult	---	---	---	---	---	---	Cluster0001
---:15332729	---	AK400031	GenBank	Sus scrofa mRNA, clone: HTMT10133F01, expressed in hypothalamus.	Ssc.55803	adipose tissue| blood| bone marrow| embryonic tissue| heart| intestine| kidney| liver| lung| lymph node| mammary gland| muscle| olfactory mucosa| ovary| pituitary gland| spleen| thymus| thyroid| trachea| uterus| fetus| neonate| juvenile| adult	---	---	---	---	---	---	Cluster0001
---:15332836	---	ENSSSCT00000017036	ENSEMBL	cdna:novel chromosome:Sscrofa10.2:9:73081673:73087138:-1 gene:ENSSSCG00000015640 gene_biotype:protein_coding transcript_biotype:protein_coding	---	---	---	---	---	---	---	---	Cluster0001
---:15334639	---	AK395550	GenBank	Sus scrofa mRNA, clone: OVRT10027A04, expressed in ovary.	Ssc.21599	amnion| brain| embryonic tissue| intestine| kidney| lung| lymph node| mammary gland| muscle| ovary| oviduct| salivary gland| spinal cord| testis| thyroid| uterus| fetus| neonate| adult	---	---	---	---	---	---	Cluster0001
---:15334726	---	GENSCAN00000004960	ENSEMBL	cdna:genscan chromosome:Sscrofa10.2:X:103838750:103844018:1 transcript_biotype:protein_coding	---	---	---	---	---	---	---	---	Cluster0001
---:15334729	---	ENSSSCT00000020732	ENSEMBL	ncrna:snRNA chromosome:Sscrofa10.2:X:103812558:103812665:1 gene:ENSSSCG00000019137 gene_biotype:snRNA transcript_biotype:snRNA	---	---	---	---	---	---	---	---	Cluster0001
---:15335675	---	GENSCAN00000044870	ENSEMBL	cdna:genscan chromosome:Sscrofa10.2:X:144270115:144286982:1 transcript_biotype:protein_coding	---	---	---	---	---	---	---	---	Cluster0001
---:15337343	---	AK395716	GenBank	Sus scrofa mRNA, clone: OVRT10052A11, expressed in ovary.	Ssc.72408	adipose tissue| adrenal gland| blood| brain| cartilage| embryonic tissue| esophagus| heart| intestine| joint| kidney| liver| lung| lymph| lymph node| mammary gland| muscle| olfactory mucosa| ovary| placenta| skin| spinal cord| spleen| stomach| testis| thymus| thyroid| trachea| uterus| peri-implantation embryo| fetus| neonate| juvenile| adult	---	---	---	---	---	---	Cluster0001
---:15337910	---	AK397865	GenBank	Sus scrofa mRNA, clone: TCH010010F03, expressed in trachea.	Ssc.37815	embryonic tissue| intestine| liver| ovary| trachea| adult	---	---	---	---	---	---	Cluster0001
---:15338020	---	AK391503	GenBank	Sus scrofa mRNA, clone: DCI010092G02, expressed in dendritic cells (immature).	Ssc.96691	bladder| brain| intestine| liver| ovary| skin| fetus| neonate| adult	---	---	---	---	---	---	Cluster0001
---:15339043	---	---	---	---	---	---	---	---	---	---	---	---	Cluster0001
---:15339047	---	---	---	---	---	---	---	---	---	---	---	---	Cluster0001
---:15339089	---	---	---	---	---	---	---	---	---	---	---	---	Cluster0001
---:15339093	---	---	---	---	---	---	---	---	---	---	---	---	Cluster0001
---:15339095	---	---	---	---	---	---	---	---	---	---	---	---	Cluster0001
---:15339097	---	---	---	---	---	---	---	---	---	---	---	---	Cluster0001
---:15339111	---	---	---	---	---	---	---	---	---	---	---	---	Cluster0001
---:15339129	---	---	---	---	---	---	---	---	---	---	---	---	Cluster0001
---:15339135	---	---	---	---	---	---	---	---	---	---	---	---	Cluster0001
---:15339151	---	---	---	---	---	---	---	---	---	---	---	---	Cluster0001
---:15339153	---	---	---	---	---	---	---	---	---	---	---	---	Cluster0001
---:15339163	---	---	---	---	---	---	---	---	---	---	---	---	Cluster0001
---:15339169	---	---	---	---	---	---	---	---	---	---	---	---	Cluster0001
---:15339173	---	---	---	---	---	---	---	---	---	---	---	---	Cluster0001
---:15339185	---	---	---	---	---	---	---	---	---	---	---	---	Cluster0001
---:15339213	---	---	---	---	---	---	---	---	---	---	---	---	Cluster0001
---:15339239	---	---	---	---	---	---	---	---	---	---	---	---	Cluster0001
---:15339253	---	---	---	---	---	---	---	---	---	---	---	---	Cluster0001
---:15339301	---	---	---	---	---	---	---	---	---	---	---	---	Cluster0001
---:15339307	---	---	---	---	---	---	---	---	---	---	---	---	Cluster0001
---:15339359	---	---	---	---	---	---	---	---	---	---	---	---	Cluster0001
---:15339373	---	---	---	---	---	---	---	---	---	---	---	---	Cluster0001
---:15339387	---	---	---	---	---	---	---	---	---	---	---	---	Cluster0001
---:15339415	---	---	---	---	---	---	---	---	---	---	---	---	Cluster0001
---:15339447	---	---	---	---	---	---	---	---	---	---	---	---	Cluster0001
---:15339465	---	---	---	---	---	---	---	---	---	---	---	---	Cluster0001
---:15339469	---	---	---	---	---	---	---	---	---	---	---	---	Cluster0001
---:15339483	---	---	---	---	---	---	---	---	---	---	---	---	Cluster0001
---:15339527	---	---	---	---	---	---	---	---	---	---	---	---	Cluster0001
---:15339533	---	---	---	---	---	---	---	---	---	---	---	---	Cluster0001
---:15339539	---	---	---	---	---	---	---	---	---	---	---	---	Cluster0001
---:15339613	---	---	---	---	---	---	---	---	---	---	---	---	Cluster0001
---:15339619	---	---	---	---	---	---	---	---	---	---	---	---	Cluster0001
---:15339691	---	---	---	---	---	---	---	---	---	---	---	---	Cluster0001
---:15339695	---	---	---	---	---	---	---	---	---	---	---	---	Cluster0001
---:15339709	---	---	---	---	---	---	---	---	---	---	---	---	Cluster0001
---:15339779	---	---	---	---	---	---	---	---	---	---	---	---	Cluster0001
---:15339803	---	---	---	---	---	---	---	---	---	---	---	---	Cluster0001
---:15339815	---	---	---	---	---	---	---	---	---	---	---	---	Cluster0001
---:15339839	---	---	---	---	---	---	---	---	---	---	---	---	Cluster0001
---:15339859	---	---	---	---	---	---	---	---	---	---	---	---	Cluster0001
---:15340059	---	---	---	---	---	---	---	---	---	---	---	---	Cluster0001
---:15340063	---	---	---	---	---	---	---	---	---	---	---	---	Cluster0001
---:15340193	---	---	---	---	---	---	---	---	---	---	---	---	Cluster0001
---:15340199	---	---	---	---	---	---	---	---	---	---	---	---	Cluster0001
---:15340211	---	---	---	---	---	---	---	---	---	---	---	---	Cluster0001
---:15340229	---	---	---	---	---	---	---	---	---	---	---	---	Cluster0001
---:15340269	---	---	---	---	---	---	---	---	---	---	---	---	Cluster0001
---:15340345	---	---	---	---	---	---	---	---	---	---	---	---	Cluster0001
---:15340453	---	---	---	---	---	---	---	---	---	---	---	---	Cluster0001
---:15340467	---	---	---	---	---	---	---	---	---	---	---	---	Cluster0001
---:15340585	---	---	---	---	---	---	---	---	---	---	---	---	Cluster0001
---:15340629	---	---	---	---	---	---	---	---	---	---	---	---	Cluster0001
---:15340695	---	---	---	---	---	---	---	---	---	---	---	---	Cluster0001
---:15340839	---	---	---	---	---	---	---	---	---	---	---	---	Cluster0001
---:15340887	---	---	---	---	---	---	---	---	---	---	---	---	Cluster0001
---:15340891	---	---	---	---	---	---	---	---	---	---	---	---	Cluster0001
---:15340935	---	---	---	---	---	---	---	---	---	---	---	---	Cluster0001
---:15340937	---	---	---	---	---	---	---	---	---	---	---	---	Cluster0001
---:15341061	---	---	---	---	---	---	---	---	---	---	---	---	Cluster0001
---:15341063	---	---	---	---	---	---	---	---	---	---	---	---	Cluster0001
---:15341067	---	---	---	---	---	---	---	---	---	---	---	---	Cluster0001
---:15341095	---	---	---	---	---	---	---	---	---	---	---	---	Cluster0001
---:15341103	---	---	---	---	---	---	---	---	---	---	---	---	Cluster0001
---:15341123	---	---	---	---	---	---	---	---	---	---	---	---	Cluster0001
---:15341139	---	---	---	---	---	---	---	---	---	---	---	---	Cluster0001
---:15341143	---	---	---	---	---	---	---	---	---	---	---	---	Cluster0001
---:15341149	---	---	---	---	---	---	---	---	---	---	---	---	Cluster0001
---:15341231	---	---	---	---	---	---	---	---	---	---	---	---	Cluster0001
---:15341311	---	---	---	---	---	---	---	---	---	---	---	---	Cluster0001
---:15341313	---	---	---	---	---	---	---	---	---	---	---	---	Cluster0001
---:15341319	---	---	---	---	---	---	---	---	---	---	---	---	Cluster0001
---:15341337	---	---	---	---	---	---	---	---	---	---	---	---	Cluster0001
---:15341343	---	---	---	---	---	---	---	---	---	---	---	---	Cluster0001
---:15341347	---	---	---	---	---	---	---	---	---	---	---	---	Cluster0001
---:15341355	---	---	---	---	---	---	---	---	---	---	---	---	Cluster0001
---:15341415	---	---	---	---	---	---	---	---	---	---	---	---	Cluster0001
---:15341561	---	---	---	---	---	---	---	---	---	---	---	---	Cluster0001
---:15341615	---	---	---	---	---	---	---	---	---	---	---	---	Cluster0001
---:15341639	---	---	---	---	---	---	---	---	---	---	---	---	Cluster0001
---:15341661	---	---	---	---	---	---	---	---	---	---	---	---	Cluster0001
---:15341709	---	---	---	---	---	---	---	---	---	---	---	---	Cluster0001
---:15341711	---	---	---	---	---	---	---	---	---	---	---	---	Cluster0001
---:15341787	---	---	---	---	---	---	---	---	---	---	---	---	Cluster0001
---:15341817	---	---	---	---	---	---	---	---	---	---	---	---	Cluster0001
---:15341839	---	---	---	---	---	---	---	---	---	---	---	---	Cluster0001
---:15341867	---	---	---	---	---	---	---	---	---	---	---	---	Cluster0001
---:15341883	---	---	---	---	---	---	---	---	---	---	---	---	Cluster0001
---:15341885	---	---	---	---	---	---	---	---	---	---	---	---	Cluster0001
---:15341895	---	---	---	---	---	---	---	---	---	---	---	---	Cluster0001
---:15341911	---	---	---	---	---	---	---	---	---	---	---	---	Cluster0001
---:15341949	---	---	---	---	---	---	---	---	---	---	---	---	Cluster0001
---:15341993	---	---	---	---	---	---	---	---	---	---	---	---	Cluster0001
---:15341995	---	---	---	---	---	---	---	---	---	---	---	---	Cluster0001
---:15342003	---	---	---	---	---	---	---	---	---	---	---	---	Cluster0001
---:15342013	---	---	---	---	---	---	---	---	---	---	---	---	Cluster0001
---:15342041	---	---	---	---	---	---	---	---	---	---	---	---	Cluster0001
---:15342087	---	---	---	---	---	---	---	---	---	---	---	---	Cluster0001
---:15342157	---	---	---	---	---	---	---	---	---	---	---	---	Cluster0001
---:15342165	---	---	---	---	---	---	---	---	---	---	---	---	Cluster0001
---:15342189	---	---	---	---	---	---	---	---	---	---	---	---	Cluster0001
---:15342205	---	---	---	---	---	---	---	---	---	---	---	---	Cluster0001
---:15342229	---	---	---	---	---	---	---	---	---	---	---	---	Cluster0001
---:15342267	---	---	---	---	---	---	---	---	---	---	---	---	Cluster0001
---:15342289	---	---	---	---	---	---	---	---	---	---	---	---	Cluster0001
---:15342387	---	---	---	---	---	---	---	---	---	---	---	---	Cluster0001
---:15342389	---	---	---	---	---	---	---	---	---	---	---	---	Cluster0001
---:15342433	---	---	---	---	---	---	---	---	---	---	---	---	Cluster0001
---:15342489	---	---	---	---	---	---	---	---	---	---	---	---	Cluster0001
---:15342491	---	---	---	---	---	---	---	---	---	---	---	---	Cluster0001
---:15342523	---	---	---	---	---	---	---	---	---	---	---	---	Cluster0001
---:15342525	---	---	---	---	---	---	---	---	---	---	---	---	Cluster0001
---:15342581	---	---	---	---	---	---	---	---	---	---	---	---	Cluster0001
---:15342611	---	---	---	---	---	---	---	---	---	---	---	---	Cluster0001
---:15342645	---	---	---	---	---	---	---	---	---	---	---	---	Cluster0001
---:15342663	---	---	---	---	---	---	---	---	---	---	---	---	Cluster0001
---:15342665	---	---	---	---	---	---	---	---	---	---	---	---	Cluster0001
---:15342667	---	---	---	---	---	---	---	---	---	---	---	---	Cluster0001
---:15342743	---	---	---	---	---	---	---	---	---	---	---	---	Cluster0001
---:15342769	---	---	---	---	---	---	---	---	---	---	---	---	Cluster0001
---:15342835	---	---	---	---	---	---	---	---	---	---	---	---	Cluster0001
---:15343039	---	---	---	---	---	---	---	---	---	---	---	---	Cluster0001
---:15343083	---	---	---	---	---	---	---	---	---	---	---	---	Cluster0001
---:15343099	---	---	---	---	---	---	---	---	---	---	---	---	Cluster0001
---:15343175	---	---	---	---	---	---	---	---	---	---	---	---	Cluster0001
---:15343189	---	---	---	---	---	---	---	---	---	---	---	---	Cluster0001
---:15343201	---	---	---	---	---	---	---	---	---	---	---	---	Cluster0001
---:15343209	---	---	---	---	---	---	---	---	---	---	---	---	Cluster0001
---:15343227	---	---	---	---	---	---	---	---	---	---	---	---	Cluster0001
---:15343255	---	---	---	---	---	---	---	---	---	---	---	---	Cluster0001
---:15343269	---	---	---	---	---	---	---	---	---	---	---	---	Cluster0001
---:15343289	---	---	---	---	---	---	---	---	---	---	---	---	Cluster0001
---:15343295	---	---	---	---	---	---	---	---	---	---	---	---	Cluster0001
---:15343359	---	---	---	---	---	---	---	---	---	---	---	---	Cluster0001
---:15343427	---	---	---	---	---	---	---	---	---	---	---	---	Cluster0001
---:15343453	---	---	---	---	---	---	---	---	---	---	---	---	Cluster0001
---:15343459	---	---	---	---	---	---	---	---	---	---	---	---	Cluster0001
---:15343471	---	---	---	---	---	---	---	---	---	---	---	---	Cluster0001
---:15343473	---	---	---	---	---	---	---	---	---	---	---	---	Cluster0001
---:15343483	---	---	---	---	---	---	---	---	---	---	---	---	Cluster0001
---:15343525	---	---	---	---	---	---	---	---	---	---	---	---	Cluster0001
---:15343555	---	---	---	---	---	---	---	---	---	---	---	---	Cluster0001
---:15343613	---	---	---	---	---	---	---	---	---	---	---	---	Cluster0001
---:15343615	---	---	---	---	---	---	---	---	---	---	---	---	Cluster0001
---:15343657	---	---	---	---	---	---	---	---	---	---	---	---	Cluster0001
---:15343705	---	---	---	---	---	---	---	---	---	---	---	---	Cluster0001
---:15343707	---	---	---	---	---	---	---	---	---	---	---	---	Cluster0001
---:15343711	---	---	---	---	---	---	---	---	---	---	---	---	Cluster0001
---:15343715	---	---	---	---	---	---	---	---	---	---	---	---	Cluster0001
---:15343735	---	---	---	---	---	---	---	---	---	---	---	---	Cluster0001
---:15343767	---	---	---	---	---	---	---	---	---	---	---	---	Cluster0001
---:15343791	---	---	---	---	---	---	---	---	---	---	---	---	Cluster0001
---:15343831	---	---	---	---	---	---	---	---	---	---	---	---	Cluster0001
---:15343919	---	---	---	---	---	---	---	---	---	---	---	---	Cluster0001
---:15343921	---	---	---	---	---	---	---	---	---	---	---	---	Cluster0001
---:15343927	---	---	---	---	---	---	---	---	---	---	---	---	Cluster0001
---:15343963	---	---	---	---	---	---	---	---	---	---	---	---	Cluster0001
---:15343969	---	---	---	---	---	---	---	---	---	---	---	---	Cluster0001
---:15343973	---	---	---	---	---	---	---	---	---	---	---	---	Cluster0001
---:15344009	---	---	---	---	---	---	---	---	---	---	---	---	Cluster0001
---:15344057	---	---	---	---	---	---	---	---	---	---	---	---	Cluster0001
---:15344061	---	---	---	---	---	---	---	---	---	---	---	---	Cluster0001
---:15344079	---	---	---	---	---	---	---	---	---	---	---	---	Cluster0001
---:15344081	---	---	---	---	---	---	---	---	---	---	---	---	Cluster0001
---:15344083	---	---	---	---	---	---	---	---	---	---	---	---	Cluster0001
---:15344199	---	---	---	---	---	---	---	---	---	---	---	---	Cluster0001
---:15344241	---	---	---	---	---	---	---	---	---	---	---	---	Cluster0001
---:15344289	---	---	---	---	---	---	---	---	---	---	---	---	Cluster0001
---:15344305	---	---	---	---	---	---	---	---	---	---	---	---	Cluster0001
---:15344311	---	---	---	---	---	---	---	---	---	---	---	---	Cluster0001
---:15344313	---	---	---	---	---	---	---	---	---	---	---	---	Cluster0001
---:15344331	---	---	---	---	---	---	---	---	---	---	---	---	Cluster0001
---:15344335	---	---	---	---	---	---	---	---	---	---	---	---	Cluster0001
---:15344383	---	---	---	---	---	---	---	---	---	---	---	---	Cluster0001
---:15344385	---	---	---	---	---	---	---	---	---	---	---	---	Cluster0001
---:15344389	---	---	---	---	---	---	---	---	---	---	---	---	Cluster0001
---:15344409	---	---	---	---	---	---	---	---	---	---	---	---	Cluster0001
---:15344431	---	---	---	---	---	---	---	---	---	---	---	---	Cluster0001
---:15344437	---	---	---	---	---	---	---	---	---	---	---	---	Cluster0001
---:15344465	---	---	---	---	---	---	---	---	---	---	---	---	Cluster0001
---:15344473	---	---	---	---	---	---	---	---	---	---	---	---	Cluster0001
---:15344535	---	---	---	---	---	---	---	---	---	---	---	---	Cluster0001
---:15344603	---	---	---	---	---	---	---	---	---	---	---	---	Cluster0001
---:15344643	---	---	---	---	---	---	---	---	---	---	---	---	Cluster0001
---:15344683	---	---	---	---	---	---	---	---	---	---	---	---	Cluster0001
---:15344685	---	---	---	---	---	---	---	---	---	---	---	---	Cluster0001
---:15344703	---	---	---	---	---	---	---	---	---	---	---	---	Cluster0001
---:15344743	---	---	---	---	---	---	---	---	---	---	---	---	Cluster0001
---:15344759	---	---	---	---	---	---	---	---	---	---	---	---	Cluster0001
---:15344773	---	---	---	---	---	---	---	---	---	---	---	---	Cluster0001
---:15344775	---	---	---	---	---	---	---	---	---	---	---	---	Cluster0001
---:15344807	---	---	---	---	---	---	---	---	---	---	---	---	Cluster0001
---:15344815	---	---	---	---	---	---	---	---	---	---	---	---	Cluster0001
---:15344847	---	---	---	---	---	---	---	---	---	---	---	---	Cluster0001
---:15344877	---	---	---	---	---	---	---	---	---	---	---	---	Cluster0001
---:15344891	---	---	---	---	---	---	---	---	---	---	---	---	Cluster0001
---:15344915	---	---	---	---	---	---	---	---	---	---	---	---	Cluster0001
---:15345013	---	---	---	---	---	---	---	---	---	---	---	---	Cluster0001
---:15345015	---	---	---	---	---	---	---	---	---	---	---	---	Cluster0001
---:15345077	---	---	---	---	---	---	---	---	---	---	---	---	Cluster0001
---:15345085	---	---	---	---	---	---	---	---	---	---	---	---	Cluster0001
---:15345123	---	---	---	---	---	---	---	---	---	---	---	---	Cluster0001
---:15345141	---	---	---	---	---	---	---	---	---	---	---	---	Cluster0001
---:15345225	---	---	---	---	---	---	---	---	---	---	---	---	Cluster0001
---:15345277	---	---	---	---	---	---	---	---	---	---	---	---	Cluster0001
---:15345279	---	---	---	---	---	---	---	---	---	---	---	---	Cluster0001
---:15345287	---	---	---	---	---	---	---	---	---	---	---	---	Cluster0001
---:15345295	---	---	---	---	---	---	---	---	---	---	---	---	Cluster0001
---:15345355	---	---	---	---	---	---	---	---	---	---	---	---	Cluster0001
---:15345359	---	---	---	---	---	---	---	---	---	---	---	---	Cluster0001
---:15345365	---	---	---	---	---	---	---	---	---	---	---	---	Cluster0001
---:15345405	---	---	---	---	---	---	---	---	---	---	---	---	Cluster0001
---:15345487	---	---	---	---	---	---	---	---	---	---	---	---	Cluster0001
---:15345541	---	---	---	---	---	---	---	---	---	---	---	---	Cluster0001
---:15345543	---	---	---	---	---	---	---	---	---	---	---	---	Cluster0001
---:15345567	---	---	---	---	---	---	---	---	---	---	---	---	Cluster0001
---:15345577	---	---	---	---	---	---	---	---	---	---	---	---	Cluster0001
---:15345629	---	---	---	---	---	---	---	---	---	---	---	---	Cluster0001
---:15345695	---	---	---	---	---	---	---	---	---	---	---	---	Cluster0001
---:15345703	---	---	---	---	---	---	---	---	---	---	---	---	Cluster0001
---:15345705	---	---	---	---	---	---	---	---	---	---	---	---	Cluster0001
---:15345707	---	---	---	---	---	---	---	---	---	---	---	---	Cluster0001
---:15345709	---	---	---	---	---	---	---	---	---	---	---	---	Cluster0001
---:15345711	---	---	---	---	---	---	---	---	---	---	---	---	Cluster0001
---:15345741	---	---	---	---	---	---	---	---	---	---	---	---	Cluster0001
---:15345747	---	---	---	---	---	---	---	---	---	---	---	---	Cluster0001
---:15345751	---	---	---	---	---	---	---	---	---	---	---	---	Cluster0001
---:15345767	---	---	---	---	---	---	---	---	---	---	---	---	Cluster0001
---:15345779	---	---	---	---	---	---	---	---	---	---	---	---	Cluster0001
---:15345781	---	---	---	---	---	---	---	---	---	---	---	---	Cluster0001
---:15345793	---	---	---	---	---	---	---	---	---	---	---	---	Cluster0001
---:15345825	---	---	---	---	---	---	---	---	---	---	---	---	Cluster0001
---:15345865	---	---	---	---	---	---	---	---	---	---	---	---	Cluster0001
---:15345879	---	---	---	---	---	---	---	---	---	---	---	---	Cluster0001
---:15345881	---	---	---	---	---	---	---	---	---	---	---	---	Cluster0001
---:15345883	---	---	---	---	---	---	---	---	---	---	---	---	Cluster0001
---:15345889	---	---	---	---	---	---	---	---	---	---	---	---	Cluster0001
---:15345979	---	---	---	---	---	---	---	---	---	---	---	---	Cluster0001
---:15346015	---	---	---	---	---	---	---	---	---	---	---	---	Cluster0001
---:15346039	---	---	---	---	---	---	---	---	---	---	---	---	Cluster0001
---:15346051	---	---	---	---	---	---	---	---	---	---	---	---	Cluster0001
---:15346155	---	---	---	---	---	---	---	---	---	---	---	---	Cluster0001
---:15346163	---	---	---	---	---	---	---	---	---	---	---	---	Cluster0001
---:15346167	---	---	---	---	---	---	---	---	---	---	---	---	Cluster0001
---:15346221	---	---	---	---	---	---	---	---	---	---	---	---	Cluster0001
---:15346227	---	---	---	---	---	---	---	---	---	---	---	---	Cluster0001
---:15346277	---	---	---	---	---	---	---	---	---	---	---	---	Cluster0001
---:15346309	---	---	---	---	---	---	---	---	---	---	---	---	Cluster0001
---:15346319	---	---	---	---	---	---	---	---	---	---	---	---	Cluster0001
---:15346321	---	---	---	---	---	---	---	---	---	---	---	---	Cluster0001
---:15346325	---	---	---	---	---	---	---	---	---	---	---	---	Cluster0001
---:15346327	---	---	---	---	---	---	---	---	---	---	---	---	Cluster0001
---:15346357	---	---	---	---	---	---	---	---	---	---	---	---	Cluster0001
---:15346387	---	---	---	---	---	---	---	---	---	---	---	---	Cluster0001
---:15346391	---	---	---	---	---	---	---	---	---	---	---	---	Cluster0001
---:15346393	---	---	---	---	---	---	---	---	---	---	---	---	Cluster0001
---:15346395	---	---	---	---	---	---	---	---	---	---	---	---	Cluster0001
---:15346433	---	---	---	---	---	---	---	---	---	---	---	---	Cluster0001
---:15346447	---	---	---	---	---	---	---	---	---	---	---	---	Cluster0001
---:15346475	---	---	---	---	---	---	---	---	---	---	---	---	Cluster0001
---:15346527	---	---	---	---	---	---	---	---	---	---	---	---	Cluster0001
---:15346541	---	---	---	---	---	---	---	---	---	---	---	---	Cluster0001
---:15346547	---	---	---	---	---	---	---	---	---	---	---	---	Cluster0001
---:15346643	---	---	---	---	---	---	---	---	---	---	---	---	Cluster0001
---:15346663	---	---	---	---	---	---	---	---	---	---	---	---	Cluster0001
---:15346665	---	---	---	---	---	---	---	---	---	---	---	---	Cluster0001
---:15346719	---	---	---	---	---	---	---	---	---	---	---	---	Cluster0001
---:15346727	---	---	---	---	---	---	---	---	---	---	---	---	Cluster0001
---:15346747	---	---	---	---	---	---	---	---	---	---	---	---	Cluster0001
---:15346749	---	---	---	---	---	---	---	---	---	---	---	---	Cluster0001
---:15346751	---	---	---	---	---	---	---	---	---	---	---	---	Cluster0001
---:15346755	---	---	---	---	---	---	---	---	---	---	---	---	Cluster0001
---:15346761	---	---	---	---	---	---	---	---	---	---	---	---	Cluster0001
---:15346763	---	---	---	---	---	---	---	---	---	---	---	---	Cluster0001
---:15346793	---	---	---	---	---	---	---	---	---	---	---	---	Cluster0001
---:15346917	---	---	---	---	---	---	---	---	---	---	---	---	Cluster0001
---:15346927	---	---	---	---	---	---	---	---	---	---	---	---	Cluster0001
---:15346943	---	---	---	---	---	---	---	---	---	---	---	---	Cluster0001
---:15346945	---	---	---	---	---	---	---	---	---	---	---	---	Cluster0001
---:15346975	---	---	---	---	---	---	---	---	---	---	---	---	Cluster0001
---:15346995	---	---	---	---	---	---	---	---	---	---	---	---	Cluster0001
---:15346997	---	---	---	---	---	---	---	---	---	---	---	---	Cluster0001
---:15347125	---	---	---	---	---	---	---	---	---	---	---	---	Cluster0001
---:15347141	---	---	---	---	---	---	---	---	---	---	---	---	Cluster0001
---:15347153	---	---	---	---	---	---	---	---	---	---	---	---	Cluster0001
---:15347157	---	---	---	---	---	---	---	---	---	---	---	---	Cluster0001
---:15347159	---	---	---	---	---	---	---	---	---	---	---	---	Cluster0001
---:15347211	---	---	---	---	---	---	---	---	---	---	---	---	Cluster0001
---:15347233	---	---	---	---	---	---	---	---	---	---	---	---	Cluster0001
---:15347239	---	---	---	---	---	---	---	---	---	---	---	---	Cluster0001
---:15347249	---	---	---	---	---	---	---	---	---	---	---	---	Cluster0001
---:15347303	---	---	---	---	---	---	---	---	---	---	---	---	Cluster0001
---:15347351	---	---	---	---	---	---	---	---	---	---	---	---	Cluster0001
---:15347369	---	---	---	---	---	---	---	---	---	---	---	---	Cluster0001
---:15347429	---	---	---	---	---	---	---	---	---	---	---	---	Cluster0001
---:15347445	---	---	---	---	---	---	---	---	---	---	---	---	Cluster0001
---:15347447	---	---	---	---	---	---	---	---	---	---	---	---	Cluster0001
---:15347513	---	---	---	---	---	---	---	---	---	---	---	---	Cluster0001
---:15347517	---	---	---	---	---	---	---	---	---	---	---	---	Cluster0001
---:15347573	---	---	---	---	---	---	---	---	---	---	---	---	Cluster0001
---:15347659	---	---	---	---	---	---	---	---	---	---	---	---	Cluster0001
---:15347693	---	---	---	---	---	---	---	---	---	---	---	---	Cluster0001
---:15347795	---	---	---	---	---	---	---	---	---	---	---	---	Cluster0001
---:15347805	---	---	---	---	---	---	---	---	---	---	---	---	Cluster0001
---:15347887	---	---	---	---	---	---	---	---	---	---	---	---	Cluster0001
---:15347889	---	---	---	---	---	---	---	---	---	---	---	---	Cluster0001
---:15347893	---	---	---	---	---	---	---	---	---	---	---	---	Cluster0001
---:15347895	---	---	---	---	---	---	---	---	---	---	---	---	Cluster0001
---:15347911	---	---	---	---	---	---	---	---	---	---	---	---	Cluster0001
---:15347925	---	---	---	---	---	---	---	---	---	---	---	---	Cluster0001
---:15347927	---	---	---	---	---	---	---	---	---	---	---	---	Cluster0001
---:15348015	---	---	---	---	---	---	---	---	---	---	---	---	Cluster0001
---:15348017	---	---	---	---	---	---	---	---	---	---	---	---	Cluster0001
---:15348019	---	---	---	---	---	---	---	---	---	---	---	---	Cluster0001
---:15348053	---	---	---	---	---	---	---	---	---	---	---	---	Cluster0001
---:15348075	---	---	---	---	---	---	---	---	---	---	---	---	Cluster0001
---:15348231	---	---	---	---	---	---	---	---	---	---	---	---	Cluster0001
---:15348233	---	---	---	---	---	---	---	---	---	---	---	---	Cluster0001
---:15348235	---	---	---	---	---	---	---	---	---	---	---	---	Cluster0001
---:15348239	---	---	---	---	---	---	---	---	---	---	---	---	Cluster0001
---:15348253	---	---	---	---	---	---	---	---	---	---	---	---	Cluster0001
---:15348289	---	---	---	---	---	---	---	---	---	---	---	---	Cluster0001
---:15348299	---	---	---	---	---	---	---	---	---	---	---	---	Cluster0001
---:15348301	---	---	---	---	---	---	---	---	---	---	---	---	Cluster0001
---:15348305	---	---	---	---	---	---	---	---	---	---	---	---	Cluster0001
---:15348307	---	---	---	---	---	---	---	---	---	---	---	---	Cluster0001
---:15348373	---	---	---	---	---	---	---	---	---	---	---	---	Cluster0001
---:15348385	---	---	---	---	---	---	---	---	---	---	---	---	Cluster0001
---:15348397	---	---	---	---	---	---	---	---	---	---	---	---	Cluster0001
---:15348441	---	---	---	---	---	---	---	---	---	---	---	---	Cluster0001
---:15348457	---	---	---	---	---	---	---	---	---	---	---	---	Cluster0001
---:15348483	---	---	---	---	---	---	---	---	---	---	---	---	Cluster0001
---:15348493	---	---	---	---	---	---	---	---	---	---	---	---	Cluster0001
---:15348499	---	---	---	---	---	---	---	---	---	---	---	---	Cluster0001
---:15348525	---	---	---	---	---	---	---	---	---	---	---	---	Cluster0001
---:15348533	---	---	---	---	---	---	---	---	---	---	---	---	Cluster0001
---:15348535	---	---	---	---	---	---	---	---	---	---	---	---	Cluster0001
---:15348539	---	---	---	---	---	---	---	---	---	---	---	---	Cluster0001
---:15348647	---	---	---	---	---	---	---	---	---	---	---	---	Cluster0001
---:15348657	---	---	---	---	---	---	---	---	---	---	---	---	Cluster0001
---:15348683	---	---	---	---	---	---	---	---	---	---	---	---	Cluster0001
---:15348747	---	---	---	---	---	---	---	---	---	---	---	---	Cluster0001
---:15348769	---	---	---	---	---	---	---	---	---	---	---	---	Cluster0001
---:15348781	---	---	---	---	---	---	---	---	---	---	---	---	Cluster0001
---:15348785	---	---	---	---	---	---	---	---	---	---	---	---	Cluster0001
---:15348793	---	---	---	---	---	---	---	---	---	---	---	---	Cluster0001
---:15348875	---	---	---	---	---	---	---	---	---	---	---	---	Cluster0001
---:15348891	---	---	---	---	---	---	---	---	---	---	---	---	Cluster0001
---:15348893	---	---	---	---	---	---	---	---	---	---	---	---	Cluster0001
---:15348969	---	---	---	---	---	---	---	---	---	---	---	---	Cluster0001
---:15348977	---	---	---	---	---	---	---	---	---	---	---	---	Cluster0001
---:15348983	---	---	---	---	---	---	---	---	---	---	---	---	Cluster0001
---:15348985	---	---	---	---	---	---	---	---	---	---	---	---	Cluster0001
---:15349047	---	---	---	---	---	---	---	---	---	---	---	---	Cluster0001
---:15349123	---	---	---	---	---	---	---	---	---	---	---	---	Cluster0001
---:15349133	---	---	---	---	---	---	---	---	---	---	---	---	Cluster0001
---:15349137	---	---	---	---	---	---	---	---	---	---	---	---	Cluster0001
---:15349163	---	---	---	---	---	---	---	---	---	---	---	---	Cluster0001
---:15349195	---	---	---	---	---	---	---	---	---	---	---	---	Cluster0001
---:15349201	---	---	---	---	---	---	---	---	---	---	---	---	Cluster0001
---:15349239	---	---	---	---	---	---	---	---	---	---	---	---	Cluster0001
---:15349277	---	---	---	---	---	---	---	---	---	---	---	---	Cluster0001
---:15349279	---	---	---	---	---	---	---	---	---	---	---	---	Cluster0001
---:15349321	---	---	---	---	---	---	---	---	---	---	---	---	Cluster0001
---:15349331	---	---	---	---	---	---	---	---	---	---	---	---	Cluster0001
---:15349343	---	---	---	---	---	---	---	---	---	---	---	---	Cluster0001
---:15349359	---	---	---	---	---	---	---	---	---	---	---	---	Cluster0001
---:15349369	---	---	---	---	---	---	---	---	---	---	---	---	Cluster0001
---:15349407	---	---	---	---	---	---	---	---	---	---	---	---	Cluster0001
---:15349413	---	---	---	---	---	---	---	---	---	---	---	---	Cluster0001
---:15349425	---	---	---	---	---	---	---	---	---	---	---	---	Cluster0001
---:15349427	---	---	---	---	---	---	---	---	---	---	---	---	Cluster0001
---:15349455	---	---	---	---	---	---	---	---	---	---	---	---	Cluster0001
---:15349469	---	---	---	---	---	---	---	---	---	---	---	---	Cluster0001
---:15349471	---	---	---	---	---	---	---	---	---	---	---	---	Cluster0001
---:15349513	---	---	---	---	---	---	---	---	---	---	---	---	Cluster0001
---:15349581	---	---	---	---	---	---	---	---	---	---	---	---	Cluster0001
---:15349597	---	---	---	---	---	---	---	---	---	---	---	---	Cluster0001
---:15349619	---	---	---	---	---	---	---	---	---	---	---	---	Cluster0001
---:15349635	---	---	---	---	---	---	---	---	---	---	---	---	Cluster0001
---:15349655	---	---	---	---	---	---	---	---	---	---	---	---	Cluster0001
---:15349667	---	---	---	---	---	---	---	---	---	---	---	---	Cluster0001
---:15349693	---	---	---	---	---	---	---	---	---	---	---	---	Cluster0001
---:15349699	---	---	---	---	---	---	---	---	---	---	---	---	Cluster0001
---:15349735	---	---	---	---	---	---	---	---	---	---	---	---	Cluster0001
---:15349763	---	---	---	---	---	---	---	---	---	---	---	---	Cluster0001
---:15349807	---	---	---	---	---	---	---	---	---	---	---	---	Cluster0001
---:15349815	---	---	---	---	---	---	---	---	---	---	---	---	Cluster0001
---:15349887	---	---	---	---	---	---	---	---	---	---	---	---	Cluster0001
---:15349899	---	---	---	---	---	---	---	---	---	---	---	---	Cluster0001
---:15349905	---	---	---	---	---	---	---	---	---	---	---	---	Cluster0001
---:15349987	---	---	---	---	---	---	---	---	---	---	---	---	Cluster0001
---:15349995	---	---	---	---	---	---	---	---	---	---	---	---	Cluster0001
---:15349999	---	---	---	---	---	---	---	---	---	---	---	---	Cluster0001
---:15350011	---	---	---	---	---	---	---	---	---	---	---	---	Cluster0001
---:15350051	---	---	---	---	---	---	---	---	---	---	---	---	Cluster0001
---:15350065	---	---	---	---	---	---	---	---	---	---	---	---	Cluster0001
---:15350085	---	---	---	---	---	---	---	---	---	---	---	---	Cluster0001
---:15350125	---	---	---	---	---	---	---	---	---	---	---	---	Cluster0001
---:15350127	---	---	---	---	---	---	---	---	---	---	---	---	Cluster0001
---:15350163	---	---	---	---	---	---	---	---	---	---	---	---	Cluster0001
---:15350187	---	---	---	---	---	---	---	---	---	---	---	---	Cluster0001
---:15350193	---	---	---	---	---	---	---	---	---	---	---	---	Cluster0001
---:15350253	---	---	---	---	---	---	---	---	---	---	---	---	Cluster0001
---:15350267	---	---	---	---	---	---	---	---	---	---	---	---	Cluster0001
---:15350277	---	---	---	---	---	---	---	---	---	---	---	---	Cluster0001
---:15350299	---	---	---	---	---	---	---	---	---	---	---	---	Cluster0001
---:15350307	---	---	---	---	---	---	---	---	---	---	---	---	Cluster0001
---:15350311	---	---	---	---	---	---	---	---	---	---	---	---	Cluster0001
---:15350323	---	---	---	---	---	---	---	---	---	---	---	---	Cluster0001
---:15350361	---	---	---	---	---	---	---	---	---	---	---	---	Cluster0001
---:15350413	---	---	---	---	---	---	---	---	---	---	---	---	Cluster0001
---:15350453	---	---	---	---	---	---	---	---	---	---	---	---	Cluster0001
---:15350513	---	---	---	---	---	---	---	---	---	---	---	---	Cluster0001
---:15350523	---	---	---	---	---	---	---	---	---	---	---	---	Cluster0001
---:15350525	---	---	---	---	---	---	---	---	---	---	---	---	Cluster0001
---:15350547	---	---	---	---	---	---	---	---	---	---	---	---	Cluster0001
---:15350551	---	---	---	---	---	---	---	---	---	---	---	---	Cluster0001
---:15350575	---	---	---	---	---	---	---	---	---	---	---	---	Cluster0001
---:15350659	---	---	---	---	---	---	---	---	---	---	---	---	Cluster0001
---:15350663	---	---	---	---	---	---	---	---	---	---	---	---	Cluster0001
---:15350665	---	---	---	---	---	---	---	---	---	---	---	---	Cluster0001
---:15350669	---	---	---	---	---	---	---	---	---	---	---	---	Cluster0001
---:15350671	---	---	---	---	---	---	---	---	---	---	---	---	Cluster0001
---:15350673	---	---	---	---	---	---	---	---	---	---	---	---	Cluster0001
---:15350685	---	---	---	---	---	---	---	---	---	---	---	---	Cluster0001
---:15350705	---	---	---	---	---	---	---	---	---	---	---	---	Cluster0001
---:15350715	---	---	---	---	---	---	---	---	---	---	---	---	Cluster0001
---:15350719	---	---	---	---	---	---	---	---	---	---	---	---	Cluster0001
---:15350721	---	---	---	---	---	---	---	---	---	---	---	---	Cluster0001
---:15350725	---	---	---	---	---	---	---	---	---	---	---	---	Cluster0001
---:15350729	---	---	---	---	---	---	---	---	---	---	---	---	Cluster0001
---:15350775	---	---	---	---	---	---	---	---	---	---	---	---	Cluster0001
---:15350783	---	---	---	---	---	---	---	---	---	---	---	---	Cluster0001
---:15350855	---	---	---	---	---	---	---	---	---	---	---	---	Cluster0001
---:15350871	---	---	---	---	---	---	---	---	---	---	---	---	Cluster0001
---:15350905	---	---	---	---	---	---	---	---	---	---	---	---	Cluster0001
---:15350923	---	---	---	---	---	---	---	---	---	---	---	---	Cluster0001
---:15350931	---	---	---	---	---	---	---	---	---	---	---	---	Cluster0001
---:15350967	---	---	---	---	---	---	---	---	---	---	---	---	Cluster0001
---:15350973	---	---	---	---	---	---	---	---	---	---	---	---	Cluster0001
---:15350977	---	---	---	---	---	---	---	---	---	---	---	---	Cluster0001
---:15350989	---	---	---	---	---	---	---	---	---	---	---	---	Cluster0001
---:15350997	---	---	---	---	---	---	---	---	---	---	---	---	Cluster0001
---:15351007	---	---	---	---	---	---	---	---	---	---	---	---	Cluster0001
---:15351009	---	---	---	---	---	---	---	---	---	---	---	---	Cluster0001
---:15351011	---	---	---	---	---	---	---	---	---	---	---	---	Cluster0001
---:15351025	---	---	---	---	---	---	---	---	---	---	---	---	Cluster0001
---:15351039	---	---	---	---	---	---	---	---	---	---	---	---	Cluster0001
---:15351075	---	---	---	---	---	---	---	---	---	---	---	---	Cluster0001
---:15351077	---	---	---	---	---	---	---	---	---	---	---	---	Cluster0001
---:15351101	---	---	---	---	---	---	---	---	---	---	---	---	Cluster0001
---:15351103	---	---	---	---	---	---	---	---	---	---	---	---	Cluster0001
---:15351127	---	---	---	---	---	---	---	---	---	---	---	---	Cluster0001
---:15351137	---	---	---	---	---	---	---	---	---	---	---	---	Cluster0001
---:15351143	---	---	---	---	---	---	---	---	---	---	---	---	Cluster0001
---:15351145	---	---	---	---	---	---	---	---	---	---	---	---	Cluster0001
---:15351187	---	---	---	---	---	---	---	---	---	---	---	---	Cluster0001
---:15351205	---	---	---	---	---	---	---	---	---	---	---	---	Cluster0001
---:15351213	---	---	---	---	---	---	---	---	---	---	---	---	Cluster0001
---:15351231	---	---	---	---	---	---	---	---	---	---	---	---	Cluster0001
---:15351249	---	---	---	---	---	---	---	---	---	---	---	---	Cluster0001
---:15351269	---	---	---	---	---	---	---	---	---	---	---	---	Cluster0001
---:15351273	---	---	---	---	---	---	---	---	---	---	---	---	Cluster0001
---:15351275	---	---	---	---	---	---	---	---	---	---	---	---	Cluster0001
---:15351281	---	---	---	---	---	---	---	---	---	---	---	---	Cluster0001
---:15351285	---	---	---	---	---	---	---	---	---	---	---	---	Cluster0001
---:15351299	---	---	---	---	---	---	---	---	---	---	---	---	Cluster0001
---:15351333	---	---	---	---	---	---	---	---	---	---	---	---	Cluster0001
---:15351343	---	---	---	---	---	---	---	---	---	---	---	---	Cluster0001
---:15351349	---	---	---	---	---	---	---	---	---	---	---	---	Cluster0001
---:15351365	---	---	---	---	---	---	---	---	---	---	---	---	Cluster0001
---:15351375	---	---	---	---	---	---	---	---	---	---	---	---	Cluster0001
---:15351391	---	---	---	---	---	---	---	---	---	---	---	---	Cluster0001
---:15351393	---	---	---	---	---	---	---	---	---	---	---	---	Cluster0001
ABCC1 :15274208	ABCC1	DQ409213	GenBank	Sus scrofa ATP-binding cassette sub-family C member 1 (ABCC1) mRNA, partial cds.	Ssc.100203	---	GO:0006200	ATP catabolic process	GO:0005634 // GO:0005794 // GO:0005886 // GO:0005887	nucleus // Golgi apparatus // plasma membrane // integral to plasma membrane	GO:0005524 // GO:0016887	ATP binding // ATPase activity	Cluster0001
ABCC5 :15221881	ABCC5	ENSSSCT00000012894	ENSEMBL	cdna:novel chromosome:Sscrofa10.2:13:131309017:131364828:-1 gene:ENSSSCG00000011782 gene_biotype:protein_coding transcript_biotype:protein_coding	---	---	GO:0006200 // GO:0006810 // GO:0055085	ATP catabolic process // transport // transmembrane transport	GO:0016021 // GO:0016020	integral to membrane // membrane	GO:0000166 // GO:0042626 // GO:0017111 // GO:0005524 // GO:0016887	nucleotide binding // ATPase activity, coupled to transmembrane movement of substances // nucleoside-triphosphatase activity // ATP binding // ATPase activity	Cluster0001
ABR :15213138	ABR	NM_001253818	RefSeq	Sus scrofa active BCR-related (ABR), mRNA.	Ssc.9158	adipose tissue| adrenal gland| blood| bone marrow| brain| embryonic tissue| intestine| joint| lung| lymph| lymph node| muscle| ovary| oviduct| pituitary gland| placenta| spleen| stomach| testis| thymus| fetus| neonate| juvenile| adult	---	---	---	---	---	---	Cluster0001
ACRBP :15293979	ACRBP	D16200	GenBank	Sus scrofa mRNA for sp32 precursor, partial cds.	Ssc.93872	embryonic tissue| lung| testis| thymus| fetus| neonate| adult	GO:0048240	sperm capacitation	GO:0001669 // GO:0005576 // GO:0031410	acrosomal vesicle // extracellular region // cytoplasmic vesicle	GO:0005515	protein binding	Cluster0001
ACTB :15267767	ACTB	AY550069	GenBank	Sus scrofa cytoskeletal beta actin mRNA, partial cds.	Ssc.10316	adipose tissue| adrenal gland| amnion| aorta| bladder| blood| bone marrow| brain| cartilage| embryonic tissue| esophagus| eye| heart| intestine| joint| kidney| liver| lung| lymph| lymph node| mammary gland| muscle| olfactory mucosa| ovary| oviduct| pituitary gland| placenta| salivary gland| skin| spleen| stomach| testis| thymus| thyroid| tongue| trachea| uterus|pre-implantation embryo| peri-impla…	GO:0045214	sarcomere organization	GO:0005737 // GO:0005829 // GO:0005856 // GO:0030529 // GO:0030863 // GO:0035267 // GO:0070062 // GO:0070688 // GO:0015629 // GO:0030016 // GO:0031941	cytoplasm // cytosol // cytoskeleton // ribonucleoprotein complex // cortical cytoskeleton // NuA4 histone acetyltransferase complex // extracellular vesicular exosome // MLL5-L complex // actin cytoskeleton // myofibril // filamentous actin	GO:0000166 // GO:0005524 // GO:0019894 // GO:0030957 // GO:0050998 // GO:0005200 // GO:0042802	nucleotide binding // ATP binding // kinesin binding // Tat protein binding // nitric-oxide synthase binding // structural constituent of cytoskeleton // identical protein binding	Cluster0001
ACTR1A :15234075	ACTR1A	AK390851	GenBank	Sus scrofa mRNA, clone: CLNT10007F10, expressed in colon.	Ssc.20874	adipose tissue| adrenal gland| bladder| blood| brain| embryonic tissue| intestine| joint| liver| lung| lymph| muscle| ovary| oviduct| skin| spleen| testis| thymus| uterus| fetus| neonate| juvenile| adult	---	---	---	---	---	---	Cluster0001
ACTR2 :15276204	ACTR2	ENSSSCT00000009152	ENSEMBL	cdna:known_by_projection chromosome:Sscrofa10.2:3:80487337:80525402:-1 gene:ENSSSCG00000008358 gene_biotype:protein_coding transcript_biotype:protein_coding	Ssc.11008	adipose tissue| adrenal gland| aorta| bladder| blood| bone marrow| brain| cartilage| embryonic tissue| esophagus| eye| heart| intestine| joint| kidney| liver| lung| lymph node| mammary gland| muscle| ovary| oviduct| pituitary gland| placenta| prostate| salivary gland| skin| spleen| testis| thymus| thyroid| trachea| uterus|pre-implantation embryo| fetus| neonate| juvenile| adult	GO:0030036 // GO:0007163 // GO:0008356 // GO:0016482 // GO:0033206 // GO:0051321 // GO:0051653 // GO:0030833 // GO:0034314	actin cytoskeleton organization // establishment or maintenance of cell polarity // asymmetric cell division // cytoplasmic transport // meiotic cytokinesis // meiotic cell cycle // spindle localization // regulation of actin filament polymerization // Arp2/3 complex-mediated actin nucleation	GO:0005938 // GO:0030478 // GO:0005856 // GO:0005885	cell cortex // actin cap // cytoskeleton // Arp2/3 protein complex	GO:0005524	ATP binding	Cluster0001
ACTR3 :15235253	ACTR3	ENSSSCT00000017110	ENSEMBL	cdna:known chromosome:Sscrofa10.2:15:22725256:22788058:1 gene:ENSSSCG00000015710 gene_biotype:protein_coding transcript_biotype:protein_coding	Ssc.57212 // Ssc.13990	adipose tissue| adrenal gland| aorta| bladder| blood| brain| embryonic tissue| intestine| joint| liver| lung| lymph node| mammary gland| muscle| ovary| oviduct| placenta| skin| spleen| testis| thymus| thyroid| uterus| peri-implantation embryo| fetus| neonate| juvenile| adult // adipose tissue| adrenal gland| blood| bone marrow| brain| embryonic tissue| eye| intestine| kidney| liver| lung| lymph n…	GO:0007163 // GO:0008356 // GO:0030833 // GO:0033206 // GO:0051321 // GO:0051653 // GO:0060271	establishment or maintenance of cell polarity // asymmetric cell division // regulation of actin filament polymerization // meiotic cytokinesis // meiotic cell cycle // spindle localization // cilium morphogenesis	GO:0005856 // GO:0030027	cytoskeleton // lamellipodium	GO:0005515 // GO:0003779 // GO:0005524	protein binding // actin binding // ATP binding	Cluster0001
ACVRL1 :15287900	ACVRL1	ENSSSCT00000000251	ENSEMBL	cdna:known chromosome:Sscrofa10.2:5:17860567:17871426:1 gene:ENSSSCG00000000232 gene_biotype:protein_coding transcript_biotype:protein_coding	Ssc.90044 // Ssc.48127	--- // adipose tissue| adrenal gland| blood| intestine| joint| lymph| lymph node| muscle| spleen| testis| fetus| neonate| juvenile| adult	GO:0001525 // GO:0001701 // GO:0001937 // GO:0001938 // GO:0001946 // GO:0001974 // GO:0007165 // GO:0006355 // GO:0006468 // GO:0007162 // GO:0007179 // GO:0008015 // GO:0008217 // GO:0008285 // GO:0010596 // GO:0010862 // GO:0030308 // GO:0030336 // GO:0030509 // GO:0035313 // GO:0043537 // GO:0045602 // GO:0045603 // GO:0045944 // GO:0048514 // GO:0051895 // GO:0060836 // GO:0060840 // GO:0060…	angiogenesis // in utero embryonic development // negative regulation of endothelial cell proliferation // positive regulation of endothelial cell proliferation // lymphangiogenesis // blood vessel remodeling // signal transduction // regulation of transcription, DNA-dependent // protein phosphorylation // negative regulation of cell adhesion // transforming growth factor beta receptor signaling …	GO:0016020 // GO:0005887 // GO:0009986	membrane // integral to plasma membrane // cell surface	GO:0000166 // GO:0004672 // GO:0004674 // GO:0004675 // GO:0004713 // GO:0005024 // GO:0005524 // GO:0050431 // GO:0016772 // GO:0019901 // GO:0048185 // GO:0016361	nucleotide binding // protein kinase activity // protein serine/threonine kinase activity // transmembrane receptor protein serine/threonine kinase activity // protein tyrosine kinase activity // transforming growth factor beta-activated receptor activity // ATP binding // transforming growth factor beta binding // transferase activity, transferring phosphorus-containing groups // protein kinase …	Cluster0001
ADAM10 :15194434	ADAM10	NM_001130531	RefSeq	Sus scrofa ADAM metallopeptidase domain 10 (ADAM10), mRNA.	Ssc.1114 // Ssc.87428	adipose tissue| bladder| brain| embryonic tissue| eye| heart| intestine| kidney| liver| lung| lymph node| muscle| ovary| oviduct| placenta| spleen| testis| trachea| peri-implantation embryo| fetus| neonate| juvenile| adult // lung| adult	GO:0001701 // GO:0006468 // GO:0006508 // GO:0006509 // GO:0006509 // GO:0007162 // GO:0007219 // GO:0008284 // GO:0010820 // GO:0030307 // GO:0030335 // GO:0034612 // GO:0042117 // GO:0051088 // GO:0051089 // GO:0007229	in utero embryonic development // protein phosphorylation // proteolysis // membrane protein ectodomain proteolysis // membrane protein ectodomain proteolysis // negative regulation of cell adhesion // Notch signaling pathway // positive regulation of cell proliferation // positive regulation of T cell chemotaxis // positive regulation of cell growth // positive regulation of cell migration // re…	GO:0005634 // GO:0005737 // GO:0005794 // GO:0005798 // GO:0009986 // GO:0014069 // GO:0016020	nucleus // cytoplasm // Golgi apparatus // Golgi-associated vesicle // cell surface // postsynaptic density // membrane	GO:0004175 // GO:0004222 // GO:0004222 // GO:0008233 // GO:0008237 // GO:0016787 // GO:0019901 // GO:0042803 // GO:0008270 // GO:0046872	endopeptidase activity // metalloendopeptidase activity // metalloendopeptidase activity // peptidase activity // metallopeptidase activity // hydrolase activity // protein kinase binding // protein homodimerization activity // zinc ion binding // metal ion binding	Cluster0001
ADAM17 :15272744	ADAM17	NM_001099926	RefSeq	Sus scrofa ADAM metallopeptidase domain 17 (ADAM17), mRNA.	Ssc.19668	adipose tissue| adrenal gland| bladder| blood| brain| embryonic tissue| eye| intestine| lymph| lymph node| mammary gland| muscle| ovary| prostate| skin| spinal cord| spleen| thyroid| uterus| fetus| neonate| juvenile| adult	GO:0006508 // GO:0006509 // GO:0007219 // GO:0007229	proteolysis // membrane protein ectodomain proteolysis // Notch signaling pathway // integrin-mediated signaling pathway	GO:0016020	membrane	GO:0004222 // GO:0004222 // GO:0008233 // GO:0008237 // GO:0016787 // GO:0046872 // GO:0008270	metalloendopeptidase activity // metalloendopeptidase activity // peptidase activity // metallopeptidase activity // hydrolase activity // metal ion binding // zinc ion binding	Cluster0001
ADAM17 :15277354	ADAM17	NM_001099926	RefSeq	Sus scrofa ADAM metallopeptidase domain 17 (ADAM17), mRNA.	Ssc.19668	adipose tissue| adrenal gland| bladder| blood| brain| embryonic tissue| eye| intestine| lymph| lymph node| mammary gland| muscle| ovary| prostate| skin| spinal cord| spleen| thyroid| uterus| fetus| neonate| juvenile| adult	GO:0006508 // GO:0006509 // GO:0007219 // GO:0007229	proteolysis // membrane protein ectodomain proteolysis // Notch signaling pathway // integrin-mediated signaling pathway	GO:0016020	membrane	GO:0004222 // GO:0004222 // GO:0008233 // GO:0008237 // GO:0016787 // GO:0046872 // GO:0008270	metalloendopeptidase activity // metalloendopeptidase activity // peptidase activity // metallopeptidase activity // hydrolase activity // metal ion binding // zinc ion binding	Cluster0001
ADAM19 :15243463	ADAM19	XM_003134106	RefSeq	PREDICTED: Sus scrofa ADAM metallopeptidase domain 19 (ADAM19), mRNA.	---	---	---	---	---	---	---	---	Cluster0001
ADAM28 :15223300	ADAM28	AK344392	GenBank	Sus scrofa mRNA, clone:DCI010032G12, expressed in dendritic cells (immature).	Ssc.72313	bladder| blood| embryonic tissue| kidney| lung| olfactory mucosa| placenta| spleen| testis| trachea| uterus| adult	---	---	---	---	---	---	Cluster0001
ADAM-9 :15239087	ADAM-9	AK394001	GenBank	Sus scrofa mRNA, clone: LVR010039C10, expressed in liver.	Ssc.40971	adipose tissue| amnion| aorta| bladder| blood| eye| joint| kidney| liver| lung| mammary gland| muscle| ovary| oviduct| skin| spleen| stomach| testis| thymus| thyroid| uterus| fetus| juvenile| adult	GO:0000186 // GO:0006508 // GO:0006509 // GO:0007155 // GO:0007160 // GO:0007179 // GO:0007229 // GO:0010042 // GO:0030216 // GO:0033627 // GO:0033630 // GO:0033631 // GO:0034241 // GO:0034612 // GO:0042117 // GO:0042542 // GO:0050714 // GO:0051044 // GO:0051088 // GO:0051384 // GO:0051549 // GO:0051592 // GO:0071222	activation of MAPKK activity // proteolysis // membrane protein ectodomain proteolysis // cell adhesion // cell-matrix adhesion // transforming growth factor beta receptor signaling pathway // integrin-mediated signaling pathway // response to manganese ion // keratinocyte differentiation // cell adhesion mediated by integrin // positive regulation of cell adhesion mediated by integrin // cell-ce…	GO:0005615 // GO:0005737 // GO:0005886 // GO:0009986 // GO:0031233	extracellular space // cytoplasm // plasma membrane // cell surface // intrinsic to external side of plasma membrane	GO:0004222 // GO:0005080 // GO:0005518 // GO:0008237 // GO:0017124 // GO:0043236	metalloendopeptidase activity // protein kinase C binding // collagen binding // metallopeptidase activity // SH3 domain binding // laminin binding	Cluster0001
ADAP1 :15267621	ADAP1	NM_214226	RefSeq	Sus scrofa ArfGAP with dual PH domains 1 (ADAP1), mRNA.	Ssc.16178	---	GO:0032312	regulation of ARF GTPase activity	---	---	GO:0005543 // GO:0008060 // GO:0008270 // GO:0046872	phospholipid binding // ARF GTPase activator activity // zinc ion binding // metal ion binding	Cluster0001
ADAP1 :15272912	ADAP1	NM_214226	RefSeq	Sus scrofa ArfGAP with dual PH domains 1 (ADAP1), mRNA.	Ssc.16178	---	GO:0032312	regulation of ARF GTPase activity	---	---	GO:0005543 // GO:0008060 // GO:0008270 // GO:0046872	phospholipid binding // ARF GTPase activator activity // zinc ion binding // metal ion binding	Cluster0001
ADAP2 :15212754	ADAP2	ENSSSCT00000019305	ENSEMBL	cdna:known chromosome:Sscrofa10.2:12:44622105:44653020:-1 gene:ENSSSCG00000017738 gene_biotype:protein_coding transcript_biotype:protein_coding	Ssc.4375	adipose tissue| embryonic tissue| intestine| lung| ovary| spleen| thymus| uterus| fetus| juvenile| adult	GO:0007507 // GO:0032312	heart development // regulation of ARF GTPase activity	GO:0005886 // GO:0005737	plasma membrane // cytoplasm	GO:0005515 // GO:0005543 // GO:0005547 // GO:0008060 // GO:0008270 // GO:0043533 // GO:0046872	protein binding // phospholipid binding // phosphatidylinositol-3,4,5-trisphosphate binding // ARF GTPase activator activity // zinc ion binding // inositol 1,3,4,5 tetrakisphosphate binding // metal ion binding	Cluster0001
ADCY4 :15311620	ADCY4	XM_001927556	RefSeq	PREDICTED: Sus scrofa adenylate cyclase 4 (ADCY4), mRNA.	---	---	---	---	---	---	---	---	Cluster0001
ADORA3 :15286315	ADORA3	ENSSSCT00000007436	ENSEMBL	cdna:known chromosome:Sscrofa10.2:4:119036031:119039695:1 gene:ENSSSCG00000006788 gene_biotype:protein_coding transcript_biotype:protein_coding	Ssc.4756 // Ssc.96797	bladder| blood| brain| intestine| lymph| lymph node| ovary| spleen| testis| thymus| thyroid| juvenile| adult // testis| adult	GO:0001973 // GO:0002553 // GO:0002687 // GO:0007165 // GO:0007186 // GO:0014068 // GO:0043306 // GO:0050729 // GO:0050850 // GO:0070257	adenosine receptor signaling pathway // histamine secretion by mast cell // positive regulation of leukocyte migration // signal transduction // G-protein coupled receptor signaling pathway // positive regulation of phosphatidylinositol 3-kinase cascade // positive regulation of mast cell degranulation // positive regulation of inflammatory response // positive regulation of calcium-mediated sign…	GO:0005886 // GO:0016021 // GO:0005887	plasma membrane // integral to membrane // integral to plasma membrane	GO:0001609 // GO:0004871 // GO:0004930	G-protein coupled adenosine receptor activity // signal transducer activity // G-protein coupled receptor activity	Cluster0001
ADRBK1 :15253798	ADRBK1	NM_001244878	RefSeq	Sus scrofa adrenergic, beta, receptor kinase 1 (ADRBK1), mRNA.	Ssc.48012	adrenal gland| blood| bone marrow| brain| embryonic tissue| heart| intestine| joint| lymph| lymph node| muscle| ovary| placenta| skin| spleen| thymus| fetus| neonate| juvenile| adult	---	---	---	---	---	---	Cluster0001
ADRBK1 :15260765	ADRBK1	NM_001244878	RefSeq	Sus scrofa adrenergic, beta, receptor kinase 1 (ADRBK1), mRNA.	Ssc.48012	adrenal gland| blood| bone marrow| brain| embryonic tissue| heart| intestine| joint| lymph| lymph node| muscle| ovary| placenta| skin| spleen| thymus| fetus| neonate| juvenile| adult	---	---	---	---	---	---	Cluster0001
ADRBK2 :15225033	ADRBK2	AK232007	GenBank	Sus scrofa mRNA, clone:LNG010064A09, expressed in lung.	Ssc.10911	adipose tissue| blood| brain| embryonic tissue| heart| lung| muscle| placenta| spleen| thyroid| fetus| neonate| juvenile| adult	---	---	---	---	---	---	Cluster0001
ADSS :15202004	ADSS	ENSSSCT00000011896	ENSEMBL	cdna:known chromosome:Sscrofa10.2:10:19583685:19606684:-1 gene:ENSSSCG00000010874 gene_biotype:protein_coding transcript_biotype:protein_coding	Ssc.32636	adipose tissue| aorta| bone marrow| brain| embryonic tissue| esophagus| intestine| kidney| liver| lung| lymph node| mammary gland| muscle| olfactory mucosa| ovary| placenta| spinal cord| testis| thymus| thyroid| trachea| uterus| fetus| neonate| juvenile| adult	GO:0006164 // GO:0006167 // GO:0044208	purine nucleotide biosynthetic process // AMP biosynthetic process // de novo AMP biosynthetic process	GO:0005886 // GO:0005737	plasma membrane // cytoplasm	GO:0000166 // GO:0000287 // GO:0004019 // GO:0046872 // GO:0005525 // GO:0016874	nucleotide binding // magnesium ion binding // adenylosuccinate synthase activity // metal ion binding // GTP binding // ligase activity	Cluster0001
AGAP2 :15288504	AGAP2	ENSSSCT00000000486	ENSEMBL	cdna:known_by_projection scaffold:Sscrofa10.2:GL892775.1:45971:50283:1 gene:ENSSSCG00000000451 gene_biotype:protein_coding transcript_biotype:protein_coding	---	---	GO:0043066 // GO:0032312 // GO:0033601 // GO:0045944 // GO:0046427 // GO:0060749	negative regulation of apoptotic process // regulation of ARF GTPase activity // positive regulation of mammary gland epithelial cell proliferation // positive regulation of transcription from RNA polymerase II promoter // positive regulation of JAK-STAT cascade // mammary gland alveolus development	GO:0005739 // GO:0005634 // GO:0005730	mitochondrion // nucleus // nucleolus	GO:0005515 // GO:0005543 // GO:0008060 // GO:0008270 // GO:0046872	protein binding // phospholipid binding // ARF GTPase activator activity // zinc ion binding // metal ion binding	Cluster0001
AGPAT4 :15183222	AGPAT4	ENSSSCT00000004461	ENSEMBL	cdna:known chromosome:Sscrofa10.2:1:8330536:8439727:-1 gene:ENSSSCG00000004033 gene_biotype:protein_coding transcript_biotype:protein_coding	Ssc.49029	adipose tissue| brain| embryonic tissue| intestine| liver| muscle| ovary| placenta| skin|pre-implantation embryo| fetus| neonate| juvenile| adult	GO:0008152	metabolic process	---	---	GO:0016740 // GO:0016746	transferase activity // transferase activity, transferring acyl groups	Cluster0001
AIF1 :15308559	AIF1	ENSSSCT00000001539	ENSEMBL	cdna:known chromosome:Sscrofa10.2:7:27520797:27522927:-1 gene:ENSSSCG00000001408 gene_biotype:protein_coding transcript_biotype:protein_coding	Ssc.455	adipose tissue| blood| bone marrow| brain| embryonic tissue| intestine| joint| kidney| lung| lymph node| olfactory mucosa| pituitary gland| placenta| skin| spleen| stomach| uterus| peri-implantation embryo| neonate| juvenile| adult	GO:0051017 // GO:0006911 // GO:0030041 // GO:0016601 // GO:0042102 // GO:0048661 // GO:0048662 // GO:0071672 // GO:0071673 // GO:0090026 // GO:0097178 // GO:1900087 // GO:2000406	actin filament bundle assembly // phagocytosis, engulfment // actin filament polymerization // Rac protein signal transduction // positive regulation of T cell proliferation // positive regulation of smooth muscle cell proliferation // negative regulation of smooth muscle cell proliferation // negative regulation of smooth muscle cell chemotaxis // positive regulation of smooth muscle cell chemot…	GO:0001726 // GO:0001891 // GO:0005829 // GO:0005634 // GO:0005737 // GO:0005884 // GO:0030027 // GO:0032587 // GO:0048471	ruffle // phagocytic cup // cytosol // nucleus // cytoplasm // actin filament // lamellipodium // ruffle membrane // perinuclear region of cytoplasm	GO:0005515 // GO:0005509 // GO:0051015	protein binding // calcium ion binding // actin filament binding	Cluster0001
AKR1B1 :15250643	AKR1B1	ENSSSCT00000018009	ENSEMBL	cdna:known chromosome:Sscrofa10.2:18:15596721:15615030:1 gene:ENSSSCG00000016539 gene_biotype:protein_coding transcript_biotype:protein_coding	Ssc.3059	adipose tissue| adrenal gland| blood| bone marrow| brain| embryonic tissue| eye| heart| intestine| lung| lymph| lymph node| muscle| ovary| placenta| skin| spleen| testis| thymus| trachea| uterus|pre-implantation embryo| peri-implantation embryo| fetus| neonate| juvenile| adult	GO:0055114 // GO:0044597 // GO:0044598	oxidation-reduction process // daunorubicin metabolic process // doxorubicin metabolic process	GO:0005634 // GO:0005737	nucleus // cytoplasm	GO:0004032 // GO:0016491 // GO:0043795	alditol:NADP+ 1-oxidoreductase activity // oxidoreductase activity // glyceraldehyde oxidoreductase activity	Cluster0001
ALDH1L2 :15294669	ALDH1L2	ENSSSCT00000000912	ENSEMBL	cdna:known chromosome:Sscrofa10.2:5:82903124:82958376:1 gene:ENSSSCG00000000839 gene_biotype:protein_coding transcript_biotype:protein_coding	Ssc.101756 // Ssc.83187 // Ssc.51896 // Ssc.22010	--- // brain| embryonic tissue| muscle| testis| fetus| adult // brain| intestine| joint| lung| lymph node| ovary| skin| spinal cord| thyroid| trachea|pre-implantation embryo| fetus| adult // blood| embryonic tissue| intestine| peri-implantation embryo|	GO:0008152 // GO:0055114 // GO:0006730 // GO:0009058 // GO:0009258 // GO:0032259	metabolic process // oxidation-reduction process // one-carbon metabolic process // biosynthetic process // 10-formyltetrahydrofolate catabolic process // methylation	GO:0005737	cytoplasm	GO:0003824 // GO:0016491 // GO:0008168 // GO:0016155 // GO:0016620 // GO:0016742 // GO:0031177	catalytic activity // oxidoreductase activity // methyltransferase activity // formyltetrahydrofolate dehydrogenase activity // oxidoreductase activity, acting on the aldehyde or oxo group of donors, NAD or NADP as acceptor // hydroxymethyl-, formyl- and related transferase activity // phosphopantetheine binding	Cluster0001
ALOX5AP :15204820	ALOX5AP	NM_001164001	RefSeq	Sus scrofa arachidonate 5-lipoxygenase-activating protein (ALOX5AP), mRNA.	Ssc.5822	adrenal gland| bladder| blood| bone marrow| brain| embryonic tissue| esophagus| liver| lung| lymph| muscle| spleen| stomach| testis| uterus| fetus| neonate| juvenile| adult	GO:0002540 // GO:0006691 // GO:0019370 // GO:0043085 // GO:0070207 // GO:0071277	leukotriene production involved in inflammatory response // leukotriene metabolic process // leukotriene biosynthetic process // positive regulation of catalytic activity // protein homotrimerization // cellular response to calcium ion	GO:0005634 // GO:0005635 // GO:0005635 // GO:0005783 // GO:0005789 // GO:0016020 // GO:0016021 // GO:0031965 // GO:0031965	nucleus // nuclear envelope // nuclear envelope // endoplasmic reticulum // endoplasmic reticulum membrane // membrane // integral to membrane // nuclear membrane // nuclear membrane	GO:0008047 // GO:0047485 // GO:0050544 // GO:0050544	enzyme activator activity // protein N-terminus binding // arachidonic acid binding // arachidonic acid binding	Cluster0001
ANKFY1 :15213477	ANKFY1	AK344483	GenBank	Sus scrofa mRNA, clone:DCI010061B09, expressed in dendritic cells (immature).	Ssc.100403	adult	---	---	---	---	---	---	Cluster0001
ANKRD22 :15233364	ANKRD22	AK230952	GenBank	Sus scrofa mRNA, clone:AMP010068C06, expressed in alveolar macrophage.	Ssc.45508	blood| eye| intestine| lung| lymph node| mammary gland| placenta| skin| spleen| trachea| fetus| adult	---	---	---	---	---	---	Cluster0001
ANLN :15252922	ANLN	ENSSSCT00000018136	ENSEMBL	cdna:known chromosome:Sscrofa10.2:18:41294200:41348331:-1 gene:ENSSSCG00000016658 gene_biotype:protein_coding transcript_biotype:protein_coding	Ssc.98827 // Ssc.98824 // Ssc.98666 // Ssc.7621	adipose tissue| embryonic tissue| juvenile // embryonic tissue| lung // embryonic tissue| testis| adult // brain| embryonic tissue| eye| uterus| fetus| neonate| adult	GO:0000910	cytokinesis	GO:0005826 // GO:0015629	actomyosin contractile ring // actin cytoskeleton	GO:0005515 // GO:0003779 // GO:0005543	protein binding // actin binding // phospholipid binding	Cluster0001
ANO6 :15290179	ANO6	ENSSSCT00000000873	ENSEMBL	cdna:novel chromosome:Sscrofa10.2:5:79126662:79217840:1 gene:ENSSSCG00000000804 gene_biotype:protein_coding transcript_biotype:protein_coding	---	---	GO:0002543 // GO:0006810 // GO:0006811 // GO:0006821 // GO:0097045 // GO:0007596 // GO:0017121 // GO:0034765	activation of blood coagulation via clotting cascade // transport // ion transport // chloride transport // phosphatidylserine exposure on blood platelet // blood coagulation // phospholipid scrambling // regulation of ion transmembrane transport	GO:0005886 // GO:0016021 // GO:0016020 // GO:0034707 // GO:0005622	plasma membrane // integral to membrane // membrane // chloride channel complex // intracellular	GO:0005216 // GO:0005254 // GO:0005227 // GO:0005244	ion channel activity // chloride channel activity // calcium activated cation channel activity // voltage-gated ion channel activity	Cluster0001
ANP32B :15189789	ANP32B	AK239532	GenBank	Sus scrofa mRNA, clone:THY010111D04, expressed in thymus.	Ssc.34932	adipose tissue| adrenal gland| blood| bone marrow| brain| cartilage| embryonic tissue| eye| intestine| joint| liver| lung| lymph node| mammary gland| muscle| ovary| skin| spinal cord| spleen| testis| thymus| uterus| fetus| neonate| juvenile| adult	---	---	---	---	---	---	Cluster0001
ANP32E :15280960	ANP32E	AK231066	GenBank	Sus scrofa mRNA, clone:AMP010089B05, expressed in alveolar macrophage.	Ssc.58707	bladder| blood| bone marrow| brain| cartilage| embryonic tissue| eye| intestine| joint| liver| lung| lymph node| muscle| olfactory mucosa| ovary| oviduct| placenta| skin| spleen| testis| thymus| trachea| uterus| fetus| neonate| juvenile| adult	---	---	---	---	---	---	Cluster0001
ANXA1 :15189179	ANXA1	ENSSSCT00000005802	ENSEMBL	cdna:known chromosome:Sscrofa10.2:1:252989614:253007579:1 gene:ENSSSCG00000005267 gene_biotype:protein_coding transcript_biotype:protein_coding	Ssc.14559 // Ssc.86181	adipose tissue| adrenal gland| amnion| bladder| blood| bone marrow| brain| cartilage| embryonic tissue| esophagus| eye| heart| intestine| joint| liver| lung| lymph node| mammary gland| muscle| ovary| oviduct| pituitary gland| placenta| salivary gland| skin| spinal cord| spleen| testis| thymus| thyroid| tongue| trachea| uterus|pre-implantation embryo| peri-implantation embryo| fetus| neonate| juve…	GO:0001776 // GO:0001780 // GO:0007165 // GO:0007049 // GO:0018149 // GO:0030216 // GO:0031340 // GO:0033031 // GO:0042127 // GO:0046632 // GO:0050482 // GO:0071385 // GO:0097350 // GO:2000427	leukocyte homeostasis // neutrophil homeostasis // signal transduction // cell cycle // peptide cross-linking // keratinocyte differentiation // positive regulation of vesicle fusion // positive regulation of neutrophil apoptotic process // regulation of cell proliferation // alpha-beta T cell differentiation // arachidonic acid secretion // cellular response to glucocorticoid stimulus // neutrop…	GO:0005886 // GO:0001533 // GO:0005737 // GO:0042383 // GO:0070062 // GO:0005634 // GO:0005929 // GO:0016020 // GO:0016323 // GO:0042995	plasma membrane // cornified envelope // cytoplasm // sarcolemma // extracellular vesicular exosome // nucleus // cilium // membrane // basolateral plasma membrane // cell projection	GO:0005515 // GO:0005509 // GO:0030674 // GO:0004859 // GO:0005198 // GO:0005544 // GO:0019834	protein binding // calcium ion binding // protein binding, bridging // phospholipase inhibitor activity // structural molecule activity // calcium-dependent phospholipid binding // phospholipase A2 inhibitor activity	Cluster0001
ANXA2 :15185729	ANXA2	ENSSSCT00000005057	ENSEMBL	cdna:known chromosome:Sscrofa10.2:1:123368487:123414408:1 gene:ENSSSCG00000004578 gene_biotype:protein_coding transcript_biotype:protein_coding	Ssc.12241	adipose tissue| adrenal gland| amnion| aorta| bladder| blood| bone marrow| brain| cartilage| embryonic tissue| esophagus| eye| heart| intestine| joint| liver| lung| lymph| lymph node| mammary gland| muscle| olfactory mucosa| ovary| oviduct| pituitary gland| placenta| prostate| salivary gland| skin| spinal cord| spleen| stomach| testis| thymus| thyroid| tongue| trachea| uterus|pre-implantation emb…	GO:0001525 // GO:0030199 // GO:0031340 // GO:0042730 // GO:0051099 // GO:0071229	angiogenesis // collagen fibril organization // positive regulation of vesicle fusion // fibrinolysis // positive regulation of binding // cellular response to acid	GO:0005737 // GO:0005769 // GO:0005811 // GO:0019897 // GO:0030496 // GO:0035749 // GO:0042383 // GO:0043220 // GO:0070062 // GO:0005576 // GO:0005578 // GO:0005604 // GO:0031012 // GO:0042470	cytoplasm // early endosome // lipid particle // extrinsic to plasma membrane // midbody // myelin sheath adaxonal region // sarcolemma // Schmidt-Lanterman incisure // extracellular vesicular exosome // extracellular region // proteinaceous extracellular matrix // basement membrane // extracellular matrix // melanosome	GO:0005515 // GO:0005509 // GO:0004859 // GO:0005544 // GO:0008092	protein binding // calcium ion binding // phospholipase inhibitor activity // calcium-dependent phospholipid binding // cytoskeletal protein binding	Cluster0001
AOAH :15251143	AOAH	AK238813	GenBank	Sus scrofa mRNA, clone:THY010033D12, expressed in thymus.	Ssc.14028	blood| embryonic tissue| eye| intestine| lung| mammary gland| spleen| thymus| uterus| fetus| juvenile| adult	---	---	---	---	---	---	Cluster0001
AP2S1 :15303274	AP2S1	NM_001244452	RefSeq	Sus scrofa adaptor-related protein complex 2, sigma 1 subunit (AP2S1), transcript variant 1, mRNA.	Ssc.18389	adipose tissue| adrenal gland| blood| bone marrow| brain| cartilage| embryonic tissue| eye| heart| intestine| joint| lymph| lymph node| muscle| ovary| pituitary gland| placenta| skin| spleen| testis| thymus| tongue| uterus| fetus| neonate| juvenile| adult	GO:0006810 // GO:0006886 // GO:0015031 // GO:0016192	transport // intracellular protein transport // protein transport // vesicle-mediated transport	GO:0030117	membrane coat	GO:0008565	protein transporter activity	Cluster0001
AP3D1 :15255885	AP3D1	AB271938	GenBank	Sus scrofa AP3D1 mRNA for adaptor-related protein complex 3, delta-1 subunit, partial cds.	Ssc.3398	brain| embryonic tissue| eye| heart| intestine| liver| lung| muscle| ovary| oviduct| pituitary gland| placenta| skin| spleen| testis| thymus| uterus|pre-implantation embryo| fetus| neonate| adult	GO:0006886 // GO:0015031 // GO:0016192	intracellular protein transport // protein transport // vesicle-mediated transport	GO:0005794 // GO:0030117	Golgi apparatus // membrane coat	GO:0008565	protein transporter activity	Cluster0001
AP3M1 :15232843	AP3M1	NM_001243516	RefSeq	Sus scrofa adaptor-related protein complex 3, mu 1 subunit (AP3M1), mRNA.	Ssc.37729	adipose tissue| adrenal gland| blood| brain| embryonic tissue| eye| heart| intestine| kidney| lymph node| mammary gland| muscle| ovary| oviduct| pituitary gland| placenta| thyroid| fetus| neonate| juvenile| adult	GO:0006810 // GO:0006886 // GO:0008089 // GO:0016192 // GO:0048490	transport // intracellular protein transport // anterograde axon cargo transport // vesicle-mediated transport // anterograde synaptic vesicle transport	GO:0030131	clathrin adaptor complex	---	---	Cluster0001
APBA1 :15197479	APBA1	ENSSSCT00000025216	ENSEMBL	cdna:known chromosome:Sscrofa10.2:1:249028201:249062453:-1 gene:ENSSSCG00000005250 gene_biotype:protein_coding transcript_biotype:protein_coding	Ssc.96875 // Ssc.1391	--- // bone marrow| brain| embryonic tissue| eye| muscle| ovary| placenta| fetus| juvenile| adult	---	---	---	---	GO:0005515	protein binding	Cluster0001
APC10 :15321141	APC10	ENSSSCT00000009904	ENSEMBL	cdna:known chromosome:Sscrofa10.2:8:88623777:88697649:1 gene:ENSSSCG00000009044 gene_biotype:protein_coding transcript_biotype:protein_coding	Ssc.38714	blood| brain| embryonic tissue| eye| lung| trachea| neonate	GO:0030071 // GO:0031145 // GO:0070979	regulation of mitotic metaphase/anaphase transition // anaphase-promoting complex-dependent proteasomal ubiquitin-dependent protein catabolic process // protein K11-linked ubiquitination	GO:0005737 // GO:0005680	cytoplasm // anaphase-promoting complex	---	---	Cluster0001
APOBEC3F :15287360	APOBEC3F	ENSSSCT00000000097	ENSEMBL	cdna:known chromosome:Sscrofa10.2:5:6373934:6377382:1 gene:ENSSSCG00000000091 gene_biotype:protein_coding transcript_biotype:protein_coding	Ssc.5332	blood| embryonic tissue| intestine| joint| liver| lung| lymph node| olfactory mucosa| ovary| spleen| thyroid| uterus| fetus| juvenile| adult	GO:0009972 // GO:0010529 // GO:0045869 // GO:0048525 // GO:0070383 // GO:0051607 // GO:0008152	cytidine deamination // negative regulation of transposition // negative regulation of retroviral genome replication // negative regulation of viral reproduction // DNA cytosine deamination // defense response to virus // metabolic process	GO:0005634 // GO:0005737 // GO:0000932	nucleus // cytoplasm // cytoplasmic mRNA processing body	GO:0003824 // GO:0004126 // GO:0008270 // GO:0016787 // GO:0016814	catalytic activity // cytidine deaminase activity // zinc ion binding // hydrolase activity // hydrolase activity, acting on carbon-nitrogen (but not peptide) bonds, in cyclic amidines	Cluster0001
APOL3 :15287597	APOL3	AK237275	GenBank	Sus scrofa mRNA, clone:SPL010019G10, expressed in spleen.	Ssc.49828	lung| lymph node| spleen| adult	---	---	---	---	---	---	Cluster0001
APP :15222786	APP	NM_214372	RefSeq	Sus scrofa amyloid beta (A4) precursor protein (APP), mRNA.	Ssc.14258	adipose tissue| adrenal gland| aorta| bladder| blood| brain| cartilage| embryonic tissue| esophagus| eye| heart| intestine| joint| kidney| liver| lung| lymph| lymph node| mammary gland| muscle| olfactory mucosa| ovary| oviduct| pituitary gland| placenta| prostate| salivary gland| skin| spinal cord| spleen| stomach| testis| thymus| thyroid| tongue| trachea| uterus| fetus| neonate| juvenile| adult	GO:0000085 // GO:0006378 // GO:0006417 // GO:0006468 // GO:0006878 // GO:0006897 // GO:0006897 // GO:0006915 // GO:0007155 // GO:0007176 // GO:0007219 // GO:0007409 // GO:0007617 // GO:0007626 // GO:0008088 // GO:0008344 // GO:0008542 // GO:0010466 // GO:0016199 // GO:0016322 // GO:0016358 // GO:0030198 // GO:0031175 // GO:0035235 // GO:0040014 // GO:0045931 // GO:0048669 // GO:0050803 // GO:0001…	G2 phase of mitotic cell cycle // mRNA polyadenylation // regulation of translation // protein phosphorylation // cellular copper ion homeostasis // endocytosis // endocytosis // apoptotic process // cell adhesion // regulation of epidermal growth factor-activated receptor activity // Notch signaling pathway // axonogenesis // mating behavior // locomotory behavior // axon cargo transport // adul…	GO:0005737 // GO:0005794 // GO:0005905 // GO:0016020 // GO:0016021 // GO:0016021 // GO:0030424 // GO:0005737 // GO:0005794 // GO:0005886 // GO:0009986 // GO:0030424 // GO:0031410 // GO:0031594 // GO:0035253 // GO:0043005 // GO:0043197 // GO:0043198 // GO:0043231 // GO:0045177 // GO:0045202 // GO:0048471 // GO:0051233	cytoplasm // Golgi apparatus // coated pit // membrane // integral to membrane // integral to membrane // axon // cytoplasm // Golgi apparatus // plasma membrane // cell surface // axon // cytoplasmic vesicle // neuromuscular junction // ciliary rootlet // neuron projection // dendritic spine // dendritic shaft // intracellular membrane-bounded organelle // apical part of cell // synapse // perin…	GO:0003677 // GO:0004867 // GO:0008201 // GO:0030414 // GO:0046872 // GO:0046914 // GO:0003677 // GO:0005102 // GO:0033130 // GO:0042802 // GO:0051425	DNA binding // serine-type endopeptidase inhibitor activity // heparin binding // peptidase inhibitor activity // metal ion binding // transition metal ion binding // DNA binding // receptor binding // acetylcholine receptor binding // identical protein binding // PTB domain binding	Cluster0001
ARAP1 :15329254	ARAP1	ENSSSCT00000016168	ENSEMBL	cdna:known chromosome:Sscrofa10.2:9:7997861:8038741:-1 gene:ENSSSCG00000014817 gene_biotype:protein_coding transcript_biotype:protein_coding	Ssc.96705	---	GO:0007165 // GO:0008360 // GO:0032312 // GO:0043089 // GO:0051270 // GO:0051491 // GO:0051497	signal transduction // regulation of cell shape // regulation of ARF GTPase activity // positive regulation of Cdc42 GTPase activity // regulation of cellular component movement // positive regulation of filopodium assembly // negative regulation of stress fiber assembly	GO:0005622 // GO:0005794	intracellular // Golgi apparatus	GO:0005515 // GO:0005096 // GO:0005100 // GO:0005543 // GO:0005547 // GO:0008060 // GO:0008270	protein binding // GTPase activator activity // Rho GTPase activator activity // phospholipid binding // phosphatidylinositol-3,4,5-trisphosphate binding // ARF GTPase activator activity // zinc ion binding	Cluster0001
ARAP3 :15267153	ARAP3	AK392908	GenBank	Sus scrofa mRNA, clone: ITT010036A12, expressed in intestine.	Ssc.6330	adipose tissue| embryonic tissue| heart| intestine| liver| lung| muscle| olfactory mucosa| testis| uterus| fetus| juvenile| adult	---	---	---	---	---	---	Cluster0001
ARF3 :15291737	ARF3	NM_001160426	RefSeq	Sus scrofa ADP-ribosylation factor 3 (ARF3), mRNA.	Ssc.47855	adrenal gland| brain| embryonic tissue| intestine| liver| lymph| lymph node| muscle| ovary| pituitary gland| placenta| spleen| testis| thyroid| tongue| uterus| fetus| neonate| adult	GO:0007264	small GTPase mediated signal transduction	GO:0005622	intracellular	GO:0000166 // GO:0005525	nucleotide binding // GTP binding	Cluster0001
ARHGAP10 :15321076	ARHGAP10	ENSSSCT00000009888	ENSEMBL	cdna:known_by_projection chromosome:Sscrofa10.2:8:85901094:86042359:-1 gene:ENSSSCG00000009029 gene_biotype:protein_coding transcript_biotype:protein_coding	---	---	GO:0007165 // GO:0043547 // GO:0007010 // GO:0032321 // GO:0043066	signal transduction // positive regulation of GTPase activity // cytoskeleton organization // positive regulation of Rho GTPase activity // negative regulation of apoptotic process	GO:0005622 // GO:0005829	intracellular // cytosol	GO:0005515 // GO:0005096 // GO:0005543 // GO:0005100	protein binding // GTPase activator activity // phospholipid binding // Rho GTPase activator activity	Cluster0001
ARHGAP10 :15323598	ARHGAP10	ENSSSCT00000009888	ENSEMBL	cdna:known_by_projection chromosome:Sscrofa10.2:8:85901094:86042359:-1 gene:ENSSSCG00000009029 gene_biotype:protein_coding transcript_biotype:protein_coding	---	---	GO:0007165 // GO:0043547 // GO:0007010 // GO:0032321 // GO:0043066	signal transduction // positive regulation of GTPase activity // cytoskeleton organization // positive regulation of Rho GTPase activity // negative regulation of apoptotic process	GO:0005622 // GO:0005829	intracellular // cytosol	GO:0005515 // GO:0005096 // GO:0005543 // GO:0005100	protein binding // GTPase activator activity // phospholipid binding // Rho GTPase activator activity	Cluster0001
ARHGAP22 :15233127	ARHGAP22	AK347519	GenBank	Sus scrofa mRNA, clone:OVR010047C03, expressed in ovary.	Ssc.29471	blood| brain| embryonic tissue| lung| lymph| lymph node| ovary| spleen| neonate| juvenile| adult	---	---	---	---	---	---	Cluster0001
ARHGAP25 :15271158	ARHGAP25	AK239912	GenBank	Sus scrofa mRNA, clone:UTR010010D09, expressed in uterus.	Ssc.46410	adipose tissue| blood| embryonic tissue| intestine| liver| lymph| ovary| spleen| stomach| thymus| thyroid| uterus| fetus| juvenile| adult	---	---	---	---	---	---	Cluster0001
ARHGAP27 :15206935	ARHGAP27	AK231220	GenBank	Sus scrofa mRNA, clone:ITT010018H11, expressed in intestine.	Ssc.8854	adipose tissue| blood| embryonic tissue| heart| intestine| joint| liver| lymph node| mammary gland| ovary| placenta| spleen| testis| thymus| fetus| neonate| juvenile| adult	---	---	---	---	---	---	Cluster0001
ARHGAP30 :15284665	ARHGAP30	ENSSSCT00000006982	ENSEMBL	cdna:known chromosome:Sscrofa10.2:4:97379620:97389584:-1 gene:ENSSSCG00000006372 gene_biotype:protein_coding transcript_biotype:protein_coding	Ssc.15398	blood| embryonic tissue| intestine| liver| lymph| lymph node| spleen| thymus| fetus| juvenile| adult	GO:0007165	signal transduction	GO:0005622	intracellular	---	---	Cluster0001
ARHGDIB :15289234	ARHGDIB	NM_001244240	RefSeq	Sus scrofa Rho GDP dissociation inhibitor (GDI) beta (ARHGDIB), mRNA.	Ssc.1230	adipose tissue| adrenal gland| blood| bone marrow| brain| cartilage| embryonic tissue| intestine| liver| lung| lymph| lymph node| mammary gland| ovary| placenta| skin| spleen| testis| thymus| thyroid| trachea| fetus| neonate| juvenile| adult	---	---	GO:0005737	cytoplasm	GO:0005094	Rho GDP-dissociation inhibitor activity	Cluster0001
ARHGEF1 :15303010	ARHGEF1	XM_003127180	RefSeq	PREDICTED: Sus scrofa Rho guanine nucleotide exchange factor (GEF) 1 (ARHGEF1), mRNA.	---	---	---	---	---	---	---	---	Cluster0001
ARHGEF2 :15280233	ARHGEF2	NM_001128463	RefSeq	Sus scrofa Rho/Rac guanine nucleotide exchange factor (GEF) 2 (ARHGEF2), mRNA.	Ssc.8984	adipose tissue| blood| brain| embryonic tissue| intestine| lung| lymph| lymph node| muscle| placenta| skin| spleen| stomach| thyroid| uterus| fetus| neonate| juvenile| adult	GO:0000902 // GO:0007015 // GO:0007026 // GO:0007049 // GO:0007067 // GO:0035023 // GO:0035556 // GO:0051092 // GO:0051301	cell morphogenesis // actin filament organization // negative regulation of microtubule depolymerization // cell cycle // mitosis // regulation of Rho protein signal transduction // intracellular signal transduction // positive regulation of NF-kappaB transcription factor activity // cell division	GO:0005737 // GO:0005794 // GO:0005819 // GO:0005856 // GO:0005874 // GO:0005874 // GO:0005923 // GO:0030054 // GO:0032587	cytoplasm // Golgi apparatus // spindle // cytoskeleton // microtubule // microtubule // tight junction // cell junction // ruffle membrane	GO:0005085 // GO:0005089 // GO:0005089 // GO:0005543 // GO:0008017 // GO:0017048 // GO:0030676 // GO:0046872 // GO:0048365	guanyl-nucleotide exchange factor activity // Rho guanyl-nucleotide exchange factor activity // Rho guanyl-nucleotide exchange factor activity // phospholipid binding // microtubule binding // Rho GTPase binding // Rac guanyl-nucleotide exchange factor activity // metal ion binding // Rac GTPase binding	Cluster0001
ARL4C :15241879	ARL4C	NM_001244315	RefSeq	Sus scrofa ADP-ribosylation factor-like 4C (ARL4C), mRNA.	Ssc.3445	adrenal gland| blood| brain| embryonic tissue| eye| intestine| lung| lymph| lymph node| ovary| placenta| skin| spleen| thyroid| trachea| uterus|pre-implantation embryo| peri-implantation embryo| fetus| neonate| juvenile| adult	GO:0007264	small GTPase mediated signal transduction	GO:0005622	intracellular	GO:0000166 // GO:0005525	nucleotide binding // GTP binding	Cluster0001
ARMC10 :15327610	ARMC10	NM_001244923	RefSeq	Sus scrofa armadillo repeat containing 10 (ARMC10), mRNA.	Ssc.82633	adipose tissue| adrenal gland| bladder| blood| brain| eye| heart| intestine| joint| kidney| liver| lung| lymph| lymph node| mammary gland| muscle| ovary| placenta| skin| spleen| testis| thymus| thyroid| trachea| uterus| fetus| neonate| juvenile| adult	---	---	---	---	---	---	Cluster0001
ARMC10 :15331797	ARMC10	NM_001244923	RefSeq	Sus scrofa armadillo repeat containing 10 (ARMC10), mRNA.	Ssc.82633	adipose tissue| adrenal gland| bladder| blood| brain| eye| heart| intestine| joint| kidney| liver| lung| lymph| lymph node| mammary gland| muscle| ovary| placenta| skin| spleen| testis| thymus| thyroid| trachea| uterus| fetus| neonate| juvenile| adult	---	---	---	---	---	---	Cluster0001
ARMC6 :15265288	ARMC6	NM_001243929	RefSeq	Sus scrofa armadillo repeat containing 6 (ARMC6), transcript variant 1, mRNA.	Ssc.19613	adipose tissue| brain| embryonic tissue| lymph| ovary| trachea| fetus| juvenile| adult	---	---	---	---	---	---	Cluster0001
ARPC1B :15267935	ARPC1B	NM_001134356	RefSeq	Sus scrofa actin related protein 2/3 complex, subunit 1B, 41kDa (ARPC1B), mRNA.	Ssc.15456	adipose tissue| adrenal gland| amnion| bladder| blood| bone marrow| brain| cartilage| embryonic tissue| heart| intestine| joint| kidney| liver| lung| lymph| lymph node| mammary gland| muscle| ovary| placenta| skin| spleen| stomach| testis| thymus| thyroid| tongue| trachea| uterus|pre-implantation embryo| fetus| neonate| juvenile| adult	GO:0030833	regulation of actin filament polymerization	GO:0005856	cytoskeleton	GO:0003779	actin binding	Cluster0001
ARPC1B :15273246	ARPC1B	NM_001134356	RefSeq	Sus scrofa actin related protein 2/3 complex, subunit 1B, 41kDa (ARPC1B), mRNA.	Ssc.15456	adipose tissue| adrenal gland| amnion| bladder| blood| bone marrow| brain| cartilage| embryonic tissue| heart| intestine| joint| kidney| liver| lung| lymph| lymph node| mammary gland| muscle| ovary| placenta| skin| spleen| stomach| testis| thymus| thyroid| tongue| trachea| uterus|pre-implantation embryo| fetus| neonate| juvenile| adult	GO:0030833	regulation of actin filament polymerization	GO:0005856	cytoskeleton	GO:0003779	actin binding	Cluster0001
ARPC2 :15237694	ARPC2	NM_001190239	RefSeq	Sus scrofa actin related protein 2/3 complex, subunit 2, 34kDa (ARPC2), mRNA.	Ssc.80889	adrenal gland| blood| bone marrow| brain| eye| intestine| joint| liver| lung| lymph| lymph node| mammary gland| ovary| skin| spleen| testis| thymus| thyroid| tongue| trachea| uterus| fetus| neonate| juvenile| adult	GO:0030833	regulation of actin filament polymerization	GO:0005856	cytoskeleton	---	---	Cluster0001
ARPC3 :15230433	ARPC3	ENSSSCT00000010764	ENSEMBL	cdna:known_by_projection chromosome:Sscrofa10.2:14:33733117:33784423:1 gene:ENSSSCG00000009821 gene_biotype:protein_coding transcript_biotype:protein_coding	Ssc.5181	adipose tissue| adrenal gland| aorta| bladder| blood| bone marrow| brain| cartilage| embryonic tissue| eye| heart| intestine| joint| kidney| liver| lung| lymph node| mammary gland| muscle| olfactory mucosa| ovary| oviduct| pituitary gland| placenta| prostate| salivary gland| skin| spinal cord| spleen| stomach| testis| thymus| thyroid| tongue| trachea| uterus| fetus| neonate| juvenile| adult	GO:0030833 // GO:0034314	regulation of actin filament polymerization // Arp2/3 complex-mediated actin nucleation	GO:0005856 // GO:0030027 // GO:0005885	cytoskeleton // lamellipodium // Arp2/3 protein complex	GO:0005515	protein binding	Cluster0001
ARPC4 :15216369	ARPC4	NM_001206535	RefSeq	Sus scrofa actin related protein 2/3 complex, subunit 4, 20kDa (ARPC4), mRNA.	Ssc.51863	adipose tissue| adrenal gland| bone marrow| brain| cartilage| embryonic tissue| eye| heart| intestine| joint| liver| lung| lymph| lymph node| mammary gland| muscle| ovary| placenta| skin| spleen| stomach| testis| thymus| thyroid| tongue| uterus| fetus| neonate| juvenile| adult	GO:0030041 // GO:0034314	actin filament polymerization // Arp2/3 complex-mediated actin nucleation	GO:0005856 // GO:0005885	cytoskeleton // Arp2/3 protein complex	GO:0030674	protein binding, bridging	Cluster0001
ARPC5 :15332447	ARPC5	ENSSSCT00000016950	ENSEMBL	cdna:known chromosome:Sscrofa10.2:9:137168061:137178358:-1 gene:ENSSSCG00000015560 gene_biotype:protein_coding transcript_biotype:protein_coding	Ssc.17254 // Ssc.81549	adipose tissue| adrenal gland| amnion| aorta| bladder| blood| bone marrow| brain| embryonic tissue| esophagus| eye| heart| intestine| joint| kidney| liver| lung| lymph node| mammary gland| muscle| olfactory mucosa| ovary| pituitary gland| placenta| salivary gland| skin| spinal cord| spleen| testis| thymus| thyroid| trachea| uterus| fetus| neonate| juvenile| adult // placenta| adult	GO:0030833	regulation of actin filament polymerization	GO:0005856 // GO:0030027	cytoskeleton // lamellipodium	GO:0005515	protein binding	Cluster0001
ARPP-19 :15185918	ARPP-19	ENSSSCT00000005100	ENSEMBL	cdna:known chromosome:Sscrofa10.2:1:132202980:132222003:1 gene:ENSSSCG00000004618 gene_biotype:protein_coding transcript_biotype:protein_coding	Ssc.16084 // Ssc.82144	adrenal gland| amnion| aorta| bladder| blood| bone marrow| brain| embryonic tissue| esophagus| eye| heart| intestine| joint| kidney| liver| lung| lymph node| mammary gland| muscle| ovary| pituitary gland| placenta| salivary gland| skin| spinal cord| spleen| testis| thymus| thyroid| trachea| uterus|pre-implantation embryo| fetus| neonate| juvenile| adult // uterus	GO:0000086 // GO:0007049 // GO:0007067 // GO:0045722 // GO:0051301 // GO:0000086 // GO:0007067	G2/M transition of mitotic cell cycle // cell cycle // mitosis // positive regulation of gluconeogenesis // cell division // G2/M transition of mitotic cell cycle // mitosis	GO:0005737	cytoplasm	GO:0005102 // GO:0004864 // GO:0008601 // GO:0015459 // GO:0019212 // GO:0051721	receptor binding // protein phosphatase inhibitor activity // protein phosphatase type 2A regulator activity // potassium channel regulator activity // phosphatase inhibitor activity // protein phosphatase 2A binding	Cluster0001
ARRB1 :15325159	ARRB1	AK235699	GenBank	Sus scrofa mRNA, clone:OVRM10106A05, expressed in ovary.	Ssc.48507	adipose tissue| blood| brain| embryonic tissue| intestine| joint| lung| lymph node| ovary| skin| stomach| thymus| uterus| fetus| neonate| juvenile| adult	---	---	---	---	---	---	Cluster0001
ARRB2 :15209517	ARRB2	EU714330	GenBank	Sus scrofa arrestin beta 2 mRNA, partial cds.	Ssc.44791	adipose tissue| blood| bone marrow| brain| embryonic tissue| joint| liver| lung| lymph node| placenta| spleen| testis| thymus| fetus| neonate| juvenile| adult	GO:0007165	signal transduction	---	---	---	---	Cluster0001
ARRDC2 :15257656	ARRDC2	XM_003123503	RefSeq	PREDICTED: Sus scrofa arrestin domain containing 2, transcript variant 1 (ARRDC2), mRNA.	Ssc.41296	blood| embryonic tissue| placenta| spleen| thyroid| adult	---	---	---	---	---	---	Cluster0001
ASF1B :15264636	ASF1B	NM_001137625	RefSeq	Sus scrofa ASF1 anti-silencing function 1 homolog B (S. cerevisiae) (ASF1B), mRNA.	Ssc.48468	adrenal gland| bone marrow| brain| embryonic tissue| eye| liver| muscle| testis| fetus| neonate| adult	GO:0006333 // GO:0006334	chromatin assembly or disassembly // nucleosome assembly	GO:0000785 // GO:0005634	chromatin // nucleus	GO:0042393	histone binding	Cluster0001
ASPM :15202099	ASPM	ENSSSCT00000011921	ENSEMBL	cdna:known chromosome:Sscrofa10.2:10:24612857:24657406:-1 gene:ENSSSCG00000010896 gene_biotype:protein_coding transcript_biotype:protein_coding	Ssc.47878 // Ssc.10994	intestine // embryonic tissue| intestine| lymph node| fetus| juvenile| adult	GO:0001764 // GO:0002052 // GO:0007283 // GO:0007420 // GO:0021873 // GO:0045665 // GO:0045769 // GO:0048477 // GO:0048589 // GO:0051661 // GO:0090263	neuron migration // positive regulation of neuroblast proliferation // spermatogenesis // brain development // forebrain neuroblast division // negative regulation of neuron differentiation // negative regulation of asymmetric cell division // oogenesis // developmental growth // maintenance of centrosome location // positive regulation of canonical Wnt receptor signaling pathway	GO:0000922 // GO:0030496	spindle pole // midbody	GO:0005515 // GO:0005488	protein binding // binding	Cluster0001
ATAD2 :15278033	ATAD2	AK235138	GenBank	Sus scrofa mRNA, clone:OVRM10052F08, expressed in ovary.	Ssc.23683	ovary| adult	---	---	---	---	---	---	Cluster0001
ATAD5 :15212766	ATAD5	XM_003131739	RefSeq	PREDICTED: Sus scrofa ATPase family, AAA domain containing 5 (ATAD5), mRNA.	---	---	---	---	---	---	---	---	Cluster0001
ATG5 :15184688	ATG5	NM_001037152	RefSeq	Sus scrofa autophagy related 5 (ATG5), mRNA.	Ssc.83739	adrenal gland| intestine| muscle| ovary| spleen| thymus| neonate| adult	GO:0006914 // GO:0006915 // GO:0045087	autophagy // apoptotic process // innate immune response	GO:0005737 // GO:0016020 // GO:0034045	cytoplasm // membrane // pre-autophagosomal structure membrane	---	---	Cluster0001
ATP13A2 :15304853	ATP13A2	AK235768	GenBank	Sus scrofa mRNA, clone:OVRM10113E03, expressed in ovary.	Ssc.19492	adipose tissue| blood| brain| cartilage| embryonic tissue| intestine| liver| lymph| lymph node| mammary gland| ovary| skin| spleen| thymus| thyroid| trachea| uterus|pre-implantation embryo| fetus| neonate| juvenile| adult	---	---	---	---	---	---	Cluster0001
ATP1B3 :15300385	ATP1B3	XM_003132450	RefSeq	PREDICTED: Sus scrofa sodium/potassium-transporting ATPase subunit beta-3-like (LOC100514493), mRNA.	---	---	---	---	---	---	---	---	Cluster0001
ATP1B3 :15306344	ATP1B3	XM_003132450	RefSeq	PREDICTED: Sus scrofa sodium/potassium-transporting ATPase subunit beta-3-like (LOC100514493), mRNA.	---	---	---	---	---	---	---	---	Cluster0001
ATP2A3 :15213447	ATP2A3	XM_003358214	RefSeq	PREDICTED: Sus scrofa ATPase, Ca++ transporting, ubiquitous (ATP2A3), mRNA.	---	---	---	---	---	---	---	---	Cluster0001
ATP2B1 :15290666	ATP2B1	NM_214352	RefSeq	Sus scrofa ATPase, Ca++ transporting, plasma membrane 1 (ATP2B1), mRNA.	Ssc.55555	adrenal gland| blood| brain| embryonic tissue| eye| intestine| kidney| lymph node| muscle| ovary| skin| spleen| trachea| uterus|pre-implantation embryo| fetus| neonate| juvenile| adult	GO:0006810 // GO:0006811 // GO:0006812 // GO:0006816 // GO:0070588	transport // ion transport // cation transport // calcium ion transport // calcium ion transmembrane transport	GO:0005886 // GO:0016020 // GO:0016021	plasma membrane // membrane // integral to membrane	GO:0000166 // GO:0005388 // GO:0005516 // GO:0005524 // GO:0016787 // GO:0019829 // GO:0046872	nucleotide binding // calcium-transporting ATPase activity // calmodulin binding // ATP binding // hydrolase activity // cation-transporting ATPase activity // metal ion binding	Cluster0001
ATP2B4 :15331112	ATP2B4	DQ145551	GenBank	Sus scrofa plasma membrane calcium ATPase 4 variant b mRNA, partial cds, alternatively spliced.	Ssc.99624	---	GO:0006812	cation transport	GO:0016020 // GO:0016021	membrane // integral to membrane	GO:0005388 // GO:0019829	calcium-transporting ATPase activity // cation-transporting ATPase activity	Cluster0001
ATP6V1E1 :15294284	ATP6V1E1	AK231872	GenBank	Sus scrofa mRNA, clone:LNG010036A11, expressed in lung.	Ssc.2527	adipose tissue| adrenal gland| blood| brain| embryonic tissue| eye| intestine| joint| kidney| liver| lung| lymph node| mammary gland| muscle| ovary| oviduct| pituitary gland| placenta| skin| spinal cord| spleen| stomach| testis| thymus| thyroid| trachea| uterus|pre-implantation embryo| fetus| neonate| juvenile| adult	---	---	---	---	---	---	Cluster0001
ATP7A :15334244	ATP7A	ENSSSCT00000013601	ENSEMBL	cdna:known chromosome:Sscrofa10.2:X:70943092:71025573:1 gene:ENSSSCG00000012437 gene_biotype:protein_coding transcript_biotype:protein_coding	Ssc.38208	bladder| embryonic tissue| uterus	GO:0008152 // GO:0001568 // GO:0001836 // GO:0001974 // GO:0002082 // GO:0006568 // GO:0006570 // GO:0006584 // GO:0006754 // GO:0006812 // GO:0030001 // GO:0006825 // GO:0006878 // GO:0007005 // GO:0007626 // GO:0010273 // GO:0010468 // GO:0015677 // GO:0018205 // GO:0019430 // GO:0021702 // GO:0021860 // GO:0021954 // GO:0030198 // GO:0030199 // GO:0031069 // GO:0042093 // GO:0042414 // GO:0042…	metabolic process // blood vessel development // release of cytochrome c from mitochondria // blood vessel remodeling // regulation of oxidative phosphorylation // tryptophan metabolic process // tyrosine metabolic process // catecholamine metabolic process // ATP biosynthetic process // cation transport // metal ion transport // copper ion transport // cellular copper ion homeostasis // mitochon…	GO:0005886 // GO:0016021 // GO:0016020 // GO:0005770 // GO:0005794 // GO:0005802 // GO:0016323 // GO:0043005 // GO:0030140 // GO:0031410 // GO:0043025 // GO:0048471	plasma membrane // integral to membrane // membrane // late endosome // Golgi apparatus // trans-Golgi network // basolateral plasma membrane // neuron projection // trans-Golgi network transport vesicle // cytoplasmic vesicle // neuronal cell body // perinuclear region of cytoplasm	GO:0000166 // GO:0005515 // GO:0003824 // GO:0004008 // GO:0005375 // GO:0046872 // GO:0005507 // GO:0005524 // GO:0015662 // GO:0016532 // GO:0016787 // GO:0043682 // GO:0032767 // GO:0019829	nucleotide binding // protein binding // catalytic activity // copper-exporting ATPase activity // copper ion transmembrane transporter activity // metal ion binding // copper ion binding // ATP binding // ATPase activity, coupled to transmembrane movement of ions, phosphorylative mechanism // superoxide dismutase copper chaperone activity // hydrolase activity // copper-transporting ATPase activ…	Cluster0001
ATP8B4 :15186126	ATP8B4	AK231010	GenBank	Sus scrofa mRNA, clone:AMP010081D02, expressed in alveolar macrophage.	Ssc.45914	blood| bone marrow| liver| lung| neonate| adult	---	---	---	---	---	---	Cluster0001
ATXN3 :15318996	ATXN3	ENSSSCT00000002716	ENSEMBL	cdna:known chromosome:Sscrofa10.2:7:120216897:120253455:-1 gene:ENSSSCG00000002446 gene_biotype:protein_coding transcript_biotype:protein_coding	Ssc.48444	blood| embryonic tissue| esophagus| intestine| lung| ovary| salivary gland| testis| neonate| adult	GO:0000226 // GO:0030036 // GO:0006511 // GO:0006515 // GO:0010810 // GO:0034605 // GO:0035520 // GO:0035640 // GO:0043161 // GO:0045104 // GO:0071218	microtubule cytoskeleton organization // actin cytoskeleton organization // ubiquitin-dependent protein catabolic process // misfolded or incompletely synthesized protein catabolic process // regulation of cell-substrate adhesion // cellular response to heat // monoubiquitinated protein deubiquitination // exploration behavior // proteasomal ubiquitin-dependent protein catabolic process // interm…	GO:0005634 // GO:0005737 // GO:0005759 // GO:0031966 // GO:0042405	nucleus // cytoplasm // mitochondrial matrix // mitochondrial membrane // nuclear inclusion body	GO:0005515 // GO:0004221 // GO:0004843 // GO:0008242 // GO:0031625	protein binding // ubiquitin thiolesterase activity // ubiquitin-specific protease activity // omega peptidase activity // ubiquitin protein ligase binding	Cluster0001
ATXN7L3 :15211353	ATXN7L3	XM_003131352	RefSeq	PREDICTED: Sus scrofa ataxin 7-like 3, transcript variant 1 (ATXN7L3), mRNA.	---	---	GO:0016578 // GO:0045893	histone deubiquitination // positive regulation of transcription, DNA-dependent	GO:0000124	SAGA complex	GO:0003713 // GO:0030374	transcription coactivator activity // ligand-dependent nuclear receptor transcription coactivator activity	Cluster0001
AURKA :15249947	AURKA	ENSSSCT00000036639	ENSEMBL	cdna:known chromosome:Sscrofa10.2:17:64066367:64083610:-1 gene:ENSSSCG00000007493 gene_biotype:protein_coding transcript_biotype:protein_coding	Ssc.1466	embryonic tissue| liver| lymph| lymph node| muscle| ovary| placenta| skin| spleen| testis| thymus|pre-implantation embryo| fetus| juvenile| adult	GO:0006468 // GO:0007049 // GO:0007067 // GO:0016310 // GO:0030030 // GO:0031647 // GO:0051301	protein phosphorylation // cell cycle // mitosis // phosphorylation // cell projection organization // regulation of protein stability // cell division	GO:0000922 // GO:0005634 // GO:0005737 // GO:0005815 // GO:0005856 // GO:0005874 // GO:0005876 // GO:0031616 // GO:0048471	spindle pole // nucleus // cytoplasm // microtubule organizing center // cytoskeleton // microtubule // spindle microtubule // spindle pole centrosome // perinuclear region of cytoplasm	GO:0000166 // GO:0004672 // GO:0004674 // GO:0004713 // GO:0005524 // GO:0016301 // GO:0016740 // GO:0016772 // GO:0019901 // GO:0004672	nucleotide binding // protein kinase activity // protein serine/threonine kinase activity // protein tyrosine kinase activity // ATP binding // kinase activity // transferase activity // transferase activity, transferring phosphorus-containing groups // protein kinase binding // protein kinase activity	Cluster0001
B4GALT4 :15218105	B4GALT4	AK230594	GenBank	Sus scrofa mRNA, clone:AMP010013H09, expressed in alveolar macrophage.	Ssc.17140	amnion| bladder| blood| brain| intestine| kidney| muscle| olfactory mucosa| ovary| oviduct| pituitary gland| placenta| stomach| neonate| juvenile| adult	GO:0005975	carbohydrate metabolic process	---	---	GO:0016740 // GO:0016757	transferase activity // transferase activity, transferring glycosyl groups	Cluster0001
BAK :15315487	BAK	AJ001204	GenBank	Sus scrofa mRNA for pro-apoptotic Bak, partial cds.	Ssc.16343	adipose tissue| embryonic tissue| ovary| testis| thymus| juvenile| adult	GO:0042981 // GO:0043065	regulation of apoptotic process // positive regulation of apoptotic process	---	---	---	---	Cluster0001
BAZ1A :15311416	BAZ1A	NM_001244159	RefSeq	Sus scrofa bromodomain adjacent to zinc finger domain, 1A (BAZ1A), mRNA.	Ssc.6274	adrenal gland| blood| brain| embryonic tissue| intestine| liver| lung| ovary| placenta| skin| spleen| testis| thymus| thyroid| tongue| uterus| fetus| neonate| juvenile| adult	GO:0006261	DNA-dependent DNA replication	GO:0000228 // GO:0008623	nuclear chromosome // CHRAC	GO:0008270 // GO:0046872	zinc ion binding // metal ion binding	Cluster0001
BAZ1A :15311426	BAZ1A	NM_001244159	RefSeq	Sus scrofa bromodomain adjacent to zinc finger domain, 1A (BAZ1A), mRNA.	Ssc.6274	adrenal gland| blood| brain| embryonic tissue| intestine| liver| lung| ovary| placenta| skin| spleen| testis| thymus| thyroid| tongue| uterus| fetus| neonate| juvenile| adult	GO:0006261	DNA-dependent DNA replication	GO:0000228 // GO:0008623	nuclear chromosome // CHRAC	GO:0008270 // GO:0046872	zinc ion binding // metal ion binding	Cluster0001
BCAT2 :15297527	BCAT2	AK397396	GenBank	Sus scrofa mRNA, clone: SKNB10091A08, expressed in skin.	Ssc.16154	adipose tissue| adrenal gland| blood| brain| embryonic tissue| heart| intestine| joint| lung| lymph node| muscle| ovary| oviduct| placenta| skin| spleen| testis| thymus| trachea| uterus| fetus| neonate| juvenile| adult	GO:0006549 // GO:0006550 // GO:0006551 // GO:0006573 // GO:0008652 // GO:0009081 // GO:0009082 // GO:0009083 // GO:0010817	isoleucine metabolic process // isoleucine catabolic process // leucine metabolic process // valine metabolic process // cellular amino acid biosynthetic process // branched-chain amino acid metabolic process // branched-chain amino acid biosynthetic process // branched-chain amino acid catabolic process // regulation of hormone levels	GO:0005739	mitochondrion	GO:0004084 // GO:0008483 // GO:0016740 // GO:0052654 // GO:0052655 // GO:0052656	branched-chain-amino-acid transaminase activity // transaminase activity // transferase activity // L-leucine transaminase activity // L-valine transaminase activity // L-isoleucine transaminase activity	Cluster0001
BCL2 :15195800	BCL2	AB271960	GenBank	Sus scrofa BCL2 mRNA for B-cell CLL/lymphoma 2, partial cds.	Ssc.53633	---	GO:0042981 // GO:0043066	regulation of apoptotic process // negative regulation of apoptotic process	GO:0016020	membrane	---	---	Cluster0001
BCL2A1 :15316605	BCL2A1	ENSSSCT00000001993	ENSEMBL	cdna:known_by_projection chromosome:Sscrofa10.2:7:54395231:54406136:-1 gene:ENSSSCG00000001778 gene_biotype:protein_coding transcript_biotype:protein_coding	Ssc.46672	aorta| bladder| blood| brain| liver| lung| lymph node| mammary gland| ovary| placenta| spleen| testis| thyroid| juvenile| adult	GO:0042981 // GO:0043066	regulation of apoptotic process // negative regulation of apoptotic process	---	---	GO:0005515	protein binding	Cluster0001
BIN2 :15287877	BIN2	AK239696	GenBank	Sus scrofa mRNA, clone:THY010124D10, expressed in thymus.	Ssc.4283	blood| embryonic tissue| heart| intestine| joint| lung| lymph node| olfactory mucosa| placenta| spleen| testis| thymus| trachea| uterus| juvenile| adult	---	---	---	---	---	---	Cluster0001
BLM :15310605	BLM	NM_001123084	RefSeq	Sus scrofa Bloom syndrome, RecQ helicase-like (BLM), mRNA.	Ssc.71006	brain| embryonic tissue| skin| uterus| fetus| adult	GO:0006260 // GO:0006281 // GO:0006310 // GO:0044237	DNA replication // DNA repair // DNA recombination // cellular metabolic process	GO:0005622 // GO:0005634	intracellular // nucleus	GO:0000166 // GO:0003676 // GO:0003677 // GO:0003824 // GO:0004386 // GO:0005524 // GO:0008026 // GO:0016787 // GO:0016818 // GO:0043140	nucleotide binding // nucleic acid binding // DNA binding // catalytic activity // helicase activity // ATP binding // ATP-dependent helicase activity // hydrolase activity // hydrolase activity, acting on acid anhydrides, in phosphorus-containing anhydrides // ATP-dependent 3 -5 DNA helicase activity	Cluster0001
BLM :15316749	BLM	NM_001123084	RefSeq	Sus scrofa Bloom syndrome, RecQ helicase-like (BLM), mRNA.	Ssc.71006	brain| embryonic tissue| skin| uterus| fetus| adult	GO:0006260 // GO:0006281 // GO:0006310 // GO:0044237	DNA replication // DNA repair // DNA recombination // cellular metabolic process	GO:0005622 // GO:0005634	intracellular // nucleus	GO:0000166 // GO:0003676 // GO:0003677 // GO:0003824 // GO:0004386 // GO:0005524 // GO:0008026 // GO:0016787 // GO:0016818 // GO:0043140	nucleotide binding // nucleic acid binding // DNA binding // catalytic activity // helicase activity // ATP binding // ATP-dependent helicase activity // hydrolase activity // hydrolase activity, acting on acid anhydrides, in phosphorus-containing anhydrides // ATP-dependent 3 -5 DNA helicase activity	Cluster0001
BLNK :15233615	BLNK	AK231542	GenBank	Sus scrofa mRNA, clone:ITT010090B11, expressed in intestine.	Ssc.8594	blood| brain| embryonic tissue| intestine| lung| lymph| lymph node| muscle| ovary| oviduct| salivary gland| skin| spinal cord| thyroid|pre-implantation embryo| neonate| adult	---	---	---	---	---	---	Cluster0001
BRIX1 :15242509	BRIX1	NM_001244824	RefSeq	Sus scrofa BRX1, biogenesis of ribosomes, homolog (S. cerevisiae) (BRIX1), mRNA.	Ssc.15104	adrenal gland| aorta| bladder| blood| brain| embryonic tissue| esophagus| eye| heart| intestine| kidney| liver| lung| lymph node| mammary gland| muscle| ovary| pituitary gland| placenta| skin| spleen| thymus| thyroid| trachea| uterus| fetus| neonate| juvenile| adult	---	---	---	---	---	---	Cluster0001
BRPF1 :15216346	BRPF1	ENSSSCT00000028565	ENSEMBL	cdna:known chromosome:Sscrofa10.2:13:73110017:73126369:-1 gene:ENSSSCG00000011548 gene_biotype:protein_coding transcript_biotype:protein_coding	Ssc.13246	brain| embryonic tissue| intestine| lymph| ovary| placenta| skin| spleen| thymus| uterus| fetus| neonate| juvenile| adult	GO:0045893 // GO:0043966	positive regulation of transcription, DNA-dependent // histone H3 acetylation	GO:0005886 // GO:0005622 // GO:0005634 // GO:0005737 // GO:0070776	plasma membrane // intracellular // nucleus // cytoplasm // MOZ/MORF histone acetyltransferase complex	GO:0005515 // GO:0046872 // GO:0008270	protein binding // metal ion binding // zinc ion binding	Cluster0001
BTK :15337485	BTK	NM_001243576	RefSeq	Sus scrofa Bruton agammaglobulinemia tyrosine kinase (BTK), mRNA.	Ssc.45677	amnion| blood| bone marrow| brain| embryonic tissue| heart| lung| ovary| spleen| fetus| neonate| juvenile| adult	---	---	---	---	---	---	Cluster0001
BUB1B :15195340	BUB1B	ENSSSCT00000005281	ENSEMBL	cdna:novel chromosome:Sscrofa10.2:1:146236241:146249502:-1 gene:ENSSSCG00000004782 gene_biotype:protein_coding transcript_biotype:protein_coding	---	---	---	---	---	---	---	---	Cluster0001
C14H10orf128 :15233156	C14H10orf128	NM_001190167	RefSeq	Sus scrofa chromosome 10 open reading frame 128 (C14H10orf128), mRNA.	Ssc.49209	blood| embryonic tissue| lung| spleen| uterus| juvenile| adult	---	---	---	---	---	---	Cluster0001
C15ORF42 :15310850	C15ORF42	ENSSSCT00000002064	ENSEMBL	cdna:known scaffold:Sscrofa10.2:GL895886.1:38536:42909:-1 gene:ENSSSCG00000001842 gene_biotype:protein_coding transcript_biotype:protein_coding	Ssc.29499	adipose tissue| embryonic tissue| juvenile	GO:0006260 // GO:0007093 // GO:0010212 // GO:0030174 // GO:0033314	DNA replication // mitotic cell cycle checkpoint // response to ionizing radiation // regulation of DNA-dependent DNA replication initiation // mitotic DNA replication checkpoint	GO:0005634	nucleus	GO:0005515 // GO:0003682	protein binding // chromatin binding	Cluster0001
C18ORF54 :15185396	C18ORF54	ENSSSCT00000005005	ENSEMBL	cdna:known chromosome:Sscrofa10.2:1:114168862:114190407:1 gene:ENSSSCG00000004531 gene_biotype:protein_coding transcript_biotype:protein_coding	Ssc.46891	blood| embryonic tissue| heart| muscle| salivary gland| spleen| testis| peri-implantation embryo| adult	---	---	---	---	---	---	Cluster0001
C1H9orf100 :15197741	C1H9orf100	ENSSSCT00000005852	ENSEMBL	cdna:known chromosome:Sscrofa10.2:1:264109482:264112677:-1 gene:ENSSSCG00000005314 gene_biotype:protein_coding transcript_biotype:protein_coding	Ssc.29364	embryonic tissue| skin| stomach| testis| thymus| fetus| adult	GO:0030335 // GO:0035023	positive regulation of cell migration // regulation of Rho protein signal transduction	GO:0005886 // GO:0005622	plasma membrane // intracellular	GO:0005515 // GO:0005089 // GO:0005543	protein binding // Rho guanyl-nucleotide exchange factor activity // phospholipid binding	Cluster0001
C1QA :15299091	C1QA	NM_001003924	RefSeq	Sus scrofa complement component 1, q subcomponent, A chain (C1QA), mRNA.	Ssc.1659	adipose tissue| adrenal gland| blood| bone marrow| brain| embryonic tissue| heart| intestine| joint| liver| lung| lymph| lymph node| mammary gland| muscle| ovary| placenta| spleen| thymus| thyroid| tongue| uterus| fetus| neonate| juvenile| adult	GO:0006958 // GO:0045087	complement activation, classical pathway // innate immune response	GO:0005576 // GO:0005581	extracellular region // collagen	---	---	Cluster0001
C1QB :15299098	C1QB	NM_001244283	RefSeq	Sus scrofa complement component 1, q subcomponent, B chain (C1QB), mRNA.	Ssc.70834	adipose tissue| adrenal gland| blood| bone marrow| brain| embryonic tissue| heart| intestine| joint| liver| lung| lymph| lymph node| mammary gland| muscle| olfactory mucosa| ovary| placenta| skin| spleen| stomach| thymus| thyroid| tongue| uterus| fetus| neonate| juvenile| adult	---	---	GO:0005576 // GO:0005581	extracellular region // collagen	---	---	Cluster0001
C1QB :15305081	C1QB	NM_001244283	RefSeq	Sus scrofa complement component 1, q subcomponent, B chain (C1QB), mRNA.	Ssc.70834	adipose tissue| adrenal gland| blood| bone marrow| brain| embryonic tissue| heart| intestine| joint| liver| lung| lymph| lymph node| mammary gland| muscle| olfactory mucosa| ovary| placenta| skin| spleen| stomach| thymus| thyroid| tongue| uterus| fetus| neonate| juvenile| adult	---	---	GO:0005576 // GO:0005581	extracellular region // collagen	---	---	Cluster0001
C1QC :15299094	C1QC	ENSSSCT00000003916	ENSEMBL	cdna:known chromosome:Sscrofa10.2:6:74616233:74621248:1 gene:ENSSSCG00000003525 gene_biotype:protein_coding transcript_biotype:protein_coding	Ssc.53834	adipose tissue| adrenal gland| bladder| blood| bone marrow| brain| cartilage| embryonic tissue| heart| intestine| joint| kidney| liver| lung| lymph| lymph node| mammary gland| muscle| ovary| placenta| skin| spleen| testis| thymus| thyroid| tongue| trachea| uterus| fetus| neonate| juvenile| adult	GO:0030853 // GO:0045650	negative regulation of granulocyte differentiation // negative regulation of macrophage differentiation	GO:0005576 // GO:0005581	extracellular region // collagen	GO:0005515	protein binding	Cluster0001
C20ORF194 :15246270	C20ORF194	ENSSSCT00000007828	ENSEMBL	cdna:known chromosome:Sscrofa10.2:17:36664596:36809822:1 gene:ENSSSCG00000007155 gene_biotype:protein_coding transcript_biotype:protein_coding	Ssc.79608	embryonic tissue	---	---	---	---	---	---	Cluster0001
C20ORF194 :15248663	C20ORF194	ENSSSCT00000007828	ENSEMBL	cdna:known chromosome:Sscrofa10.2:17:36664596:36809822:1 gene:ENSSSCG00000007155 gene_biotype:protein_coding transcript_biotype:protein_coding	Ssc.79608	embryonic tissue	---	---	---	---	---	---	Cluster0001
C4ORF21 :15324055	C4ORF21	ENSSSCT00000009987	ENSEMBL	cdna:novel chromosome:Sscrofa10.2:8:115058036:115074694:-1 gene:ENSSSCG00000009120 gene_biotype:protein_coding transcript_biotype:protein_coding	---	---	---	---	---	---	---	---	Cluster0001
C5H12orf35 :15293264	C5H12orf35	ENSSSCT00000032100	ENSEMBL	cdna:known_by_projection chromosome:Sscrofa10.2:5:45546617:45582548:-1 gene:ENSSSCG00000030616 gene_biotype:protein_coding transcript_biotype:protein_coding	Ssc.24421	bladder| blood| embryonic tissue| intestine| kidney| liver| lung| mammary gland| muscle| ovary| oviduct| skin| spinal cord| spleen| stomach| uterus| fetus| adult	---	---	---	---	---	---	Cluster0001
C5H12orf35 :15293269	C5H12orf35	ENSSSCT00000032100	ENSEMBL	cdna:known_by_projection chromosome:Sscrofa10.2:5:45546617:45582548:-1 gene:ENSSSCG00000030616 gene_biotype:protein_coding transcript_biotype:protein_coding	Ssc.24421	bladder| blood| embryonic tissue| intestine| kidney| liver| lung| mammary gland| muscle| ovary| oviduct| skin| spinal cord| spleen| stomach| uterus| fetus| adult	---	---	---	---	---	---	Cluster0001
C5H12orf4 :15289765	C5H12orf4	ENSSSCT00000000786	ENSEMBL	cdna:known chromosome:Sscrofa10.2:5:68104334:68145457:1 gene:ENSSSCG00000000723 gene_biotype:protein_coding transcript_biotype:protein_coding	Ssc.3416	adipose tissue| adrenal gland| blood| brain| embryonic tissue| kidney| liver| lung| muscle| placenta| testis| uterus|pre-implantation embryo| neonate| adult	---	---	---	---	---	---	Cluster0001
CAMK1 :15220829	CAMK1	ENSSSCT00000012640	ENSEMBL	cdna:known chromosome:Sscrofa10.2:13:73092172:73102714:1 gene:ENSSSCG00000011550 gene_biotype:protein_coding transcript_biotype:protein_coding	Ssc.33316	adrenal gland| brain| embryonic tissue| joint| ovary| pituitary gland| skin| spleen| fetus| adult	GO:0007165 // GO:0006468 // GO:0006913 // GO:0010976 // GO:0016310 // GO:0032880 // GO:0043393 // GO:0046827 // GO:0051147 // GO:0051149 // GO:0051835 // GO:0060999 // GO:0071902	signal transduction // protein phosphorylation // nucleocytoplasmic transport // positive regulation of neuron projection development // phosphorylation // regulation of protein localization // regulation of protein binding // positive regulation of protein export from nucleus // regulation of muscle cell differentiation // positive regulation of muscle cell differentiation // positive regulation…	---	---	GO:0000166 // GO:0005515 // GO:0004672 // GO:0004674 // GO:0004713 // GO:0005524 // GO:0016301 // GO:0016740 // GO:0016772	nucleotide binding // protein binding // protein kinase activity // protein serine/threonine kinase activity // protein tyrosine kinase activity // ATP binding // kinase activity // transferase activity // transferase activity, transferring phosphorus-containing groups	Cluster0001
CAMK2D :15321465	CAMK2D	NM_214381	RefSeq	Sus scrofa calcium/calmodulin-dependent protein kinase II delta (CAMK2D), mRNA.	Ssc.14480	adipose tissue| adrenal gland| bladder| blood| brain| eye| heart| intestine| joint| liver| lung| lymph node| mammary gland| muscle| ovary| pituitary gland| placenta| skin| spinal cord| spleen| testis| thymus| thyroid| trachea| fetus| juvenile| adult	GO:0000082 // GO:0002028 // GO:0006468 // GO:0006468 // GO:0006816 // GO:0010613 // GO:0010613 // GO:0016310 // GO:0018105 // GO:0046777 // GO:0060048 // GO:0060341 // GO:0060341	G1/S transition of mitotic cell cycle // regulation of sodium ion transport // protein phosphorylation // protein phosphorylation // calcium ion transport // positive regulation of cardiac muscle hypertrophy // positive regulation of cardiac muscle hypertrophy // phosphorylation // peptidyl-serine phosphorylation // protein autophosphorylation // cardiac muscle contraction // regulation of cellul…	GO:0005634 // GO:0005737 // GO:0005886 // GO:0014704 // GO:0016020 // GO:0016529 // GO:0030315 // GO:0031594 // GO:0033017 // GO:0042383 // GO:0043025 // GO:0043194	nucleus // cytoplasm // plasma membrane // intercalated disc // membrane // sarcoplasmic reticulum // T-tubule // neuromuscular junction // sarcoplasmic reticulum membrane // sarcolemma // neuronal cell body // axon initial segment	GO:0000166 // GO:0004672 // GO:0004674 // GO:0004683 // GO:0005516 // GO:0005524 // GO:0016301 // GO:0016740 // GO:0016772	nucleotide binding // protein kinase activity // protein serine/threonine kinase activity // calmodulin-dependent protein kinase activity // calmodulin binding // ATP binding // kinase activity // transferase activity // transferase activity, transferring phosphorus-containing groups	Cluster0001
CAMKK1 :15209342	CAMKK1	XM_003358204	RefSeq	PREDICTED: Sus scrofa calcium/calmodulin-dependent protein kinase kinase 1, alpha (CAMKK1), mRNA.	---	---	---	---	---	---	---	---	Cluster0001
CAPN3 :15195055	CAPN3	ENSSSCT00000005221	ENSEMBL	cdna:known chromosome:Sscrofa10.2:1:143852200:143905749:-1 gene:ENSSSCG00000004728 gene_biotype:protein_coding transcript_biotype:protein_coding	Ssc.16057	adipose tissue| blood| embryonic tissue| eye| lung| muscle| spleen| testis| tongue| fetus| neonate| juvenile| adult	GO:0001896 // GO:0006461 // GO:0006508 // GO:0043066 // GO:0014718 // GO:0045893 // GO:0045892 // GO:0030239 // GO:0033234 // GO:0043122 // GO:0045214 // GO:0045661 // GO:0045862 // GO:0050790 // GO:0051092 // GO:0051281 // GO:0061061 // GO:0070315 // GO:0071277 // GO:0071472 // GO:0072657 // GO:0097264 // GO:0006461 // GO:0006508 // GO:0014718 // GO:0014850 // GO:0030239 // GO:0033234 // GO:0043…	autolysis // protein complex assembly // proteolysis // negative regulation of apoptotic process // positive regulation of satellite cell activation involved in skeletal muscle regeneration // positive regulation of transcription, DNA-dependent // negative regulation of transcription, DNA-dependent // myofibril assembly // negative regulation of protein sumoylation // regulation of I-kappaB kinas…	GO:0005886 // GO:0005622 // GO:0005829 // GO:0005737 // GO:0043234 // GO:0005634 // GO:0005634 // GO:0005737 // GO:0005829 // GO:0005886 // GO:0030016 // GO:0030018 // GO:0030315 // GO:0043234	plasma membrane // intracellular // cytosol // cytoplasm // protein complex // nucleus // nucleus // cytoplasm // cytosol // plasma membrane // myofibril // Z disc // T-tubule // protein complex	GO:0005515 // GO:0005509 // GO:0003824 // GO:0004198 // GO:0008234 // GO:0008233 // GO:0008307 // GO:0016787 // GO:0031402 // GO:0031432 // GO:0032947 // GO:0055103 // GO:0003824 // GO:0004198 // GO:0005509 // GO:0008233 // GO:0008307 // GO:0031402 // GO:0031432 // GO:0032947 // GO:0046872 // GO:0055103	protein binding // calcium ion binding // catalytic activity // calcium-dependent cysteine-type endopeptidase activity // cysteine-type peptidase activity // peptidase activity // structural constituent of muscle // hydrolase activity // sodium ion binding // titin binding // protein complex scaffold // ligase regulator activity // catalytic activity // calcium-dependent cysteine-type endopeptida…	Cluster0001
CAPZA2 :15251030	CAPZA2	NM_001097455	RefSeq	Sus scrofa capping protein (actin filament) muscle Z-line, alpha 2 (CAPZA2), mRNA.	Ssc.10937	adipose tissue| blood| brain| heart| intestine| joint| kidney| liver| lung| mammary gland| muscle| ovary| pituitary gland| skin| spinal cord| spleen| thyroid| tongue| uterus| fetus| neonate| juvenile| adult	GO:0030036 // GO:0051693	actin cytoskeleton organization // actin filament capping	GO:0008290 // GO:0071203	F-actin capping protein complex // WASH complex	GO:0003779	actin binding	Cluster0001
CAPZA2 :15252801	CAPZA2	NM_001097455	RefSeq	Sus scrofa capping protein (actin filament) muscle Z-line, alpha 2 (CAPZA2), mRNA.	Ssc.10937	adipose tissue| blood| brain| heart| intestine| joint| kidney| liver| lung| mammary gland| muscle| ovary| pituitary gland| skin| spinal cord| spleen| thyroid| tongue| uterus| fetus| neonate| juvenile| adult	GO:0030036 // GO:0051693	actin cytoskeleton organization // actin filament capping	GO:0008290 // GO:0071203	F-actin capping protein complex // WASH complex	GO:0003779	actin binding	Cluster0001
CAPZA2 :15252811	CAPZA2	NM_001097455	RefSeq	Sus scrofa capping protein (actin filament) muscle Z-line, alpha 2 (CAPZA2), mRNA.	Ssc.10937	adipose tissue| blood| brain| heart| intestine| joint| kidney| liver| lung| mammary gland| muscle| ovary| pituitary gland| skin| spinal cord| spleen| thyroid| tongue| uterus| fetus| neonate| juvenile| adult	GO:0030036 // GO:0051693	actin cytoskeleton organization // actin filament capping	GO:0008290 // GO:0071203	F-actin capping protein complex // WASH complex	GO:0003779	actin binding	Cluster0001
CAPZB :15304944	CAPZB	NM_001113444	RefSeq	Sus scrofa capping protein (actin filament) muscle Z-line, beta (CAPZB), mRNA.	Ssc.22350	adipose tissue| adrenal gland| blood| brain| embryonic tissue| heart| intestine| liver| lung| lymph node| muscle| ovary| placenta| skin| spleen| testis| thymus| thyroid| tongue| uterus| fetus| neonate| juvenile| adult	GO:0030036 // GO:0007010 // GO:0022604 // GO:0030030 // GO:0030032 // GO:0031115 // GO:0031175 // GO:0048747 // GO:0051016	actin cytoskeleton organization // cytoskeleton organization // regulation of cell morphogenesis // cell projection organization // lamellipodium assembly // negative regulation of microtubule polymerization // neuron projection development // muscle fiber development // barbed-end actin filament capping	GO:0005737 // GO:0008290 // GO:0071203 // GO:0001669 // GO:0014704 // GO:0016020 // GO:0030018 // GO:0030027 // GO:0030863	cytoplasm // F-actin capping protein complex // WASH complex // acrosomal vesicle // intercalated disc // membrane // Z disc // lamellipodium // cortical cytoskeleton	GO:0003779 // GO:0048487 // GO:0051015	actin binding // beta-tubulin binding // actin filament binding	Cluster0001
CASK :15336289	CASK	ENSSSCT00000013399	ENSEMBL	cdna:known chromosome:Sscrofa10.2:X:41386587:41763430:-1 gene:ENSSSCG00000012253 gene_biotype:protein_coding transcript_biotype:protein_coding	Ssc.86375 // Ssc.22137	ovary| adult // adrenal gland| brain| cartilage| esophagus| kidney| muscle| ovary| skin| neonate| adult	GO:0006468	protein phosphorylation	---	---	GO:0005515 // GO:0004672 // GO:0005524 // GO:0016772	protein binding // protein kinase activity // ATP binding // transferase activity, transferring phosphorus-containing groups	Cluster0001
CASP1 :15330152	CASP1	ENSSSCT00000027757	ENSEMBL	cdna:known chromosome:Sscrofa10.2:9:39209731:39222235:-1 gene:ENSSSCG00000028711 gene_biotype:protein_coding transcript_biotype:protein_coding	Ssc.16012	bladder| blood| intestine| lung| oviduct| skin| thymus| trachea| uterus| fetus| neonate| juvenile| adult	GO:0001666 // GO:0006915 // GO:0006508 // GO:0016485 // GO:0006917 // GO:0008219 // GO:0042981 // GO:0071260 // GO:0032611 // GO:0033198 // GO:0042221 // GO:0043123 // GO:0050715 // GO:0050717 // GO:0050718 // GO:0071310 // GO:0051882 // GO:0060081	response to hypoxia // apoptotic process // proteolysis // protein processing // induction of apoptosis // cell death // regulation of apoptotic process // cellular response to mechanical stimulus // interleukin-1 beta production // response to ATP // response to chemical stimulus // positive regulation of I-kappaB kinase/NF-kappaB cascade // positive regulation of cytokine secretion // positive …	GO:0005622 // GO:0005576 // GO:0072557 // GO:0072558 // GO:0072559 // GO:0097169 // GO:0005737 // GO:0072557 // GO:0072558 // GO:0072559 // GO:0097169	intracellular // extracellular region // IPAF inflammasome complex // NLRP1 inflammasome complex // NLRP3 inflammasome complex // AIM2 inflammasome complex // cytoplasm // IPAF inflammasome complex // NLRP1 inflammasome complex // NLRP3 inflammasome complex // AIM2 inflammasome complex	GO:0005515 // GO:0004197 // GO:0008234 // GO:0008233 // GO:0016787	protein binding // cysteine-type endopeptidase activity // cysteine-type peptidase activity // peptidase activity // hydrolase activity	Cluster0001
CASP8 :15237323	CASP8	NM_001031779	RefSeq	Sus scrofa caspase 8, apoptosis-related cysteine peptidase (CASP8), mRNA.	Ssc.30615	embryonic tissue| intestine| kidney| lung| mammary gland| muscle| ovary| placenta| skin| thymus| thyroid| trachea| uterus| fetus| neonate| adult	GO:0006508 // GO:0006915 // GO:0042981	proteolysis // apoptotic process // regulation of apoptotic process	---	---	GO:0004197 // GO:0008233 // GO:0008234 // GO:0016787	cysteine-type endopeptidase activity // peptidase activity // cysteine-type peptidase activity // hydrolase activity	Cluster0001
CBL :15326211	CBL	XM_003129932	RefSeq	PREDICTED: Sus scrofa Cas-Br-M (murine) ecotropic retroviral transforming sequence (CBL), mRNA.	Ssc.14185	embryonic tissue| uterus|pre-implantation embryo| adult	GO:0007166 // GO:0014068 // GO:0016567 // GO:0023051 // GO:0043066	cell surface receptor signaling pathway // positive regulation of phosphatidylinositol 3-kinase cascade // protein ubiquitination // regulation of signaling // negative regulation of apoptotic process	GO:0005634 // GO:0005737 // GO:0005886 // GO:0016600	nucleus // cytoplasm // plasma membrane // flotillin complex	GO:0001784 // GO:0004842 // GO:0004871 // GO:0005509 // GO:0008270 // GO:0017124 // GO:0046872 // GO:0046875	phosphotyrosine binding // ubiquitin-protein ligase activity // signal transducer activity // calcium ion binding // zinc ion binding // SH3 domain binding // metal ion binding // ephrin receptor binding	Cluster0001
CCDC141 :15240301	CCDC141	ENSSSCT00000017424	ENSEMBL	cdna:known chromosome:Sscrofa10.2:15:94039083:94178617:-1 gene:ENSSSCG00000016002 gene_biotype:protein_coding transcript_biotype:protein_coding	Ssc.100195	---	---	---	---	---	GO:0005515	protein binding	Cluster0001
CCDC82 :15330017	CCDC82	XM_003129800	RefSeq	PREDICTED: Sus scrofa coiled-coil domain containing 82 (CCDC82), mRNA.	---	---	---	---	---	---	---	---	Cluster0001
CCDC88A :15276416	CCDC88A	ENSSSCT00000032254	ENSEMBL	cdna:known chromosome:Sscrofa10.2:3:90623418:90726404:1 gene:ENSSSCG00000008406 gene_biotype:protein_coding transcript_biotype:protein_coding	Ssc.98922 // Ssc.98576 // Ssc.98566 // Ssc.98151 // Ssc.97244 // Ssc.29299	embryonic tissue|pre-implantation embryo // embryonic tissue // embryonic tissue| lung| ovary| fetus // lung| muscle| testis| adult // brain| lymph node| testis| neonate| juvenile // embryonic tissue| testis| adult	GO:0000226	microtubule cytoskeleton organization	GO:0005737	cytoplasm	GO:0008017	microtubule binding	Cluster0001
CCDC99 :15243309	CCDC99	ENSSSCT00000018523	ENSEMBL	cdna:novel chromosome:Sscrofa10.2:16:58704578:58723573:1 gene:ENSSSCG00000017011 gene_biotype:protein_coding transcript_biotype:protein_coding	---	---	---	---	---	---	---	---	Cluster0001
CCL14 :15208645	CCL14	NM_001256775	RefSeq	Sus scrofa chemokine (C-C motif) ligand 14 (CCL14), mRNA.	Ssc.9803	adipose tissue| adrenal gland| embryonic tissue| heart| joint| liver| lymph node| mammary gland| pituitary gland| placenta| tongue| uterus| fetus| neonate| adult	GO:0006955	immune response	GO:0005576 // GO:0005615	extracellular region // extracellular space	GO:0005125 // GO:0008009	cytokine activity // chemokine activity	Cluster0001
CCL3L1 :15208636	CCL3L1	ENSSSCT00000019266	ENSEMBL	cdna:known chromosome:Sscrofa10.2:12:41061351:41063253:1 gene:ENSSSCG00000017700 gene_biotype:protein_coding transcript_biotype:protein_coding	Ssc.43937	blood| embryonic tissue| intestine| lung| muscle| spleen| adult	GO:0000165 // GO:0001649 // GO:0001775 // GO:0002548 // GO:0007010 // GO:0006468 // GO:0006816 // GO:0006874 // GO:0006887 // GO:0006935 // GO:0006954 // GO:0006955 // GO:0019722 // GO:0007267 // GO:0007610 // GO:0008360 // GO:0009636 // GO:0010628 // GO:0010629 // GO:0010818 // GO:0014808 // GO:0023052 // GO:0030335 // GO:0030593 // GO:0031663 // GO:0032760 // GO:0043308 // GO:0043491 // GO:0043…	MAPK cascade // osteoblast differentiation // cell activation // monocyte chemotaxis // cytoskeleton organization // protein phosphorylation // calcium ion transport // cellular calcium ion homeostasis // exocytosis // chemotaxis // inflammatory response // immune response // calcium-mediated signaling // cell-cell signaling // behavior // regulation of cell shape // response to toxic substance /…	GO:0005622 // GO:0005576 // GO:0005829 // GO:0005615 // GO:0005737 // GO:0005615	intracellular // extracellular region // cytosol // extracellular space // cytoplasm // extracellular space	GO:0005515 // GO:0004672 // GO:0004698 // GO:0005125 // GO:0008009 // GO:0016004 // GO:0016301 // GO:0042056 // GO:0008009	protein binding // protein kinase activity // calcium-dependent protein kinase C activity // cytokine activity // chemokine activity // phospholipase activator activity // kinase activity // chemoattractant activity // chemokine activity	Cluster0001
CCL8 :15212659	CCL8	ENSSSCT00000019288	ENSEMBL	cdna:known chromosome:Sscrofa10.2:12:42456842:42458852:1 gene:ENSSSCG00000017721 gene_biotype:protein_coding transcript_biotype:protein_coding	Ssc.9957	blood| lymph| lymph node| placenta| fetus| adult	GO:0006468 // GO:0006816 // GO:0006874 // GO:0006887 // GO:0006955 // GO:0007267	protein phosphorylation // calcium ion transport // cellular calcium ion homeostasis // exocytosis // immune response // cell-cell signaling	GO:0005576 // GO:0005615	extracellular region // extracellular space	GO:0004672 // GO:0005125 // GO:0008009 // GO:0016004	protein kinase activity // cytokine activity // chemokine activity // phospholipase activator activity	Cluster0001
CCNA2 :15321336	CCNA2	NM_001177926	RefSeq	Sus scrofa cyclin A2 (CCNA2), mRNA.	Ssc.75629	embryonic tissue| eye| intestine| liver| lung| ovary| placenta| skin| testis| thymus| peri-implantation embryo| fetus| neonate| adult	GO:0000079 // GO:0007049 // GO:0007265 // GO:0045893 // GO:0051301 // GO:0051726	regulation of cyclin-dependent protein serine/threonine kinase activity // cell cycle // Ras protein signal transduction // positive regulation of transcription, DNA-dependent // cell division // regulation of cell cycle	GO:0001939 // GO:0001940 // GO:0005634 // GO:0005737	female pronucleus // male pronucleus // nucleus // cytoplasm	GO:0019901	protein kinase binding	Cluster0001
CCNB2 :15194398	CCNB2	NM_001114282	RefSeq	Sus scrofa cyclin B2 (CCNB2), mRNA.	Ssc.14182	adipose tissue| blood| brain| cartilage| embryonic tissue| intestine| lung| lymph node| muscle| ovary| skin| testis| thymus| thyroid|pre-implantation embryo| fetus| neonate| juvenile| adult	GO:0000079 // GO:0007049 // GO:0051301 // GO:0051726	regulation of cyclin-dependent protein serine/threonine kinase activity // cell cycle // cell division // regulation of cell cycle	GO:0005634	nucleus	GO:0019901	protein kinase binding	Cluster0001
CCNB3 :15336582	CCNB3	AM261212	GenBank	Sus scrofa mRNA for cyclin B3 (CCNB3 gene), splice variant 1.	---	---	GO:0000079 // GO:0010389	regulation of cyclin-dependent protein serine/threonine kinase activity // regulation of G2/M transition of mitotic cell cycle	GO:0005634	nucleus	GO:0019901	protein kinase binding	Cluster0001
CCND2 :15294116	CCND2	NM_214088	RefSeq	Sus scrofa cyclin D2 (CCND2), mRNA.	Ssc.15749	bone marrow| embryonic tissue| heart| kidney| muscle| ovary| spleen| testis| thymus| neonate| adult	GO:0000079 // GO:0001934 // GO:0007049 // GO:0045737 // GO:0051301 // GO:0051726	regulation of cyclin-dependent protein serine/threonine kinase activity // positive regulation of protein phosphorylation // cell cycle // positive regulation of cyclin-dependent protein kinase activity // cell division // regulation of cell cycle	GO:0000307 // GO:0000785 // GO:0005634 // GO:0005730 // GO:0005737 // GO:0005829 // GO:0016020 // GO:0031965	cyclin-dependent protein kinase holoenzyme complex // chromatin // nucleus // nucleolus // cytoplasm // cytosol // membrane // nuclear membrane	GO:0019901	protein kinase binding	Cluster0001
CCND3 :15315919	CCND3	NM_001078678	RefSeq	Sus scrofa cyclin D3 (CCND3), mRNA.	Ssc.96191	adrenal gland| blood| brain| embryonic tissue| heart| intestine| lung| lymph| lymph node| ovary| spleen| thymus| uterus| fetus| neonate| juvenile| adult	GO:0000079 // GO:0007049 // GO:0051301 // GO:0051726	regulation of cyclin-dependent protein serine/threonine kinase activity // cell cycle // cell division // regulation of cell cycle	GO:0005634	nucleus	GO:0019901	protein kinase binding	Cluster0001
CCNE1 :15296379	CCNE1	XM_003127005	RefSeq	PREDICTED: Sus scrofa cyclin E1 (CCNE1), mRNA.	---	---	GO:0000079 // GO:0006270 // GO:0006468 // GO:0007049 // GO:0016055 // GO:0051301 // GO:0051726	regulation of cyclin-dependent protein serine/threonine kinase activity // DNA replication initiation // protein phosphorylation // cell cycle // Wnt receptor signaling pathway // cell division // regulation of cell cycle	GO:0000307 // GO:0005634	cyclin-dependent protein kinase holoenzyme complex // nucleus	GO:0016301 // GO:0016538 // GO:0019901	kinase activity // cyclin-dependent protein serine/threonine kinase regulator activity // protein kinase binding	Cluster0001
CCNYL1 :15240981	CCNYL1	ENSSSCT00000031210	ENSEMBL	cdna:novel chromosome:Sscrofa10.2:15:122436419:122471437:-1 gene:ENSSSCG00000024696 gene_biotype:protein_coding transcript_biotype:protein_coding	---	---	GO:0000079	regulation of cyclin-dependent protein serine/threonine kinase activity	---	---	GO:0019901	protein kinase binding	Cluster0001
CCR1 :15219551	CCR1	NM_001001621	RefSeq	Sus scrofa chemokine (C-C motif) receptor 1 (CCR1), mRNA.	Ssc.18359	blood| lung| lymph node| mammary gland| spleen| testis| juvenile| adult	GO:0006816 // GO:0006874 // GO:0006887 // GO:0006935 // GO:0006954 // GO:0006955 // GO:0007165 // GO:0007186 // GO:0007204 // GO:0007267 // GO:0010629 // GO:0030502 // GO:0045672 // GO:0051928 // GO:0070098 // GO:0070374 // GO:0090026 // GO:0034097 // GO:0051209	calcium ion transport // cellular calcium ion homeostasis // exocytosis // chemotaxis // inflammatory response // immune response // signal transduction // G-protein coupled receptor signaling pathway // elevation of cytosolic calcium ion concentration // cell-cell signaling // negative regulation of gene expression // negative regulation of bone mineralization // positive regulation of osteoclas…	GO:0005886 // GO:0009897 // GO:0016020 // GO:0016021	plasma membrane // external side of plasma membrane // membrane // integral to membrane	GO:0004435 // GO:0004871 // GO:0004930 // GO:0004950 // GO:0016493 // GO:0019957 // GO:0035717 // GO:0071791	phosphatidylinositol phospholipase C activity // signal transducer activity // G-protein coupled receptor activity // chemokine receptor activity // C-C chemokine receptor activity // C-C chemokine binding // chemokine (C-C motif) ligand 7 binding // chemokine (C-C motif) ligand 5 binding	Cluster0001
CCT7 :15275944	CCT7	ENSSSCT00000009094	ENSEMBL	cdna:known chromosome:Sscrofa10.2:3:72730408:72744281:-1 gene:ENSSSCG00000008303 gene_biotype:protein_coding transcript_biotype:protein_coding	Ssc.11002	adipose tissue| adrenal gland| blood| bone marrow| brain| embryonic tissue| eye| heart| intestine| liver| lung| lymph| lymph node| mammary gland| muscle| ovary| placenta| skin| spleen| testis| thymus| thyroid| trachea| uterus|pre-implantation embryo| fetus| neonate| juvenile| adult	GO:0006457 // GO:0044267 // GO:0007339	protein folding // cellular protein metabolic process // binding of sperm to zona pellucida	GO:0005739 // GO:0005737 // GO:0005832 // GO:0005874 // GO:0002199	mitochondrion // cytoplasm // chaperonin-containing T-complex // microtubule // zona pellucida receptor complex	GO:0051082 // GO:0000166 // GO:0005515 // GO:0005524 // GO:0042802	unfolded protein binding // nucleotide binding // protein binding // ATP binding // identical protein binding	Cluster0001
CD180 :15244711	CD180	NM_214357	RefSeq	Sus scrofa CD180 molecule (CD180), mRNA.	Ssc.17774	blood| spleen| juvenile| adult	GO:0002322 // GO:0031666 // GO:0071222	B cell proliferation involved in immune response // positive regulation of lipopolysaccharide-mediated signaling pathway // cellular response to lipopolysaccharide	---	---	---	---	Cluster0001
CD1D :15284880	CD1D	NM_001102680	RefSeq	Sus scrofa CD1d molecule (CD1D), mRNA.	Ssc.52038	blood| brain| intestine| liver| lung| lymph node| ovary| skin| spleen| thymus| thyroid| fetus| neonate| juvenile| adult	GO:0006955 // GO:0019882 // GO:0042102 // GO:0048006	immune response // antigen processing and presentation // positive regulation of T cell proliferation // antigen processing and presentation, endogenous lipid antigen via MHC class Ib	GO:0016020 // GO:0005737 // GO:0009986	membrane // cytoplasm // cell surface	GO:0030882 // GO:0030884 // GO:0042393 // GO:0050839	lipid antigen binding // exogenous lipid antigen binding // histone binding // cell adhesion molecule binding	Cluster0001
CD209 :15263730	CD209	ENSSSCT00000014831	ENSEMBL	cdna:novel chromosome:Sscrofa10.2:2:71928179:71931695:1 gene:ENSSSCG00000013579 gene_biotype:protein_coding transcript_biotype:protein_coding	Ssc.9743	adipose tissue| adrenal gland| blood| cartilage| joint| lung| lymph| lymph node| mammary gland| muscle| placenta| spleen| testis| thymus| thyroid| tongue| neonate| juvenile| adult	---	---	---	---	GO:0030246	carbohydrate binding	Cluster0001
CD300C :15206448	CD300C	NM_001244303	RefSeq	Sus scrofa CD300c molecule (CD300C), mRNA.	Ssc.18955	intestine| lung| ovary| spleen| uterus| neonate| adult	---	---	---	---	---	---	Cluster0001
CD38 :15322394	CD38	ENSSSCT00000009565	ENSEMBL	cdna:novel chromosome:Sscrofa10.2:8:10731289:10781193:1 gene:ENSSSCG00000008742 gene_biotype:protein_coding transcript_biotype:protein_coding	Ssc.51859	blood| intestine| spinal cord| spleen| thymus| thyroid| juvenile| adult	GO:0043066 // GO:0042493 // GO:0045893 // GO:0045892 // GO:0030890 // GO:0050853	negative regulation of apoptotic process // response to drug // positive regulation of transcription, DNA-dependent // negative regulation of transcription, DNA-dependent // positive regulation of B cell proliferation // B cell receptor signaling pathway	GO:0016020 // GO:0009986	membrane // cell surface	GO:0000166 // GO:0003953 // GO:0016798 // GO:0016849	nucleotide binding // NAD+ nucleosidase activity // hydrolase activity, acting on glycosyl bonds // phosphorus-oxygen lyase activity	Cluster0001
CD4 :15293886	CD4	ENSSSCT00000000748	ENSEMBL	cdna:known chromosome:Sscrofa10.2:5:66326563:66352898:-1 gene:ENSSSCG00000000687 gene_biotype:protein_coding transcript_biotype:protein_coding	Ssc.16239	adrenal gland| blood| intestine| joint| lymph| spleen| thymus| thyroid| fetus| juvenile	GO:0007155 // GO:0006955	cell adhesion // immune response	GO:0016021 // GO:0016020	integral to membrane // membrane	GO:0005515	protein binding	Cluster0001
CD40 :15247473	CD40	ENSSSCT00000008144	ENSEMBL	cdna:known chromosome:Sscrofa10.2:17:53931894:53943334:1 gene:ENSSSCG00000007440 gene_biotype:protein_coding transcript_biotype:protein_coding	Ssc.26880	adrenal gland| blood| embryonic tissue| intestine| lung| lymph| lymph node| ovary| spleen| stomach| testis| thymus| trachea|pre-implantation embryo| juvenile| adult	GO:0001934 // GO:0002768 // GO:0006874 // GO:0071260 // GO:0030890 // GO:0032735 // GO:0032855 // GO:0042113 // GO:0042511 // GO:0043089 // GO:0043123 // GO:0043406 // GO:0045944 // GO:0048304 // GO:0050776 // GO:0051023 // GO:0051092 // GO:0051607 // GO:0090037 // GO:2000353	positive regulation of protein phosphorylation // immune response-regulating cell surface receptor signaling pathway // cellular calcium ion homeostasis // cellular response to mechanical stimulus // positive regulation of B cell proliferation // positive regulation of interleukin-12 production // positive regulation of Rac GTPase activity // B cell activation // positive regulation of tyrosine p…	GO:0005886 // GO:0016021 // GO:0016020 // GO:0043231 // GO:0009897 // GO:0009986 // GO:0035631	plasma membrane // integral to membrane // membrane // intracellular membrane-bounded organelle // external side of plasma membrane // cell surface // CD40 receptor complex	GO:0005515 // GO:0019899 // GO:0031625	protein binding // enzyme binding // ubiquitin protein ligase binding	Cluster0001
CD48 :15279760	CD48	ENSSSCT00000006990	ENSEMBL	cdna:known chromosome:Sscrofa10.2:4:97721030:97736619:1 gene:ENSSSCG00000006379 gene_biotype:protein_coding transcript_biotype:protein_coding	Ssc.27327	adrenal gland| blood| intestine| lung| lymph| lymph node| muscle| spleen| thyroid| juvenile| adult	GO:0007165 // GO:0042110	signal transduction // T cell activation	GO:0016021 // GO:0009897 // GO:0045121	integral to membrane // external side of plasma membrane // membrane raft	GO:0005515 // GO:0004872 // GO:0043499	protein binding // receptor activity // eukaryotic cell surface binding	Cluster0001
CD53 :15286344	CD53	AK391440	GenBank	Sus scrofa mRNA, clone: DCI010079C09, expressed in dendritic cells (immature).	Ssc.15296	adipose tissue| aorta| blood| brain| embryonic tissue| intestine| joint| liver| lung| lymph node| muscle| placenta| skin| spinal cord| spleen| thymus| thyroid| trachea| uterus| fetus| neonate| juvenile| adult	---	---	---	---	---	---	Cluster0001
CD55 :15328727	CD55	NM_213815	RefSeq	Sus scrofa CD55 molecule, decay accelerating factor for complement (Cromer blood group) (CD55), mRNA.	Ssc.272	bladder| blood| cartilage| embryonic tissue| eye| intestine| joint| liver| lung| mammary gland| muscle| ovary| pituitary gland| salivary gland| spleen| thyroid| trachea| uterus| fetus| neonate| adult	---	---	---	---	---	---	Cluster0001
CD72 :15197723	CD72	ENSSSCT00000005849	ENSEMBL	cdna:known chromosome:Sscrofa10.2:1:264070947:264078590:-1 gene:ENSSSCG00000005311 gene_biotype:protein_coding transcript_biotype:protein_coding	Ssc.37219	adrenal gland| blood| intestine| lung| muscle| spleen| adult	---	---	GO:0005887	integral to plasma membrane	GO:0005515 // GO:0030246	protein binding // carbohydrate binding	Cluster0001
CD80 :15222383	CD80	NM_214087	RefSeq	Sus scrofa CD80 molecule (CD80), mRNA.	Ssc.15748	---	GO:0031295 // GO:0046641 // GO:0050731	T cell costimulation // positive regulation of alpha-beta T cell proliferation // positive regulation of peptidyl-tyrosine phosphorylation	GO:0016020 // GO:0016021 // GO:0009897	membrane // integral to membrane // external side of plasma membrane	---	---	Cluster0001
CD84 :15279773	CD84	AK230670	GenBank	Sus scrofa mRNA, clone:AMP010023G06, expressed in alveolar macrophage.	Ssc.31099	blood| liver| lung| thymus| fetus| juvenile| adult	---	---	---	---	---	---	Cluster0001
CD86 :15217970	CD86	ENSSSCT00000012991	ENSEMBL	cdna:known chromosome:Sscrofa10.2:13:148057108:148091238:-1 gene:ENSSSCG00000011877 gene_biotype:protein_coding transcript_biotype:protein_coding	Ssc.16160 // Ssc.97678	blood| intestine| lung| lymph node| mammary gland| placenta| spleen| stomach| uterus| juvenile| adult // ---	GO:0002224 // GO:0042113 // GO:0051607	toll-like receptor signaling pathway // B cell activation // defense response to virus	GO:0016021 // GO:0016020 // GO:0043231 // GO:0009897	integral to membrane // membrane // intracellular membrane-bounded organelle // external side of plasma membrane	GO:0005515	protein binding	Cluster0001
CD97 :15257317	CD97	ENSSSCT00000015050	ENSEMBL	cdna:known chromosome:Sscrofa10.2:2:65098447:65115752:1 gene:ENSSSCG00000013775 gene_biotype:protein_coding transcript_biotype:protein_coding	Ssc.3348	adipose tissue| adrenal gland| amnion| blood| brain| embryonic tissue| heart| intestine| joint| lung| lymph node| muscle| spleen| stomach| thymus| thyroid| tongue| fetus| neonate| juvenile| adult	GO:0007166 // GO:0007186 // GO:0007218	cell surface receptor signaling pathway // G-protein coupled receptor signaling pathway // neuropeptide signaling pathway	GO:0005886 // GO:0016021 // GO:0016020	plasma membrane // integral to membrane // membrane	GO:0005515 // GO:0005509 // GO:0004888 // GO:0004930	protein binding // calcium ion binding // transmembrane signaling receptor activity // G-protein coupled receptor activity	Cluster0001
CDA :15299016	CDA	ENSSSCT00000026673	ENSEMBL	cdna:known chromosome:Sscrofa10.2:6:73017555:73042847:1 gene:ENSSSCG00000021259 gene_biotype:protein_coding transcript_biotype:protein_coding	Ssc.5204	adrenal gland| blood| embryonic tissue| intestine| lymph node| spleen| uterus|pre-implantation embryo| neonate| adult	GO:0009972 // GO:0030308 // GO:0045980 // GO:0051289	cytidine deamination // negative regulation of cell growth // negative regulation of nucleotide metabolic process // protein homotetramerization	---	---	GO:0001882 // GO:0003824 // GO:0004126 // GO:0008270 // GO:0042802 // GO:0016787 // GO:0042803	nucleoside binding // catalytic activity // cytidine deaminase activity // zinc ion binding // identical protein binding // hydrolase activity // protein homodimerization activity	Cluster0001
CDC20 :15307203	CDC20	ENSSSCT00000004368	ENSEMBL	cdna:known chromosome:Sscrofa10.2:6:155337334:155345129:-1 gene:ENSSSCG00000003949 gene_biotype:protein_coding transcript_biotype:protein_coding	Ssc.17001	adrenal gland| bone marrow| brain| embryonic tissue| intestine| lymph node| ovary| skin| spleen| testis| thymus| peri-implantation embryo| fetus| neonate| juvenile| adult	GO:0016567 // GO:0007049 // GO:0007067 // GO:0031145 // GO:0031915 // GO:0040020 // GO:0051301 // GO:0051488 // GO:0090129 // GO:0031915 // GO:0051488 // GO:0090129	protein ubiquitination // cell cycle // mitosis // anaphase-promoting complex-dependent proteasomal ubiquitin-dependent protein catabolic process // positive regulation of synaptic plasticity // regulation of meiosis // cell division // activation of anaphase-promoting complex activity // positive regulation of synapse maturation // positive regulation of synaptic plasticity // activation of anap…	GO:0000922 // GO:0005737 // GO:0005680 // GO:0005815 // GO:0005856 // GO:0005680	spindle pole // cytoplasm // anaphase-promoting complex // microtubule organizing center // cytoskeleton // anaphase-promoting complex	GO:0005515 // GO:0008022 // GO:0019899	protein binding // protein C-terminus binding // enzyme binding	Cluster0001
CDC23 :15259565	CDC23	NM_001267826	RefSeq	Sus scrofa cell division cycle 23 homolog (S. cerevisiae) (CDC23), mRNA.	---	---	---	---	---	---	---	---	Cluster0001
CDC25B :15246252	CDC25B	NM_001171754	RefSeq	Sus scrofa cell division cycle 25 homolog B (S. pombe) (CDC25B), mRNA.	Ssc.20406	blood| bone marrow| brain| cartilage| embryonic tissue| heart| intestine| lymph| ovary| skin| spleen| testis| thymus| thyroid| uterus| fetus| neonate| juvenile| adult	GO:0001556 // GO:0006468 // GO:0006470 // GO:0007144 // GO:0032467 // GO:0035335 // GO:0045860 // GO:0045931 // GO:0051301	oocyte maturation // protein phosphorylation // protein dephosphorylation // female meiosis I // positive regulation of cytokinesis // peptidyl-tyrosine dephosphorylation // positive regulation of protein kinase activity // positive regulation of mitotic cell cycle // cell division	GO:0000922 // GO:0005622 // GO:0005634 // GO:0005737 // GO:0005813	spindle pole // intracellular // nucleus // cytoplasm // centrosome	GO:0004725 // GO:0019901	protein tyrosine phosphatase activity // protein kinase binding	Cluster0001
CDC25C :15266881	CDC25C	ENSSSCT00000015655	ENSEMBL	cdna:known chromosome:Sscrofa10.2:2:145988074:146023662:-1 gene:ENSSSCG00000014329 gene_biotype:protein_coding transcript_biotype:protein_coding	Ssc.26311	embryonic tissue| ovary| testis| thymus| thyroid| fetus| adult	GO:0000087 // GO:0006470 // GO:0007049 // GO:0007067 // GO:0035335 // GO:0051301 // GO:0000086	M phase of mitotic cell cycle // protein dephosphorylation // cell cycle // mitosis // peptidyl-tyrosine dephosphorylation // cell division // G2/M transition of mitotic cell cycle	GO:0005622 // GO:0005634 // GO:0005737 // GO:0005634	intracellular // nucleus // cytoplasm // nucleus	GO:0005515 // GO:0004721 // GO:0004725 // GO:0016787 // GO:0019901 // GO:0050699	protein binding // phosphoprotein phosphatase activity // protein tyrosine phosphatase activity // hydrolase activity // protein kinase binding // WW domain binding	Cluster0001
CDC42 :15299066	CDC42	ENSSSCT00000003911	ENSEMBL	cdna:known chromosome:Sscrofa10.2:6:74057269:74113914:1 gene:ENSSSCG00000003520 gene_biotype:protein_coding transcript_biotype:protein_coding	Ssc.26948 // Ssc.98037 // Ssc.94939	adipose tissue| adrenal gland| bladder| blood| bone marrow| brain| cartilage| embryonic tissue| eye| heart| intestine| joint| kidney| liver| lung| lymph| lymph node| mammary gland| muscle| ovary| oviduct| pituitary gland| placenta| skin| spinal cord| spleen| testis| thymus| thyroid| tongue| trachea| uterus| peri-implantation embryo| fetus| neonate| juvenile| adult // brain| embryonic tissue // em…	GO:0007165 // GO:0006184 // GO:0007264 // GO:0015031 // GO:0001934 // GO:0003161 // GO:0003334 // GO:0007088 // GO:0007097 // GO:0007399 // GO:0010628 // GO:0010629 // GO:0030036 // GO:0030154 // GO:0031069 // GO:0031274 // GO:0031333 // GO:0031424 // GO:0031647 // GO:0032467 // GO:0032467 // GO:0033138 // GO:0034332 // GO:0034613 // GO:0035088 // GO:0035264 // GO:0042176 // GO:0043410 // GO:0043…	signal transduction // GTP catabolic process // small GTPase mediated signal transduction // protein transport // positive regulation of protein phosphorylation // cardiac conduction system development // keratinocyte development // regulation of mitosis // nuclear migration // nervous system development // positive regulation of gene expression // negative regulation of gene expression // actin …	GO:0005622 // GO:0016020 // GO:0005737 // GO:0005815 // GO:0005856 // GO:0005886 // GO:0016020 // GO:0030175 // GO:0030496 // GO:0030496 // GO:0042995 // GO:0043005 // GO:0043025 // GO:0045177 // GO:0051233 // GO:0051233 // GO:0071944 // GO:0072686 // GO:0072686	intracellular // membrane // cytoplasm // microtubule organizing center // cytoskeleton // plasma membrane // membrane // filopodium // midbody // midbody // cell projection // neuron projection // neuronal cell body // apical part of cell // spindle midzone // spindle midzone // cell periphery // mitotic spindle // mitotic spindle	GO:0000166 // GO:0003924 // GO:0005525 // GO:0019901 // GO:0030742 // GO:0031996 // GO:0034191 // GO:0042802	nucleotide binding // GTPase activity // GTP binding // protein kinase binding // GTP-dependent protein binding // thioesterase binding // apolipoprotein A-I receptor binding // identical protein binding	Cluster0001
CDC42SE1 :15280840	CDC42SE1	NM_001190193	RefSeq	Sus scrofa CDC42 small effector 1 (CDC42SE1), mRNA.	Ssc.14255	adipose tissue| blood| embryonic tissue| intestine| lung| lymph node| mammary gland| placenta| spleen| thymus| uterus| fetus| neonate| juvenile| adult	---	---	GO:0005737 // GO:0005739	cytoplasm // mitochondrion	---	---	Cluster0001
CDC45 :15225733	CDC45	ENSSSCT00000011083	ENSEMBL	cdna:known chromosome:Sscrofa10.2:14:54750140:54775650:1 gene:ENSSSCG00000010122 gene_biotype:protein_coding transcript_biotype:protein_coding	Ssc.30533	blood| bone marrow| embryonic tissue| heart| intestine| lung| lymph node| muscle| ovary| oviduct| pituitary gland| thymus| uterus| fetus| neonate| juvenile| adult	GO:0006270	DNA replication initiation	GO:0005634 // GO:0005813	nucleus // centrosome	---	---	Cluster0001
CDC6 :15207566	CDC6	XM_003131471	RefSeq	PREDICTED: Sus scrofa cell division cycle 6 homolog (S. cerevisiae) (CDC6), mRNA.	Ssc.11879	blood| embryonic tissue| placenta| spleen|pre-implantation embryo| adult	GO:0030071 // GO:0032467 // GO:0051984	regulation of mitotic metaphase/anaphase transition // positive regulation of cytokinesis // positive regulation of chromosome segregation	GO:0000922 // GO:0005634 // GO:0005737 // GO:0005819 // GO:0051233	spindle pole // nucleus // cytoplasm // spindle // spindle midzone	GO:0000166 // GO:0003682 // GO:0005524 // GO:0017111 // GO:0019900	nucleotide binding // chromatin binding // ATP binding // nucleoside-triphosphatase activity // kinase binding	Cluster0001
CDCA3 :15293876	CDCA3	AK232080	GenBank	Sus scrofa mRNA, clone:LNG010076B09, expressed in lung.	Ssc.18198	bone marrow| embryonic tissue| intestine| lung| lymph| lymph node| muscle| ovary| spleen| testis| thymus| uterus| fetus| neonate| adult	---	---	---	---	---	---	Cluster0001
CDCA7 :15236673	CDCA7	AK231167	GenBank	Sus scrofa mRNA, clone:ITT010006A08, expressed in intestine.	Ssc.45017	bone marrow| embryonic tissue| intestine| lung| lymph| skin| spleen| testis| thymus| thyroid| fetus| neonate| adult	---	---	---	---	---	---	Cluster0001
CDH23 :15226685	CDH23	XM_001925683	RefSeq	PREDICTED: Sus scrofa cadherin-related 23 (CDH23), mRNA.	Ssc.71886	brain| neonate	---	---	---	---	---	---	Cluster0001
CDK1 :15226320	CDK1	NM_001159304	RefSeq	Sus scrofa cyclin-dependent kinase 1 (CDK1), mRNA.	Ssc.873	adipose tissue| blood| bone marrow| brain| embryonic tissue| heart| intestine| liver| mammary gland| muscle| ovary| skin| spleen| thymus| thyroid| trachea| uterus| fetus| neonate| juvenile| adult	GO:0006468 // GO:0007095 // GO:0034501 // GO:0043066 // GO:0051301	protein phosphorylation // mitotic G2 DNA damage checkpoint // protein localization to kinetochore // negative regulation of apoptotic process // cell division	GO:0005634 // GO:0005737 // GO:0005876 // GO:0030496	nucleus // cytoplasm // spindle microtubule // midbody	GO:0000166 // GO:0004672 // GO:0004674 // GO:0004693 // GO:0005524 // GO:0008353 // GO:0016301 // GO:0016772 // GO:0030544	nucleotide binding // protein kinase activity // protein serine/threonine kinase activity // cyclin-dependent protein serine/threonine kinase activity // ATP binding // RNA polymerase II carboxy-terminal domain kinase activity // kinase activity // transferase activity, transferring phosphorus-containing groups // Hsp70 protein binding	Cluster0001
CDK1 :15232391	CDK1	NM_001159304	RefSeq	Sus scrofa cyclin-dependent kinase 1 (CDK1), mRNA.	Ssc.873	adipose tissue| blood| bone marrow| brain| embryonic tissue| heart| intestine| liver| mammary gland| muscle| ovary| skin| spleen| thymus| thyroid| trachea| uterus| fetus| neonate| juvenile| adult	GO:0006468 // GO:0007095 // GO:0034501 // GO:0043066 // GO:0051301	protein phosphorylation // mitotic G2 DNA damage checkpoint // protein localization to kinetochore // negative regulation of apoptotic process // cell division	GO:0005634 // GO:0005737 // GO:0005876 // GO:0030496	nucleus // cytoplasm // spindle microtubule // midbody	GO:0000166 // GO:0004672 // GO:0004674 // GO:0004693 // GO:0005524 // GO:0008353 // GO:0016301 // GO:0016772 // GO:0030544	nucleotide binding // protein kinase activity // protein serine/threonine kinase activity // cyclin-dependent protein serine/threonine kinase activity // ATP binding // RNA polymerase II carboxy-terminal domain kinase activity // kinase activity // transferase activity, transferring phosphorus-containing groups // Hsp70 protein binding	Cluster0001
CENPC1 :15323111	CENPC1	XM_003482404	RefSeq	PREDICTED: Sus scrofa centromere protein C 1 (CENPC1), mRNA.	---	---	---	---	---	---	---	---	Cluster0001
CENPF :15332562	CENPF	AK238964	GenBank	Sus scrofa mRNA, clone:THY010052D08, expressed in thymus.	Ssc.98246	lung| olfactory mucosa| thymus| adult	---	---	---	---	---	---	Cluster0001
CENPI :15334459	CENPI	ENSSSCT00000013658	ENSEMBL	cdna:known chromosome:Sscrofa10.2:X:90692528:90742570:-1 gene:ENSSSCG00000012491 gene_biotype:protein_coding transcript_biotype:protein_coding	Ssc.10723	adrenal gland| brain| embryonic tissue| muscle| ovary| pituitary gland| thymus| thyroid| fetus| neonate| adult	GO:0034508	centromere complex assembly	GO:0000776	kinetochore	---	---	Cluster0001
CEP112 :15210842	CEP112	ENSSSCT00000018795	ENSEMBL	cdna:known chromosome:Sscrofa10.2:12:12803945:12945875:-1 gene:ENSSSCG00000017266 gene_biotype:protein_coding transcript_biotype:protein_coding	Ssc.33801	intestine| placenta| testis| fetus| adult	GO:0016192	vesicle-mediated transport	GO:0016020 // GO:0005813	membrane // centrosome	---	---	Cluster0001
CEP55 :15227684	CEP55	AK395179	GenBank	Sus scrofa mRNA, clone: OVRM10101F05, expressed in ovary.	Ssc.21647	embryonic tissue| ovary| testis| thyroid| fetus| adult	---	---	---	---	---	---	Cluster0001
CFP :15336469	CFP	ENSSSCT00000013427	ENSEMBL	cdna:known chromosome:Sscrofa10.2:X:47326119:47335184:1 gene:ENSSSCG00000012278 gene_biotype:protein_coding transcript_biotype:protein_coding	Ssc.27474	adipose tissue| adrenal gland| blood| bone marrow| cartilage| embryonic tissue| intestine| liver| lung| lymph| lymph node| ovary| spleen| testis| trachea| fetus| neonate| juvenile| adult	---	---	GO:0031012	extracellular matrix	---	---	Cluster0001
CHAF1B :15218677	CHAF1B	XM_003132765	RefSeq	PREDICTED: Sus scrofa chromatin assembly factor 1, subunit B (p60) (CHAF1B), mRNA.	Ssc.27353	bone marrow| embryonic tissue| liver| testis| fetus| neonate| adult	---	---	---	---	---	---	Cluster0001
CHD3 :15209687	CHD3	AK397852	GenBank	Sus scrofa mRNA, clone: TCH010006E04, expressed in trachea.	Ssc.1663	adipose tissue| adrenal gland| blood| brain| embryonic tissue| eye| intestine| lung| muscle| ovary| skin| spleen| stomach| testis| thymus| thyroid| tongue| trachea| uterus| fetus| neonate| juvenile| adult	GO:0006333 // GO:0006355 // GO:0007051 // GO:0051297	chromatin assembly or disassembly // regulation of transcription, DNA-dependent // spindle organization // centrosome organization	GO:0005634 // GO:0005730 // GO:0005737 // GO:0005813 // GO:0016581 // GO:0045111	nucleus // nucleolus // cytoplasm // centrosome // NuRD complex // intermediate filament cytoskeleton	GO:0003677 // GO:0005524 // GO:0008270 // GO:0016818	DNA binding // ATP binding // zinc ion binding // hydrolase activity, acting on acid anhydrides, in phosphorus-containing anhydrides	Cluster0001
CHD3 :15214060	CHD3	ENSSSCT00000019548	ENSEMBL	cdna:known chromosome:Sscrofa10.2:12:55506216:55528405:1 gene:ENSSSCG00000021363 gene_biotype:protein_coding transcript_biotype:protein_coding	Ssc.1663 // Ssc.90496 // Ssc.89250	adipose tissue| adrenal gland| blood| brain| embryonic tissue| eye| intestine| lung| muscle| ovary| skin| spleen| stomach| testis| thymus| thyroid| tongue| trachea| uterus| fetus| neonate| juvenile| adult // lung // ---	GO:0006333 // GO:0006355 // GO:0007051 // GO:0051297	chromatin assembly or disassembly // regulation of transcription, DNA-dependent // spindle organization // centrosome organization	GO:0005634 // GO:0005730 // GO:0016581 // GO:0016585 // GO:0045111 // GO:0005737 // GO:0005813	nucleus // nucleolus // NuRD complex // chromatin remodeling complex // intermediate filament cytoskeleton // cytoplasm // centrosome	GO:0005515 // GO:0003676 // GO:0003677 // GO:0004386 // GO:0046872 // GO:0005524 // GO:0008026 // GO:0008270 // GO:0016787 // GO:0016818	protein binding // nucleic acid binding // DNA binding // helicase activity // metal ion binding // ATP binding // ATP-dependent helicase activity // zinc ion binding // hydrolase activity // hydrolase activity, acting on acid anhydrides, in phosphorus-containing anhydrides	Cluster0001
CHEK1 :15326582	CHEK1	AK344649	GenBank	Sus scrofa mRNA, clone:DCI010094A07, expressed in dendritic cells (immature).	Ssc.25040	brain| embryonic tissue| esophagus| muscle| ovary| spleen| thymus| thyroid| neonate| adult	---	---	---	---	---	---	Cluster0001
CHI3L1 :15332091	CHI3L1	ENSSSCT00000016859	ENSEMBL	cdna:known chromosome:Sscrofa10.2:9:125344018:125353610:-1 gene:ENSSSCG00000015476 gene_biotype:protein_coding transcript_biotype:protein_coding	Ssc.90	blood| brain| embryonic tissue| lung| mammary gland| placenta| spleen| trachea| neonate| juvenile| adult	GO:0005975 // GO:0006032 // GO:0009612 // GO:0006954 // GO:0007250 // GO:0010800 // GO:0030324 // GO:0034612 // GO:0045766 // GO:0051897 // GO:0070374 // GO:0070555 // GO:0070741 // GO:0072606 // GO:0006954 // GO:0007250 // GO:0009612 // GO:0010800 // GO:0030324 // GO:0034612 // GO:0045766 // GO:0051897 // GO:0070374 // GO:0070555 // GO:0070741 // GO:0071356 // GO:0072606	carbohydrate metabolic process // chitin catabolic process // response to mechanical stimulus // inflammatory response // activation of NF-kappaB-inducing kinase activity // positive regulation of peptidyl-threonine phosphorylation // lung development // response to tumor necrosis factor // positive regulation of angiogenesis // positive regulation of protein kinase B signaling cascade // positiv…	GO:0005783 // GO:0005615 // GO:0005737 // GO:0005576 // GO:0005615 // GO:0005737 // GO:0005783	endoplasmic reticulum // extracellular space // cytoplasm // extracellular region // extracellular space // cytoplasm // endoplasmic reticulum	GO:0003824 // GO:0004553 // GO:0004568 // GO:0008061 // GO:0043169 // GO:0008061	catalytic activity // hydrolase activity, hydrolyzing O-glycosyl compounds // chitinase activity // chitin binding // cation binding // chitin binding	Cluster0001
CHIT1 :15332101	CHIT1	ENSSSCT00000016860	ENSEMBL	cdna:known chromosome:Sscrofa10.2:9:125386398:125399889:-1 gene:ENSSSCG00000015477 gene_biotype:protein_coding transcript_biotype:protein_coding	Ssc.51679	---	GO:0005975 // GO:0006030 // GO:0006032	carbohydrate metabolic process // chitin metabolic process // chitin catabolic process	GO:0005576 // GO:0005615	extracellular region // extracellular space	GO:0003824 // GO:0004553 // GO:0004568 // GO:0008061 // GO:0008843 // GO:0043169	catalytic activity // hydrolase activity, hydrolyzing O-glycosyl compounds // chitinase activity // chitin binding // endochitinase activity // cation binding	Cluster0001
CHORDC1 :15329843	CHORDC1	ENSSSCT00000016291	ENSEMBL	cdna:known chromosome:Sscrofa10.2:9:26043364:26060761:1 gene:ENSSSCG00000014934 gene_biotype:protein_coding transcript_biotype:protein_coding	Ssc.86099 // Ssc.58253	adipose tissue| blood| embryonic tissue| liver| lung| lymph node| muscle| ovary| salivary gland| spleen| thyroid| uterus| adult // adipose tissue| embryonic tissue| liver| muscle| ovary| spleen| testis| thymus| juvenile| adult	GO:0010824 // GO:0061077 // GO:0080134 // GO:2000299 // GO:0006950	regulation of centrosome duplication // chaperone-mediated protein folding // regulation of response to stress // negative regulation of Rho-dependent protein serine/threonine kinase activity // response to stress	---	---	GO:0005515 // GO:0008270 // GO:0051879 // GO:0046872	protein binding // zinc ion binding // Hsp90 protein binding // metal ion binding	Cluster0001
CHST3 :15226731	CHST3	ENSSSCT00000027706	ENSEMBL	cdna:known chromosome:Sscrofa10.2:14:80771966:80774780:1 gene:ENSSSCG00000023662 gene_biotype:protein_coding transcript_biotype:protein_coding	Ssc.19021	bladder| lung| lymph| muscle| ovary| spleen| uterus| fetus| adult	GO:0005975	carbohydrate metabolic process	GO:0000139	Golgi membrane	GO:0008146	sulfotransferase activity	Cluster0001
CHST3 :15226733	CHST3	ENSSSCT00000027706	ENSEMBL	cdna:known chromosome:Sscrofa10.2:14:80771966:80774780:1 gene:ENSSSCG00000023662 gene_biotype:protein_coding transcript_biotype:protein_coding	Ssc.19021	bladder| lung| lymph| muscle| ovary| spleen| uterus| fetus| adult	GO:0005975	carbohydrate metabolic process	GO:0000139	Golgi membrane	GO:0008146	sulfotransferase activity	Cluster0001
CIT :15224337	CIT	ENSSSCT00000032561	ENSEMBL	cdna:known chromosome:Sscrofa10.2:14:35050848:35142697:1 gene:ENSSSCG00000009839 gene_biotype:protein_coding transcript_biotype:protein_coding	Ssc.100738 // Ssc.96670 // Ssc.96369 // Ssc.29502	muscle // --- // embryonic tissue // brain| embryonic tissue| intestine| liver| muscle| ovary| stomach| thymus| fetus| neonate| adult	GO:0007165 // GO:0035556 // GO:0006468	signal transduction // intracellular signal transduction // protein phosphorylation	GO:0005622	intracellular	GO:0005515 // GO:0005083 // GO:0046872 // GO:0005543 // GO:0004674	protein binding // small GTPase regulator activity // metal ion binding // phospholipid binding // protein serine/threonine kinase activity	Cluster0001
CKAP2 :15203756	CKAP2	XM_003130956	RefSeq	PREDICTED: Sus scrofa cytoskeleton associated protein 2 (CKAP2), mRNA.	---	---	---	---	---	---	---	---	Cluster0001
CKAP2L :15270024	CKAP2L	ENSSSCT00000008862	ENSEMBL	cdna:novel chromosome:Sscrofa10.2:3:45411889:45433896:-1 gene:ENSSSCG00000008089 gene_biotype:protein_coding transcript_biotype:protein_coding	---	---	---	---	GO:0005813	centrosome	---	---	Cluster0001
CLEC2B :15293768	CLEC2B	JQ250703	GenBank	Sus scrofa C-type lectin domain family 2 member B (CLEC2B) mRNA, complete cds.	Ssc.45267	embryonic tissue| intestine| liver| lung| mammary gland| muscle| placenta| spleen| testis| thyroid| trachea| uterus| fetus| adult	---	---	---	---	GO:0030246	carbohydrate binding	Cluster0001
CLIC2 :15338760	CLIC2	ENSSSCT00000014001	ENSEMBL	cdna:known chromosome:Sscrofa10.2:X:142871696:142886058:-1 gene:ENSSSCG00000012808 gene_biotype:protein_coding transcript_biotype:protein_coding	Ssc.17297	adipose tissue| adrenal gland| blood| brain| eye| intestine| kidney| liver| lung| lymph| lymph node| muscle| ovary| placenta| prostate| skin| spleen| testis| thymus| thyroid| trachea| uterus| fetus| neonate| juvenile| adult	GO:0006821 // GO:0010880 // GO:0051099 // GO:0060315	chloride transport // regulation of release of sequestered calcium ion into cytosol by sarcoplasmic reticulum // positive regulation of binding // negative regulation of ryanodine-sensitive calcium-release channel activity	GO:0005622 // GO:0016020 // GO:0005737	intracellular // membrane // cytoplasm	GO:0005247 // GO:0004602	voltage-gated chloride channel activity // glutathione peroxidase activity	Cluster0001
CLN6 :15196112	CLN6	NM_001243614	RefSeq	Sus scrofa ceroid-lipofuscinosis, neuronal 6, late infantile, variant (CLN6), mRNA.	Ssc.21917	blood| brain| embryonic tissue| heart| intestine| liver| muscle| placenta| spleen| testis| uterus|pre-implantation embryo| fetus| juvenile| adult	---	---	---	---	---	---	Cluster0001
CLSPN :15305534	CLSPN	AK351657	GenBank	Sus scrofa mRNA, clone:THY010055F07, expressed in thymus.	Ssc.19346	blood| bone marrow| embryonic tissue| intestine| kidney| ovary| placenta| skin| thymus| thyroid| juvenile| adult	---	---	---	---	---	---	Cluster0001
CLTA :15189637	CLTA	AK238153	GenBank	Sus scrofa mRNA, clone:TCH010052H06, expressed in trachea.	Ssc.23998	adipose tissue| adrenal gland| amnion| blood| bone marrow| brain| cartilage| embryonic tissue| heart| intestine| liver| lung| lymph| lymph node| muscle| ovary| placenta| salivary gland| skin| spinal cord| spleen| stomach| testis| thymus| thyroid| tongue| trachea| uterus|pre-implantation embryo| peri-implantation embryo| fetus| neonate| juvenile| adult	GO:0006886 // GO:0016192	intracellular protein transport // vesicle-mediated transport	GO:0030130 // GO:0030132	clathrin coat of trans-Golgi network vesicle // clathrin coat of coated pit	GO:0005198	structural molecule activity	Cluster0001
CLTC :15208422	CLTC	NM_001146127	RefSeq	Sus scrofa clathrin, heavy chain (Hc) (CLTC), mRNA.	Ssc.3596	adipose tissue| adrenal gland| aorta| bladder| blood| bone marrow| brain| cartilage| embryonic tissue| esophagus| eye| heart| intestine| kidney| liver| lung| lymph node| mammary gland| muscle| ovary| pituitary gland| placenta| prostate| skin| spinal cord| spleen| stomach| testis| thyroid| trachea| uterus|pre-implantation embryo| peri-implantation embryo| fetus| neonate| juvenile| adult	GO:0006886 // GO:0016192	intracellular protein transport // vesicle-mediated transport	GO:0005829 // GO:0030130 // GO:0030132	cytosol // clathrin coat of trans-Golgi network vesicle // clathrin coat of coated pit	GO:0005198	structural molecule activity	Cluster0001
CMAH :15314247	CMAH	ENSSSCT00000001195	ENSEMBL	cdna:known chromosome:Sscrofa10.2:7:21032289:21109183:-1 gene:ENSSSCG00000001099 gene_biotype:protein_coding transcript_biotype:protein_coding	Ssc.14511	intestine| thymus| thyroid| neonate| adult	GO:0055114 // GO:0046381 // GO:0006054	oxidation-reduction process // CMP-N-acetylneuraminate metabolic process // N-acetylneuraminate metabolic process	GO:0005737	cytoplasm	GO:0046872 // GO:0016491 // GO:0030338 // GO:0051536 // GO:0051537 // GO:0016787	metal ion binding // oxidoreductase activity // CMP-N-acetylneuraminate monooxygenase activity // iron-sulfur cluster binding // 2 iron, 2 sulfur cluster binding // hydrolase activity	Cluster0001
CMKLR1 :15224988	CMKLR1	NM_001123100	RefSeq	Sus scrofa chemokine-like receptor 1 (CMKLR1), mRNA.	Ssc.50060	ovary| adult	GO:0006935 // GO:0006935 // GO:0007165 // GO:0007186 // GO:0007186 // GO:0010759 // GO:0032088 // GO:0032088 // GO:0032695 // GO:0032695 // GO:0050848 // GO:0050848 // GO:0070098	chemotaxis // chemotaxis // signal transduction // G-protein coupled receptor signaling pathway // G-protein coupled receptor signaling pathway // positive regulation of macrophage chemotaxis // negative regulation of NF-kappaB transcription factor activity // negative regulation of NF-kappaB transcription factor activity // negative regulation of interleukin-12 production // negative regulation …	GO:0005886 // GO:0005886 // GO:0016020 // GO:0016021	plasma membrane // plasma membrane // membrane // integral to membrane	GO:0004871 // GO:0004930 // GO:0004950	signal transducer activity // G-protein coupled receptor activity // chemokine receptor activity	Cluster0001
CMTM7 :15219188	CMTM7	ENSSSCT00000012301	ENSEMBL	cdna:known chromosome:Sscrofa10.2:13:20399699:20411287:-1 gene:ENSSSCG00000011234 gene_biotype:protein_coding transcript_biotype:protein_coding	Ssc.19252	blood| brain| embryonic tissue| intestine| liver| lung| ovary| pituitary gland| spleen| thymus| thyroid| uterus| fetus| neonate| adult	---	---	GO:0016021 // GO:0016020	integral to membrane // membrane	---	---	Cluster0001
CNDP2 :15195702	CNDP2	NM_001243707	RefSeq	Sus scrofa CNDP dipeptidase 2 (metallopeptidase M20 family) (CNDP2), mRNA.	Ssc.15720	adipose tissue| adrenal gland| blood| brain| embryonic tissue| heart| intestine| joint| liver| lung| lymph| lymph node| muscle| ovary| pituitary gland| placenta| skin| spleen| stomach| testis| thymus| thyroid| trachea| uterus|pre-implantation embryo| peri-implantation embryo| fetus| neonate| juvenile| adult	GO:0006508 // GO:0008152	proteolysis // metabolic process	---	---	GO:0008233 // GO:0008237 // GO:0016787 // GO:0016805 // GO:0034701	peptidase activity // metallopeptidase activity // hydrolase activity // dipeptidase activity // tripeptidase activity	Cluster0001
CNOT1 :15296151	CNOT1	ENSSSCT00000023952	ENSEMBL	cdna:known chromosome:Sscrofa10.2:6:18405764:18476092:1 gene:ENSSSCG00000002799 gene_biotype:protein_coding transcript_biotype:protein_coding	Ssc.84685 // Ssc.3727	embryonic tissue // amnion| blood| brain| embryonic tissue| eye| heart| intestine| liver| lung| lymph| lymph node| muscle| ovary| pituitary gland| placenta| skin| spleen| testis| thymus| thyroid| tongue| trachea| uterus| fetus| neonate| adult	---	---	---	---	GO:0005488	binding	Cluster0001
CNOT6 :15265451	CNOT6	XM_003123627	RefSeq	PREDICTED: Sus scrofa CCR4-NOT transcription complex, subunit 6 (CNOT6), mRNA.	---	---	---	---	---	---	---	---	Cluster0001
COFILIN :15254044	COFILIN	NM_001004043	RefSeq	Sus scrofa COFILIN protein (COFILIN), mRNA.	Ssc.716	adipose tissue| adrenal gland| blood| bone marrow| brain| cartilage| embryonic tissue| eye| heart| intestine| joint| liver| lung| lymph| lymph node| mammary gland| muscle| ovary| oviduct| pituitary gland| placenta| skin| spleen| stomach| testis| thymus| thyroid| tongue| uterus| fetus| neonate| juvenile| adult	GO:0007010 // GO:0022604 // GO:0030042	cytoskeleton organization // regulation of cell morphogenesis // actin filament depolymerization	GO:0005622 // GO:0005634 // GO:0005737 // GO:0005856 // GO:0005886 // GO:0015629 // GO:0016020 // GO:0016363 // GO:0031258 // GO:0032587 // GO:0042995	intracellular // nucleus // cytoplasm // cytoskeleton // plasma membrane // actin cytoskeleton // membrane // nuclear matrix // lamellipodium membrane // ruffle membrane // cell projection	GO:0003779	actin binding	Cluster0001
COMMD10 :15259122	COMMD10	NM_001267840	RefSeq	Sus scrofa COMM domain containing 10 (COMMD10), mRNA.	---	---	---	---	---	---	---	---	Cluster0001
COX10 :15209970	COX10	ENSSSCT00000019618	ENSEMBL	cdna:known chromosome:Sscrofa10.2:12:61048730:61075310:1 gene:ENSSSCG00000018023 gene_biotype:protein_coding transcript_biotype:protein_coding	Ssc.79464	blood| embryonic tissue| lung| muscle| skin| uterus| fetus| juvenile| adult	GO:0048034	heme O biosynthetic process	GO:0016021	integral to membrane	GO:0004659 // GO:0008495	prenyltransferase activity // protoheme IX farnesyltransferase activity	Cluster0001
CPNE9 :15216334	CPNE9	ENSSSCT00000012637	ENSEMBL	cdna:novel chromosome:Sscrofa10.2:13:73136411:73147479:-1 gene:ENSSSCG00000011547 gene_biotype:protein_coding transcript_biotype:protein_coding	---	---	---	---	---	---	GO:0005515	protein binding	Cluster0001
CRLF3 :15208779	CRLF3	NM_001244329	RefSeq	Sus scrofa cytokine receptor-like factor 3 (CRLF3), mRNA.	Ssc.81851	adrenal gland| blood| embryonic tissue| intestine| lymph node| spleen| thymus| fetus| juvenile| adult	GO:0030308 // GO:0045893 // GO:0045944 // GO:0046427 // GO:0071158	negative regulation of cell growth // positive regulation of transcription, DNA-dependent // positive regulation of transcription from RNA polymerase II promoter // positive regulation of JAK-STAT cascade // positive regulation of cell cycle arrest	GO:0005737	cytoplasm	---	---	Cluster0001
CSE1L :15249782	CSE1L	NM_001243215	RefSeq	Sus scrofa CSE1 chromosome segregation 1-like (yeast) (CSE1L), mRNA.	Ssc.56730	adipose tissue| adrenal gland| bladder| blood| brain| embryonic tissue| esophagus| eye| heart| intestine| liver| lung| lymph node| mammary gland| muscle| olfactory mucosa| ovary| pituitary gland| placenta| salivary gland| skin| spinal cord| spleen| testis| thymus| thyroid| trachea| uterus|pre-implantation embryo| fetus| neonate| juvenile| adult	---	---	---	---	---	---	Cluster0001
CSF2RB :15291532	CSF2RB	XM_001924779	RefSeq	PREDICTED: Sus scrofa colony stimulating factor 2 receptor, beta, low-affinity (granulocyte-macrophage) (CSF2RB), mRNA.	Ssc.72031	blood| mammary gland| juvenile| adult	---	---	---	---	---	---	Cluster0001
CSGALNACT2 :15226273	CSGALNACT2	XM_001926417	RefSeq	PREDICTED: Sus scrofa chondroitin sulfate N-acetylgalactosaminyltransferase 2 (CSGALNACT2), mRNA.	---	---	GO:0030166 // GO:0050650 // GO:0050651	proteoglycan biosynthetic process // chondroitin sulfate proteoglycan biosynthetic process // dermatan sulfate proteoglycan biosynthetic process	GO:0032580	Golgi cisterna membrane	GO:0008376 // GO:0016758	acetylgalactosaminyltransferase activity // transferase activity, transferring hexosyl groups	Cluster0001
CSK :15317062	CSK	NM_001190173	RefSeq	Sus scrofa c-src tyrosine kinase (CSK), mRNA.	Ssc.44647	adipose tissue| adrenal gland| blood| bone marrow| embryonic tissue| intestine| liver| lymph| lymph node| muscle| ovary| skin| spleen| thymus| trachea| uterus| fetus| neonate| juvenile| adult	---	---	---	---	---	---	Cluster0001
CST3 :15246170	CST3	ENSSSCT00000027339	ENSEMBL	cdna:known chromosome:Sscrofa10.2:17:34559976:34563745:-1 gene:ENSSSCG00000029889 gene_biotype:protein_coding transcript_biotype:protein_coding	Ssc.79605 // Ssc.8148	adipose tissue| adrenal gland| amnion| blood| bone marrow| brain| cartilage| embryonic tissue| eye| heart| intestine| joint| kidney| liver| lung| lymph| lymph node| mammary gland| muscle| ovary| oviduct| pituitary gland| placenta| salivary gland| skin| spinal cord| spleen| testis| thymus| thyroid| tongue| uterus| fetus| neonate| juvenile| adult // adipose tissue| adrenal gland| amnion| blood| bon…	GO:0010466	negative regulation of peptidase activity	---	---	GO:0004869 // GO:0030414	cysteine-type endopeptidase inhibitor activity // peptidase inhibitor activity	Cluster0001
CST3 :15248535	CST3	ENSSSCT00000027339	ENSEMBL	cdna:known chromosome:Sscrofa10.2:17:34559976:34563745:-1 gene:ENSSSCG00000029889 gene_biotype:protein_coding transcript_biotype:protein_coding	Ssc.79605 // Ssc.8148	adipose tissue| adrenal gland| amnion| blood| bone marrow| brain| cartilage| embryonic tissue| eye| heart| intestine| joint| kidney| liver| lung| lymph| lymph node| mammary gland| muscle| ovary| oviduct| pituitary gland| placenta| salivary gland| skin| spinal cord| spleen| testis| thymus| thyroid| tongue| uterus| fetus| neonate| juvenile| adult // adipose tissue| adrenal gland| amnion| blood| bon…	GO:0010466	negative regulation of peptidase activity	---	---	GO:0004869 // GO:0030414	cysteine-type endopeptidase inhibitor activity // peptidase inhibitor activity	Cluster0001
CTDNEP1 :15209582	CTDNEP1	ENSSSCT00000019519	ENSEMBL	cdna:novel chromosome:Sscrofa10.2:12:54835376:54841331:1 gene:ENSSSCG00000017935 gene_biotype:protein_coding transcript_biotype:protein_coding	---	---	GO:0016311	dephosphorylation	---	---	GO:0005515 // GO:0016791	protein binding // phosphatase activity	Cluster0001
CTSZ :15250027	CTSZ	NM_001123104	RefSeq	Sus scrofa cathepsin Z (CTSZ), mRNA.	Ssc.16769	adipose tissue| adrenal gland| blood| bone marrow| brain| cartilage| embryonic tissue| heart| intestine| joint| liver| lung| lymph| lymph node| mammary gland| ovary| oviduct| spleen| testis| thyroid| tongue| uterus| peri-implantation embryo| fetus| neonate| juvenile| adult	GO:0006508 // GO:0060441	proteolysis // epithelial tube branching involved in lung morphogenesis	GO:0005615 // GO:0005783	extracellular space // endoplasmic reticulum	GO:0008234	cysteine-type peptidase activity	Cluster0001
CTTNBP2NL :15286281	CTTNBP2NL	AK240289	GenBank	Sus scrofa mRNA, clone:UTR010051A04, expressed in uterus.	Ssc.13187	embryonic tissue| liver| lung| ovary| placenta| skin| spleen| testis| uterus| juvenile| adult	---	---	---	---	---	---	Cluster0001
CUX1 :15268225	CUX1	AK236860	GenBank	Sus scrofa mRNA, clone:PBL010027D12, expressed in periphral blood mononuclear cell.	Ssc.1775	adipose tissue| adrenal gland| blood| brain| embryonic tissue| heart| joint| liver| lung| mammary gland| muscle| ovary| thymus| tongue| uterus| fetus| neonate| juvenile| adult	---	---	---	---	---	---	Cluster0001
CUX1 :15273401	CUX1	AK236860	GenBank	Sus scrofa mRNA, clone:PBL010027D12, expressed in periphral blood mononuclear cell.	Ssc.1775	adipose tissue| adrenal gland| blood| brain| embryonic tissue| heart| joint| liver| lung| mammary gland| muscle| ovary| thymus| tongue| uterus| fetus| neonate| juvenile| adult	---	---	---	---	---	---	Cluster0001
CYBRD1 :15239851	CYBRD1	ENSSSCT00000032489	ENSEMBL	cdna:known chromosome:Sscrofa10.2:15:87032975:87079679:1 gene:ENSSSCG00000025049 gene_biotype:protein_coding transcript_biotype:protein_coding	Ssc.43889	adipose tissue| blood| embryonic tissue| intestine| joint| lung| ovary| skin| spleen| testis| uterus| peri-implantation embryo| juvenile| adult	GO:0010039	response to iron ion	GO:0016021 // GO:0031526	integral to membrane // brush border membrane	GO:0000293	ferric-chelate reductase activity	Cluster0001
CYCLT1 :15337328	CYCLT1	ENSSSCT00000013608	ENSEMBL	cdna:known chromosome:Sscrofa10.2:X:71481819:71482841:-1 gene:ENSSSCG00000012443 gene_biotype:protein_coding transcript_biotype:protein_coding	Ssc.15879	embryonic tissue	GO:0006816 // GO:0006935 // GO:0007166 // GO:0007186 // GO:0007165	calcium ion transport // chemotaxis // cell surface receptor signaling pathway // G-protein coupled receptor signaling pathway // signal transduction	GO:0016021 // GO:0005887 // GO:0005886 // GO:0016020	integral to membrane // integral to plasma membrane // plasma membrane // membrane	GO:0004974 // GO:0004930 // GO:0004871	leukotriene receptor activity // G-protein coupled receptor activity // signal transducer activity	Cluster0001
CYFIP2 :15245116	CYFIP2	ENSSSCT00000018567	ENSEMBL	cdna:known chromosome:Sscrofa10.2:16:71706352:71844164:-1 gene:ENSSSCG00000017054 gene_biotype:protein_coding transcript_biotype:protein_coding	Ssc.97301 // Ssc.28162 // Ssc.24253	lymph node| spleen| juvenile| adult // brain| fetus // bone marrow| brain| embryonic tissue| lung| spleen| thyroid| neonate| adult	---	---	---	---	GO:0005515	protein binding	Cluster0001
CYP2B22 :15302901	CYP2B22	ENSSSCT00000003339	ENSEMBL	cdna:known chromosome:Sscrofa10.2:6:44929854:44978800:1 gene:ENSSSCG00000003006 gene_biotype:protein_coding transcript_biotype:protein_coding	---	---	GO:0055114 // GO:0008202 // GO:0017144 // GO:0042180 // GO:0042738 // GO:0006805	oxidation-reduction process // steroid metabolic process // drug metabolic process // cellular ketone metabolic process // exogenous drug catabolic process // xenobiotic metabolic process	---	---	GO:0009055 // GO:0004497 // GO:0046872 // GO:0005506 // GO:0016491 // GO:0016705 // GO:0016712 // GO:0020037	electron carrier activity // monooxygenase activity // metal ion binding // iron ion binding // oxidoreductase activity // oxidoreductase activity, acting on paired donors, with incorporation or reduction of molecular oxygen // oxidoreductase activity, acting on paired donors, with incorporation or reduction of molecular oxygen, reduced flavin or flavoprotein as one donor, and incorporation of on…	Cluster0001
CYP2C91 :15233547	CYP2C91	AK351408	GenBank	Sus scrofa mRNA, clone:THY010004D02, expressed in thymus.	Ssc.8261 // Ssc.59831	brain| lung| lymph node| ovary| oviduct| pituitary gland| placenta| spleen| thymus| uterus| fetus| adult // muscle| ovary| thymus| adult	---	---	---	---	---	---	Cluster0001
CYTH4 :15287516	CYTH4	ENSSSCT00000000136	ENSEMBL	cdna:known chromosome:Sscrofa10.2:5:8072167:8104676:-1 gene:ENSSSCG00000000130 gene_biotype:protein_coding transcript_biotype:protein_coding	Ssc.48304 // Ssc.34954	blood| brain| lung| spleen| uterus| juvenile| adult // blood| intestine| lymph| lymph node| spleen| juvenile| adult	GO:0032012	regulation of ARF protein signal transduction	GO:0005886 // GO:0005622	plasma membrane // intracellular	GO:0005515 // GO:0005086 // GO:0005543	protein binding // ARF guanyl-nucleotide exchange factor activity // phospholipid binding	Cluster0001
DAB2 :15244296	DAB2	AK347006	GenBank	Sus scrofa mRNA, clone:MLN010089G04, expressed in mesenteric lymph nodes.	Ssc.2807	adipose tissue| adrenal gland| bladder| blood| brain| cartilage| embryonic tissue| heart| intestine| joint| kidney| lung| lymph| lymph node| muscle| ovary| placenta| salivary gland| skin| spinal cord| testis| thyroid| trachea| uterus| fetus| neonate| juvenile| adult	---	---	---	---	---	---	Cluster0001
DAGLA :15261568	DAGLA	XM_003122645	RefSeq	PREDICTED: Sus scrofa diacylglycerol lipase, alpha (DAGLA), mRNA.	---	---	GO:0006629 // GO:0007405 // GO:0019369 // GO:0022008 // GO:0042136 // GO:0071926	lipid metabolic process // neuroblast proliferation // arachidonic acid metabolic process // neurogenesis // neurotransmitter biosynthetic process // endocannabinoid signaling pathway	---	---	GO:0004806 // GO:0016787	triglyceride lipase activity // hydrolase activity	Cluster0001
DCAF12 :15200655	DCAF12	AK237805	GenBank	Sus scrofa mRNA, clone:SPL010099B01, expressed in spleen.	Ssc.1368	adipose tissue| adrenal gland| amnion| aorta| blood| brain| embryonic tissue| intestine| liver| lymph| muscle| olfactory mucosa| ovary| oviduct| pituitary gland| placenta| salivary gland| skin| spinal cord| spleen| stomach| testis| thyroid| trachea| uterus| fetus| neonate| juvenile| adult	---	---	---	---	---	---	Cluster0001
DCAF15 :15257280	DCAF15	AK396914	GenBank	Sus scrofa mRNA, clone: PTG010027E07, expressed in pituitary gland.	Ssc.17957	brain| embryonic tissue| joint| muscle| ovary| spleen| stomach| testis| fetus| neonate| adult	---	---	---	---	---	---	Cluster0001
DDX18 :15235298	DDX18	ENSSSCT00000025125	ENSEMBL	cdna:known chromosome:Sscrofa10.2:15:26805697:26823022:1 gene:ENSSSCG00000015712 gene_biotype:protein_coding transcript_biotype:protein_coding	Ssc.100745 // Ssc.99411 // Ssc.96452 // Ssc.4682	lung| thyroid| neonate // embryonic tissue| thyroid // aorta| embryonic tissue| lung| lymph node| mammary gland| ovary| oviduct| pituitary gland| salivary gland| skin| spleen| thyroid| uterus|pre-implantation embryo| fetus| juvenile| adult // blood| embryonic tissue| heart| muscle| thyroid| juvenile	---	---	GO:0005730	nucleolus	GO:0000166 // GO:0005515 // GO:0003676 // GO:0003723 // GO:0004386 // GO:0005524 // GO:0008026 // GO:0016787	nucleotide binding // protein binding // nucleic acid binding // RNA binding // helicase activity // ATP binding // ATP-dependent helicase activity // hydrolase activity	Cluster0001
DDX39B :15314825	DDX39B	ENSSSCT00000001529	ENSEMBL	cdna:known chromosome:Sscrofa10.2:7:27582996:27593980:1 gene:ENSSSCG00000001400 gene_biotype:protein_coding transcript_biotype:protein_coding	Ssc.11719 // Ssc.97251	adipose tissue| adrenal gland| amnion| bladder| blood| bone marrow| brain| embryonic tissue| eye| heart| intestine| kidney| liver| lung| lymph| lymph node| muscle| ovary| oviduct| pituitary gland| placenta| skin| spinal cord| spleen| stomach| testis| thymus| thyroid| tongue| uterus|pre-implantation embryo| peri-implantation embryo| fetus| neonate| juvenile| adult // blood| embryonic tissue| muscl…	GO:0000245 // GO:0000398 // GO:0006397 // GO:0006406 // GO:0006810 // GO:0008380 // GO:0010501 // GO:0046784 // GO:0051028	spliceosomal complex assembly // mRNA splicing, via spliceosome // mRNA processing // mRNA export from nucleus // transport // RNA splicing // RNA secondary structure unwinding // intronless viral mRNA export from host nucleus // mRNA transport	GO:0000346 // GO:0005634 // GO:0005737 // GO:0005681 // GO:0005687 // GO:0005688 // GO:0016607	transcription export complex // nucleus // cytoplasm // spliceosomal complex // U4 snRNP // U6 snRNP // nuclear speck	GO:0000166 // GO:0005515 // GO:0003676 // GO:0003677 // GO:0003723 // GO:0004004 // GO:0004386 // GO:0005524 // GO:0008026 // GO:0008186 // GO:0016787 // GO:0017070 // GO:0030621 // GO:0043008	nucleotide binding // protein binding // nucleic acid binding // DNA binding // RNA binding // ATP-dependent RNA helicase activity // helicase activity // ATP binding // ATP-dependent helicase activity // RNA-dependent ATPase activity // hydrolase activity // U6 snRNA binding // U4 snRNA binding // ATP-dependent protein binding	Cluster0001
DEF6 // LOC100622643 :15309253	DEF6 // LOC100622643	ENSSSCT00000035214	ENSEMBL	cdna:novel chromosome:Sscrofa10.2:7:36220769:36243212:-1 gene:ENSSSCG00000001538 gene_biotype:protein_coding transcript_biotype:protein_coding	Ssc.21248	adipose tissue| brain| embryonic tissue| lymph| skin| thymus| fetus| neonate| juvenile	---	---	---	---	GO:0005515 // GO:0005543	protein binding // phospholipid binding	Cluster0001
DEK :15314117	DEK	AY609929	GenBank	Sus scrofa clone Clu_4490.scr.msk.p1.Contig1, mRNA sequence.	Ssc.27200	adipose tissue| aorta| bladder| blood| bone marrow| brain| embryonic tissue| esophagus| eye| intestine| kidney| liver| lung| lymph node| mammary gland| muscle| ovary| pancreas| pituitary gland| placenta| salivary gland| skin| spinal cord| spleen| thymus| thyroid| tongue| trachea| uterus| fetus| neonate| juvenile| adult	---	---	---	---	---	---	Cluster0001
DENND1C :15256350	DENND1C	XM_003123118	RefSeq	PREDICTED: Sus scrofa DENN/MADD domain containing 1C (DENND1C), mRNA.	Ssc.58820	adrenal gland| blood| brain| embryonic tissue| lymph| lymph node| spleen| thymus| thyroid| fetus| juvenile	---	---	---	---	---	---	Cluster0001
DENND2D :15281679	DENND2D	AK231117	GenBank	Sus scrofa mRNA, clone:AMP010096A07, expressed in alveolar macrophage.	Ssc.4974	embryonic tissue| intestine| lung| neonate| adult	---	---	---	---	---	---	Cluster0001
DENND3 :15277671	DENND3	ENSSSCT00000026693	ENSEMBL	cdna:novel chromosome:Sscrofa10.2:4:2041609:2049792:-1 gene:ENSSSCG00000025283 gene_biotype:protein_coding transcript_biotype:protein_coding	---	---	---	---	---	---	GO:0005515	protein binding	Cluster0001
DEPDC1B :15244607	DEPDC1B	ENSSSCT00000018439	ENSEMBL	cdna:novel chromosome:Sscrofa10.2:16:42378460:42469251:-1 gene:ENSSSCG00000016932 gene_biotype:protein_coding transcript_biotype:protein_coding	---	---	GO:0007165 // GO:0035556	signal transduction // intracellular signal transduction	GO:0005622	intracellular	---	---	Cluster0001
DHX15 :15319986	DHX15	NM_001252212	RefSeq	Sus scrofa DEAH (Asp-Glu-Ala-His) box polypeptide 15 (DHX15), mRNA.	Ssc.7550	adipose tissue| adrenal gland| bladder| blood| bone marrow| brain| embryonic tissue| esophagus| eye| intestine| kidney| liver| lung| lymph| lymph node| mammary gland| muscle| ovary| pituitary gland| placenta| skin| spinal cord| spleen| testis| thymus| thyroid| trachea| uterus|pre-implantation embryo| peri-implantation embryo| fetus| neonate| juvenile| adult	---	---	---	---	---	---	Cluster0001
DHX9 :15328203	DHX9	ENSSSCT00000034683	ENSEMBL	cdna:novel chromosome:Sscrofa10.2:9:136406808:136410773:-1 gene:ENSSSCG00000015552 gene_biotype:protein_coding transcript_biotype:protein_coding	---	---	---	---	---	---	GO:0004386	helicase activity	Cluster0001
DISC1 :15232170	DISC1	ENSSSCT00000011136	ENSEMBL	cdna:novel chromosome:Sscrofa10.2:14:63329745:63441058:-1 gene:ENSSSCG00000010170 gene_biotype:protein_coding transcript_biotype:protein_coding	---	---	---	---	---	---	---	---	Cluster0001
DKC1 :15338805	DKC1	ENSSSCT00000033158	ENSEMBL	cdna:known chromosome:Sscrofa10.2:X:143254269:143264266:-1 gene:ENSSSCG00000012823 gene_biotype:protein_coding transcript_biotype:protein_coding	Ssc.21597	adipose tissue| adrenal gland| bone marrow| embryonic tissue| eye| intestine| liver| lung| muscle| olfactory mucosa| ovary| pituitary gland| placenta| skin| spleen| testis| thymus| uterus|pre-implantation embryo| peri-implantation embryo| fetus| neonate| juvenile| adult	GO:0001522 // GO:0006396 // GO:0009451	pseudouridine synthesis // RNA processing // RNA modification	GO:0005634 // GO:0005697 // GO:0005730	nucleus // telomerase holoenzyme complex // nucleolus	GO:0005515 // GO:0003720 // GO:0003723 // GO:0009982	protein binding // telomerase activity // RNA binding // pseudouridine synthase activity	Cluster0001
DLGAP5 :15196616	DLGAP5	AK344672	GenBank	Sus scrofa mRNA, clone:DCI010101E08, expressed in dendritic cells (immature).	Ssc.19375	brain| embryonic tissue| liver| ovary| testis| fetus| adult	---	---	---	---	---	---	Cluster0001
DNAJC10 :15236881	DNAJC10	XM_003133526	RefSeq	PREDICTED: Sus scrofa DnaJ (Hsp40) homolog, subfamily C, member 10 (DNAJC10), partial mRNA.	---	---	---	---	---	---	---	---	Cluster0001
DNAJC14 :15292379	DNAJC14	NM_001185066	RefSeq	Sus scrofa DnaJ (Hsp40) homolog, subfamily C, member 14 (DNAJC14), mRNA.	Ssc.1307	amnion| blood| brain| embryonic tissue| esophagus| eye| intestine| lung| lymph| lymph node| placenta| skin| spleen| testis| thymus| uterus| fetus| neonate| juvenile| adult	---	---	---	---	---	---	Cluster0001
DNMT1 :15256834	DNMT1	ENSSSCT00000014923	ENSEMBL	cdna:known_by_projection chromosome:Sscrofa10.2:2:69309460:69357860:-1 gene:ENSSSCG00000013659 gene_biotype:protein_coding transcript_biotype:protein_coding	Ssc.94857 // Ssc.98914 // Ssc.96734 // Ssc.24344	embryonic tissue| intestine| lung| testis|pre-implantation embryo| neonate| adult // embryonic tissue|pre-implantation embryo // ovary| adult // adipose tissue| bladder| blood| bone marrow| brain| embryonic tissue| esophagus| heart| intestine| kidney| lung| lymph| lymph node| ovary| placenta| skin| spleen| testis| thymus| thyroid| uterus|pre-implantation embryo| fetus| neonate| juvenile| adult	GO:0006306 // GO:0010216 // GO:0010468 // GO:0010628 // GO:0016458 // GO:0045892 // GO:0071230 // GO:0032259 // GO:0042127 // GO:0051571 // GO:0051573 // GO:0090116	DNA methylation // maintenance of DNA methylation // regulation of gene expression // positive regulation of gene expression // gene silencing // negative regulation of transcription, DNA-dependent // cellular response to amino acid stimulus // methylation // regulation of cell proliferation // positive regulation of histone H3-K4 methylation // negative regulation of histone H3-K9 methylation //…	GO:0000792 // GO:0005634 // GO:0005657 // GO:0005721	heterochromatin // nucleus // replication fork // centromeric heterochromatin	GO:0005515 // GO:0003677 // GO:0003723 // GO:0003886 // GO:0008134 // GO:0008168 // GO:0008270 // GO:0008327 // GO:0009008 // GO:0016740	protein binding // DNA binding // RNA binding // DNA (cytosine-5-)-methyltransferase activity // transcription factor binding // methyltransferase activity // zinc ion binding // methyl-CpG binding // DNA-methyltransferase activity // transferase activity	Cluster0001
DNMT1 :15256876	DNMT1	ENSSSCT00000014923	ENSEMBL	cdna:known_by_projection chromosome:Sscrofa10.2:2:69309460:69357860:-1 gene:ENSSSCG00000013659 gene_biotype:protein_coding transcript_biotype:protein_coding	Ssc.94857 // Ssc.98914 // Ssc.96734 // Ssc.24344	embryonic tissue| intestine| lung| testis|pre-implantation embryo| neonate| adult // embryonic tissue|pre-implantation embryo // ovary| adult // adipose tissue| bladder| blood| bone marrow| brain| embryonic tissue| esophagus| heart| intestine| kidney| lung| lymph| lymph node| ovary| placenta| skin| spleen| testis| thymus| thyroid| uterus|pre-implantation embryo| fetus| neonate| juvenile| adult	GO:0006306 // GO:0010216 // GO:0010468 // GO:0010628 // GO:0016458 // GO:0045892 // GO:0071230 // GO:0032259 // GO:0042127 // GO:0051571 // GO:0051573 // GO:0090116	DNA methylation // maintenance of DNA methylation // regulation of gene expression // positive regulation of gene expression // gene silencing // negative regulation of transcription, DNA-dependent // cellular response to amino acid stimulus // methylation // regulation of cell proliferation // positive regulation of histone H3-K4 methylation // negative regulation of histone H3-K9 methylation //…	GO:0000792 // GO:0005634 // GO:0005657 // GO:0005721	heterochromatin // nucleus // replication fork // centromeric heterochromatin	GO:0005515 // GO:0003677 // GO:0003723 // GO:0003886 // GO:0008134 // GO:0008168 // GO:0008270 // GO:0008327 // GO:0009008 // GO:0016740	protein binding // DNA binding // RNA binding // DNA (cytosine-5-)-methyltransferase activity // transcription factor binding // methyltransferase activity // zinc ion binding // methyl-CpG binding // DNA-methyltransferase activity // transferase activity	Cluster0001
DOCK10 :15237866	DOCK10	ENSSSCT00000026520	ENSEMBL	cdna:known scaffold:Sscrofa10.2:JH118944.1:451852:594424:-1 gene:ENSSSCG00000022918 gene_biotype:protein_coding transcript_biotype:protein_coding	Ssc.46240	brain| intestine| lung| spinal cord| thymus| thyroid| trachea| fetus| neonate	GO:0007264	small GTPase mediated signal transduction	---	---	GO:0005515 // GO:0005085 // GO:0005488 // GO:0005525 // GO:0005543 // GO:0051020	protein binding // guanyl-nucleotide exchange factor activity // binding // GTP binding // phospholipid binding // GTPase binding	Cluster0001
DOCK10 :15241560	DOCK10	ENSSSCT00000026520	ENSEMBL	cdna:known scaffold:Sscrofa10.2:JH118944.1:451852:594424:-1 gene:ENSSSCG00000022918 gene_biotype:protein_coding transcript_biotype:protein_coding	Ssc.46240	brain| intestine| lung| spinal cord| thymus| thyroid| trachea| fetus| neonate	GO:0007264	small GTPase mediated signal transduction	---	---	GO:0005515 // GO:0005085 // GO:0005488 // GO:0005525 // GO:0005543 // GO:0051020	protein binding // guanyl-nucleotide exchange factor activity // binding // GTP binding // phospholipid binding // GTPase binding	Cluster0001
DOCK8 :15189036	DOCK8	XM_003121929	RefSeq	PREDICTED: Sus scrofa dedicator of cytokinesis 8, transcript variant 2 (DOCK8), mRNA.	---	---	---	---	---	---	---	---	Cluster0001
DOCK8 :15197441	DOCK8	XM_003121929	RefSeq	PREDICTED: Sus scrofa dedicator of cytokinesis 8, transcript variant 2 (DOCK8), mRNA.	---	---	---	---	---	---	---	---	Cluster0001
DOCK8 :15197446	DOCK8	AK236838	GenBank	Sus scrofa mRNA, clone:PBL010021F12, expressed in periphral blood mononuclear cell.	Ssc.39542	blood| lung| lymph node| ovary| skin| trachea| adult	---	---	---	---	---	---	Cluster0001
DOK1 :15275810	DOK1	NM_001143705	RefSeq	Sus scrofa docking protein 1, 62kDa (downstream of tyrosine kinase 1) (DOK1), mRNA.	Ssc.47360	blood| embryonic tissue| lymph| lymph node| thyroid| trachea| uterus| adult	---	---	---	---	GO:0005158 // GO:0005543	insulin receptor binding // phospholipid binding	Cluster0001
DOK2 :15223121	DOK2	NM_001185102	RefSeq	Sus scrofa docking protein 2, 56kDa (DOK2), mRNA.	Ssc.44261	blood| embryonic tissue| intestine| liver| ovary| spleen| thymus| juvenile| adult	GO:0007169 // GO:0007265	transmembrane receptor protein tyrosine kinase signaling pathway // Ras protein signal transduction	---	---	GO:0005057 // GO:0005068 // GO:0005158 // GO:0005543	receptor signaling protein activity // transmembrane receptor protein tyrosine kinase adaptor activity // insulin receptor binding // phospholipid binding	Cluster0001
DRAM1 :15294803	DRAM1	ENSSSCT00000029052	ENSEMBL	cdna:known chromosome:Sscrofa10.2:5:86272186:86308016:-1 gene:ENSSSCG00000023972 gene_biotype:protein_coding transcript_biotype:protein_coding	Ssc.61490 // Ssc.82093 // Ssc.9726	lung| muscle| adult // uterus // bladder| blood| brain| intestine| lung| muscle| ovary| pituitary gland| placenta| skin| uterus| adult	GO:0030262	apoptotic nuclear changes	GO:0005737 // GO:0005764	cytoplasm // lysosome	---	---	Cluster0001
DRAM2 :15281692	DRAM2	NM_001243696	RefSeq	Sus scrofa DNA-damage regulated autophagy modulator 2 (DRAM2), mRNA.	Ssc.36467	blood| embryonic tissue| intestine| kidney| liver| olfactory mucosa| spleen| thyroid| trachea| uterus| fetus| adult	GO:0030262	apoptotic nuclear changes	GO:0005737 // GO:0005764 // GO:0005794 // GO:0043231	cytoplasm // lysosome // Golgi apparatus // intracellular membrane-bounded organelle	---	---	Cluster0001
DTL :15332665	DTL	XM_003130411	RefSeq	PREDICTED: Sus scrofa denticleless homolog (Drosophila) (DTL), mRNA.	---	---	---	---	---	---	---	---	Cluster0001
DTNBP1 :15314082	DTNBP1	NM_001098600	RefSeq	Sus scrofa dystrobrevin binding protein 1 (DTNBP1), mRNA.	Ssc.10199	adrenal gland| blood| embryonic tissue| intestine| liver| lung| lymph node| mammary gland| muscle| ovary| placenta| testis| uterus| fetus| adult	GO:0001956 // GO:0006996 // GO:0007596 // GO:0008089 // GO:0010628 // GO:0014059 // GO:0031175 // GO:0031532 // GO:0048490 // GO:0048812 // GO:0060155	positive regulation of neurotransmitter secretion // organelle organization // blood coagulation // anterograde axon cargo transport // positive regulation of gene expression // regulation of dopamine secretion // neuron projection development // actin cytoskeleton reorganization // anterograde synaptic vesicle transport // neuron projection morphogenesis // platelet dense granule organization	GO:0005634 // GO:0005737 // GO:0005789 // GO:0005886 // GO:0014069 // GO:0016528 // GO:0030424 // GO:0030426 // GO:0030672 // GO:0031083 // GO:0042383 // GO:0043005 // GO:0043197	nucleus // cytoplasm // endoplasmic reticulum membrane // plasma membrane // postsynaptic density // sarcoplasm // axon // growth cone // synaptic vesicle membrane // BLOC-1 complex // sarcolemma // neuron projection // dendritic spine	---	---	Cluster0001
DTX4 :15261828	DTX4	XM_003122698	RefSeq	PREDICTED: Sus scrofa deltex homolog 4 (Drosophila) (DTX4), mRNA.	Ssc.95775	---	---	---	---	---	---	---	Cluster0001
DYNC1H1 :15313568	DYNC1H1	EF178475	GenBank	Sus scrofa dynein cytoplasmic heavy polypeptide-like protein mRNA, partial cds.	Ssc.100482	---	GO:0007018	microtubule-based movement	---	---	GO:0003777	microtubule motor activity	Cluster0001
DYNLL1 :15230821	DYNLL1	ENSSSCT00000010854	ENSEMBL	cdna:known chromosome:Sscrofa10.2:14:42956562:42958960:-1 gene:ENSSSCG00000009904 gene_biotype:protein_coding transcript_biotype:protein_coding	Ssc.18822 // Ssc.86346	adipose tissue| adrenal gland| amnion| aorta| bladder| blood| bone marrow| brain| cartilage| embryonic tissue| esophagus| eye| heart| intestine| joint| liver| lung| lymph| lymph node| mammary gland| muscle| ovary| pituitary gland| placenta| skin| spinal cord| spleen| stomach| testis| thymus| thyroid| tongue| trachea| uterus|pre-implantation embryo| fetus| neonate| juvenile| adult // ovary| adult	GO:0007017 // GO:0042326	microtubule-based process // negative regulation of phosphorylation	GO:0016020 // GO:0005829 // GO:0005634 // GO:0005737 // GO:0005813 // GO:0005856 // GO:0005875 // GO:0008180 // GO:0000776 // GO:0072686	membrane // cytosol // nucleus // cytoplasm // centrosome // cytoskeleton // microtubule associated complex // signalosome // kinetochore // mitotic spindle	GO:0005515 // GO:0008022 // GO:0019904	protein binding // protein C-terminus binding // protein domain specific binding	Cluster0001
E2F4 :15301989	E2F4	XM_003126933	RefSeq	PREDICTED: Sus scrofa E2F transcription factor 4, p107/p130-binding (E2F4), mRNA.	---	---	---	---	---	---	---	---	Cluster0001
E2F7 :15290774	E2F7	XM_003126756	RefSeq	PREDICTED: Sus scrofa E2F transcription factor 7 (E2F7), mRNA.	---	---	GO:0000122 // GO:0001890 // GO:0002040 // GO:0006351 // GO:0006355 // GO:0008285 // GO:0030330 // GO:0032466 // GO:0032877 // GO:0045944 // GO:0060707 // GO:0060718 // GO:0070365 // GO:0071930 // GO:2000134	negative regulation of transcription from RNA polymerase II promoter // placenta development // sprouting angiogenesis // transcription, DNA-dependent // regulation of transcription, DNA-dependent // negative regulation of cell proliferation // DNA damage response, signal transduction by p53 class mediator // negative regulation of cytokinesis // positive regulation of DNA endoreduplication // po…	GO:0005634 // GO:0005667	nucleus // transcription factor complex	GO:0001047 // GO:0003677 // GO:0003700 // GO:0003714 // GO:0042802	core promoter binding // DNA binding // sequence-specific DNA binding transcription factor activity // transcription corepressor activity // identical protein binding	Cluster0001
E2F8 :15262767	E2F8	XM_003122925	RefSeq	PREDICTED: Sus scrofa E2F transcription factor 8 (E2F8), mRNA.	---	---	GO:0000122 // GO:0001890 // GO:0002040 // GO:0006351 // GO:0006355 // GO:0008283 // GO:0032466 // GO:0032877 // GO:0033301 // GO:0045944 // GO:0060707 // GO:0060718 // GO:0070365	negative regulation of transcription from RNA polymerase II promoter // placenta development // sprouting angiogenesis // transcription, DNA-dependent // regulation of transcription, DNA-dependent // cell proliferation // negative regulation of cytokinesis // positive regulation of DNA endoreduplication // cell cycle comprising mitosis without cytokinesis // positive regulation of transcription f…	GO:0005634 // GO:0005667	nucleus // transcription factor complex	GO:0001047 // GO:0003677 // GO:0003700 // GO:0003714 // GO:0042802 // GO:0042803	core promoter binding // DNA binding // sequence-specific DNA binding transcription factor activity // transcription corepressor activity // identical protein binding // protein homodimerization activity	Cluster0001
EFTUD2 :15207023	EFTUD2	AK391959	GenBank	Sus scrofa mRNA, clone: HTMT10037B12, expressed in hypothalamus.	Ssc.15282	adipose tissue| adrenal gland| blood| bone marrow| brain| embryonic tissue| intestine| liver| lung| ovary| placenta| spleen| testis| thymus| thyroid| trachea| uterus| fetus| neonate| juvenile| adult	---	---	---	---	---	---	Cluster0001
EIF2C2 :15277699	EIF2C2	NM_001194975	RefSeq	Sus scrofa eukaryotic translation initiation factor 2C, 2 (EIF2C2), mRNA.	Ssc.48653	embryonic tissue| uterus	---	---	---	---	GO:0003676	nucleic acid binding	Cluster0001
EIF2C2 :15282673	EIF2C2	NM_001194975	RefSeq	Sus scrofa eukaryotic translation initiation factor 2C, 2 (EIF2C2), mRNA.	Ssc.48653	embryonic tissue| uterus	---	---	---	---	GO:0003676	nucleic acid binding	Cluster0001
EIF3D :15287554	EIF3D	NM_001244723	RefSeq	Sus scrofa eukaryotic translation initiation factor 3, subunit D (EIF3D), mRNA.	Ssc.6735	adipose tissue| adrenal gland| blood| bone marrow| brain| cartilage| embryonic tissue| esophagus| heart| intestine| joint| kidney| liver| lung| lymph| lymph node| mammary gland| muscle| olfactory mucosa| ovary| placenta| skin| spinal cord| spleen| stomach| testis| thymus| thyroid| trachea| uterus| peri-implantation embryo| fetus| neonate| juvenile| adult	---	---	---	---	---	---	Cluster0001
EIF4A1 :15213933	EIF4A1	NM_001100196	RefSeq	Sus scrofa eukaryotic translation initiation factor 4A1 (EIF4A1), mRNA.	Ssc.22034	adipose tissue| adrenal gland| amnion| blood| brain| cartilage| embryonic tissue| eye| heart| intestine| joint| kidney| liver| lung| lymph| lymph node| mammary gland| muscle| ovary| pituitary gland| placenta| skin| spleen| testis| thymus| thyroid| tongue| uterus|pre-implantation embryo| fetus| neonate| juvenile| adult	GO:0006413	translational initiation	---	---	GO:0000166 // GO:0003676 // GO:0003743 // GO:0004386 // GO:0005524 // GO:0008026 // GO:0016787	nucleotide binding // nucleic acid binding // translation initiation factor activity // helicase activity // ATP binding // ATP-dependent helicase activity // hydrolase activity	Cluster0001
EIF4A3 :15206054	EIF4A3	ENSSSCT00000018679	ENSEMBL	cdna:known chromosome:Sscrofa10.2:12:2267508:2295834:1 gene:ENSSSCG00000017155 gene_biotype:protein_coding transcript_biotype:protein_coding	Ssc.869	adipose tissue| adrenal gland| amnion| blood| bone marrow| brain| cartilage| embryonic tissue| heart| intestine| joint| liver| lung| lymph| mammary gland| muscle| ovary| pituitary gland| placenta| skin| spleen| testis| thymus| thyroid| tongue| uterus| peri-implantation embryo| fetus| neonate| juvenile| adult	GO:0000184 // GO:0045727 // GO:0017148 // GO:0006364 // GO:0006397 // GO:0006417 // GO:0006810 // GO:0008380 // GO:0051028	nuclear-transcribed mRNA catabolic process, nonsense-mediated decay // positive regulation of translation // negative regulation of translation // rRNA processing // mRNA processing // regulation of translation // transport // RNA splicing // mRNA transport	GO:0005737 // GO:0035145 // GO:0071013 // GO:0005634 // GO:0005681 // GO:0016607	cytoplasm // exon-exon junction complex // catalytic step 2 spliceosome // nucleus // spliceosomal complex // nuclear speck	GO:0000166 // GO:0005515 // GO:0003676 // GO:0004004 // GO:0004386 // GO:0005524 // GO:0008143 // GO:0008026 // GO:0016787 // GO:0003723	nucleotide binding // protein binding // nucleic acid binding // ATP-dependent RNA helicase activity // helicase activity // ATP binding // poly(A) RNA binding // ATP-dependent helicase activity // hydrolase activity // RNA binding	Cluster0001
EIF4E :15321709	EIF4E	AK343970	GenBank	Sus scrofa mRNA, clone:AMP010095C09, expressed in alveolar macrophages.	Ssc.22107	blood| bone marrow| brain| embryonic tissue| eye| heart| intestine| liver| lung| lymph node| mammary gland| muscle| ovary| pituitary gland| placenta| spleen| testis| thymus| tongue| uterus| fetus| neonate| adult	GO:0000082 // GO:0006413 // GO:0045931	G1/S transition of mitotic cell cycle // translational initiation // positive regulation of mitotic cell cycle	GO:0000932 // GO:0005737 // GO:0005845 // GO:0010494 // GO:0016442 // GO:0033391	cytoplasmic mRNA processing body // cytoplasm // mRNA cap binding complex // cytoplasmic stress granule // RNA-induced silencing complex // chromatoid body	GO:0003723 // GO:0003743	RNA binding // translation initiation factor activity	Cluster0001
ELF4 :15338174	ELF4	ENSSSCT00000031695	ENSEMBL	cdna:novel chromosome:Sscrofa10.2:X:122386179:122429826:-1 gene:ENSSSCG00000012656 gene_biotype:protein_coding transcript_biotype:protein_coding	---	---	GO:0001787 // GO:0001866 // GO:0006355 // GO:0045893 // GO:0045944	natural killer cell proliferation // NK T cell proliferation // regulation of transcription, DNA-dependent // positive regulation of transcription, DNA-dependent // positive regulation of transcription from RNA polymerase II promoter	GO:0005634 // GO:0016605	nucleus // PML body	GO:0005515 // GO:0003677 // GO:0003700 // GO:0043565	protein binding // DNA binding // sequence-specific DNA binding transcription factor activity // sequence-specific DNA binding	Cluster0001
EMP1 :15293676	EMP1	NM_001099940	RefSeq	Sus scrofa epithelial membrane protein 1 (EMP1), mRNA.	Ssc.8845	adipose tissue| blood| embryonic tissue| intestine| joint| skin| tongue| uterus| fetus| neonate| juvenile	GO:0016049	cell growth	GO:0016020 // GO:0016021	membrane // integral to membrane	---	---	Cluster0001
EMR1 :15263641	EMR1	AK230628	GenBank	Sus scrofa mRNA, clone:AMP010018D08, expressed in alveolar macrophage.	Ssc.45543	blood| heart| lung| spleen| adult	---	---	---	---	---	---	Cluster0001
ENOPH1 :15324641	ENOPH1	ENSSSCT00000010126	ENSEMBL	cdna:known chromosome:Sscrofa10.2:8:145145811:145172579:-1 gene:ENSSSCG00000009246 gene_biotype:protein_coding transcript_biotype:protein_coding	Ssc.51906	adipose tissue| blood| brain| embryonic tissue| liver| lung| lymph node| mammary gland| ovary| pituitary gland| placenta| spinal cord| spleen| thymus| tongue| trachea| uterus| fetus| neonate| juvenile| adult	GO:0008152 // GO:0019509 // GO:0008652 // GO:0009086	metabolic process // L-methionine salvage from methylthioadenosine // cellular amino acid biosynthetic process // methionine biosynthetic process	---	---	GO:0000287 // GO:0008967 // GO:0043874 // GO:0016787 // GO:0046872	magnesium ion binding // phosphoglycolate phosphatase activity // acireductone synthase activity // hydrolase activity // metal ion binding	Cluster0001
ENTPD1 :15227787	ENTPD1	ENSSSCT00000036684	ENSEMBL	cdna:known chromosome:Sscrofa10.2:14:116930091:117025486:1 gene:ENSSSCG00000010497 gene_biotype:protein_coding transcript_biotype:protein_coding	Ssc.52334 // Ssc.82353 // Ssc.41525	adipose tissue| adrenal gland| blood| intestine| liver| lung| lymph node| ovary| spleen| testis| thymus| trachea| uterus| juvenile| adult // aorta| brain| lung| ovary| trachea| uterus| neonate| juvenile| adult // uterus	GO:0005975 // GO:0055114	carbohydrate metabolic process // oxidation-reduction process	GO:0016020 // GO:0016021	membrane // integral to membrane	GO:0003824 // GO:0016616 // GO:0016787 // GO:0000166 // GO:0005524	catalytic activity // oxidoreductase activity, acting on the CH-OH group of donors, NAD or NADP as acceptor // hydrolase activity // nucleotide binding // ATP binding	Cluster0001
EP300 :15291244	EP300	ENSSSCT00000000074	ENSEMBL	cdna:known chromosome:Sscrofa10.2:5:4574026:4633622:-1 gene:ENSSSCG00000000068 gene_biotype:protein_coding transcript_biotype:protein_coding	Ssc.95896 // Ssc.22177	embryonic tissue| intestine| joint| kidney| lymph node| muscle| ovary| skin| spleen| thyroid| uterus| fetus| neonate| juvenile| adult // adipose tissue| aorta| brain| embryonic tissue| eye| intestine| liver| mammary gland| muscle| placenta| skin| thyroid| trachea| uterus| fetus| neonate| adult	GO:0006355 // GO:0016573	regulation of transcription, DNA-dependent // histone acetylation	GO:0000123 // GO:0005634	histone acetyltransferase complex // nucleus	GO:0005515 // GO:0003712 // GO:0003713 // GO:0004402 // GO:0008270	protein binding // transcription cofactor activity // transcription coactivator activity // histone acetyltransferase activity // zinc ion binding	Cluster0001
ERH :15318309	ERH	NM_001185163	RefSeq	Sus scrofa enhancer of rudimentary homolog (Drosophila) (ERH), mRNA.	Ssc.56152	adipose tissue| adrenal gland| blood| bone marrow| brain| cartilage| embryonic tissue| eye| intestine| joint| lung| lymph| mammary gland| muscle| ovary| pituitary gland| prostate| skin| spleen| stomach| testis| thymus| thyroid| tongue| trachea| uterus| peri-implantation embryo| fetus| neonate| juvenile| adult	GO:0007049	cell cycle	GO:0030496	midbody	---	---	Cluster0001
ERO1L :15196534	ERO1L	ENSSSCT00000005553	ENSEMBL	cdna:known chromosome:Sscrofa10.2:1:202436374:202588694:-1 gene:ENSSSCG00000005037 gene_biotype:protein_coding transcript_biotype:protein_coding	Ssc.9399	embryonic tissue| lung| muscle| olfactory mucosa| placenta| testis| uterus| adult	GO:0055114 // GO:0022900 // GO:0030968 // GO:0034976 // GO:0034976 // GO:0050873 // GO:0051085 // GO:0051209 // GO:0051209 // GO:0070059 // GO:0070059 // GO:0006457 // GO:0006915	oxidation-reduction process // electron transport chain // endoplasmic reticulum unfolded protein response // response to endoplasmic reticulum stress // response to endoplasmic reticulum stress // brown fat cell differentiation // chaperone mediated protein folding requiring cofactor // release of sequestered calcium ion into cytosol // release of sequestered calcium ion into cytosol // intrinsi…	GO:0016020 // GO:0005783 // GO:0005789	membrane // endoplasmic reticulum // endoplasmic reticulum membrane	GO:0016491 // GO:0016671 // GO:0050660 // GO:0003756	oxidoreductase activity // oxidoreductase activity, acting on a sulfur group of donors, disulfide as acceptor // flavin adenine dinucleotide binding // protein disulfide isomerase activity	Cluster0001
ESPL1 :15288017	ESPL1	XM_003355401	RefSeq	PREDICTED: Sus scrofa extra spindle pole bodies homolog 1 (S. cerevisiae) (ESPL1), mRNA.	---	---	---	---	---	---	---	---	Cluster0001
EVI2B :15208814	EVI2B	AK396140	GenBank	Sus scrofa mRNA, clone: PBL010082D01, expressed in peripheral blood lymphocytes.	Ssc.45488	adipose tissue| blood| intestine| lung| lymph node| ovary| spleen| thymus| thyroid| trachea| fetus| juvenile| adult	---	---	---	---	---	---	Cluster0001
EVL :15319253	EVL	NM_001244777	RefSeq	Sus scrofa Enah/Vasp-like (EVL), mRNA.	Ssc.45476	brain| intestine| liver| lymph node| muscle| ovary| spleen| testis| thymus| thyroid| fetus| adult	---	---	---	---	---	---	Cluster0001
EXOSC5 :15302928	EXOSC5	NM_001244661	RefSeq	Sus scrofa exosome component 5 (EXOSC5), mRNA.	Ssc.20323	adrenal gland| blood| brain| embryonic tissue| intestine| liver| lymph| lymph node| ovary| oviduct| skin| spleen| thymus| uterus|pre-implantation embryo| fetus| neonate| juvenile| adult	---	---	---	---	---	---	Cluster0001
EYA3 :15299337	EYA3	AK230836	GenBank	Sus scrofa mRNA, clone:AMP010050G04, expressed in alveolar macrophage.	Ssc.22097	embryonic tissue| skin| spleen| testis| neonate| adult	---	---	---	---	---	---	Cluster0001
EZR :15192072	EZR	AK239816	GenBank	Sus scrofa mRNA, clone:THY010207C02, expressed in thymus.	Ssc.6677	adipose tissue| adrenal gland| amnion| aorta| bladder| blood| brain| embryonic tissue| heart| intestine| joint| liver| lung| mammary gland| muscle| ovary| oviduct| pituitary gland| placenta| skin| spleen| stomach| testis| thymus| thyroid| tongue| trachea| uterus| peri-implantation embryo| fetus| neonate| juvenile| adult	---	---	---	---	---	---	Cluster0001
F13A1 // LOC100625760 :15313924	F13A1 // LOC100625760	ENSSSCT00000001111	ENSEMBL	cdna:known chromosome:Sscrofa10.2:7:3952949:3988957:-1 gene:ENSSSCG00000024310 gene_biotype:protein_coding transcript_biotype:protein_coding	Ssc.101524 // Ssc.97685 // Ssc.96322 // Ssc.26345	adipose tissue| juvenile // blood| embryonic tissue| lymph node| skin| trachea| adult // blood| embryonic tissue| juvenile // blood| bone marrow| embryonic tissue| joint| muscle| placenta| skin| spleen| trachea| uterus| neonate| juvenile| adult	GO:0018149	peptide cross-linking	---	---	GO:0003810	protein-glutamine gamma-glutamyltransferase activity	Cluster0001
FABP3 :15299427	FABP3	NM_001099931	RefSeq	Sus scrofa fatty acid binding protein 3, muscle and heart (mammary-derived growth inhibitor) (FABP3), mRNA.	Ssc.93758	adipose tissue| embryonic tissue| heart| intestine| mammary gland| muscle| thymus|pre-implantation embryo| fetus| juvenile| adult	GO:0006810	transport	GO:0005737	cytoplasm	GO:0005215 // GO:0008289	transporter activity // lipid binding	Cluster0001
FABP3 :15305319	FABP3	NM_001099931	RefSeq	Sus scrofa fatty acid binding protein 3, muscle and heart (mammary-derived growth inhibitor) (FABP3), mRNA.	Ssc.93758	adipose tissue| embryonic tissue| heart| intestine| mammary gland| muscle| thymus|pre-implantation embryo| fetus| juvenile| adult	GO:0006810	transport	GO:0005737	cytoplasm	GO:0005215 // GO:0008289	transporter activity // lipid binding	Cluster0001
FABP5 :15283730	FABP5	ENSSSCT00000006747	ENSEMBL	cdna:known chromosome:Sscrofa10.2:4:60306137:60311183:-1 gene:ENSSSCG00000006153 gene_biotype:protein_coding transcript_biotype:protein_coding	Ssc.94127	adipose tissue| adrenal gland| aorta| bladder| blood| bone marrow| brain| cartilage| embryonic tissue| esophagus| eye| heart| intestine| joint| kidney| liver| lung| lymph| lymph node| mammary gland| muscle| olfactory mucosa| ovary| pituitary gland| placenta| salivary gland| skin| spinal cord| spleen| stomach| testis| thymus| thyroid| tongue| trachea| uterus| fetus| neonate| juvenile| adult	GO:0006006 // GO:0006629 // GO:0006656 // GO:0006810 // GO:0015758	glucose metabolic process // lipid metabolic process // phosphatidylcholine biosynthetic process // transport // glucose transport	---	---	GO:0005515 // GO:0005215 // GO:0008289	protein binding // transporter activity // lipid binding	Cluster0001
FAM102B :15286576	FAM102B	ENSSSCT00000007503	ENSEMBL	cdna:novel chromosome:Sscrofa10.2:4:121898964:121963614:-1 gene:ENSSSCG00000006850 gene_biotype:protein_coding transcript_biotype:protein_coding	---	---	---	---	---	---	---	---	Cluster0001
FAM113A :15248710	FAM113A	ENSSSCT00000007841	ENSEMBL	cdna:known chromosome:Sscrofa10.2:17:37196590:37201885:1 gene:ENSSSCG00000007168 gene_biotype:protein_coding transcript_biotype:protein_coding	Ssc.1795	adipose tissue| adrenal gland| brain| cartilage| embryonic tissue| eye| intestine| mammary gland| ovary| thymus| uterus| fetus| neonate| juvenile| adult	---	---	---	---	GO:0016787	hydrolase activity	Cluster0001
FAM122B :15338329	FAM122B	ENSSSCT00000031319	ENSEMBL	cdna:known chromosome:Sscrofa10.2:X:126462445:126482607:-1 gene:ENSSSCG00000012685 gene_biotype:protein_coding transcript_biotype:protein_coding	Ssc.85852 // Ssc.8858	placenta| spleen| adult // aorta| bladder| brain| embryonic tissue| eye| intestine| kidney| lung| lymph node| muscle| ovary| placenta| skin| spleen| thyroid| tongue| trachea|pre-implantation embryo| fetus| neonate| juvenile| adult	---	---	---	---	---	---	Cluster0001
FAM26F :15193697	FAM26F	NM_001258434	RefSeq	Sus scrofa family with sequence similarity 26, member F (FAM26F), mRNA.	Ssc.97895	intestine| lung| lymph node| spleen| adult	---	---	---	---	---	---	Cluster0001
FAM45A :15228743	FAM45A	AK230828	GenBank	Sus scrofa mRNA, clone:AMP010049H07, expressed in alveolar macrophage.	Ssc.81552	adrenal gland| aorta| bladder| brain| embryonic tissue| esophagus| eye| heart| intestine| liver| lung| lymph node| muscle| placenta| salivary gland| skin| spleen| testis| tongue| trachea| uterus| adult	---	---	---	---	---	---	Cluster0001
FAM49B :15277940	FAM49B	NM_001244439	RefSeq	Sus scrofa family with sequence similarity 49, member B (FAM49B), mRNA.	Ssc.42620	adipose tissue| adrenal gland| bladder| blood| brain| embryonic tissue| eye| intestine| kidney| liver| lung| lymph node| mammary gland| muscle| ovary| pituitary gland| spinal cord| spleen| testis| thymus| thyroid| trachea| uterus| fetus| neonate| juvenile| adult	---	---	GO:0005929	cilium	---	---	Cluster0001
FAM54A :15183776	FAM54A	ENSSSCT00000004603	ENSEMBL	cdna:known chromosome:Sscrofa10.2:1:31470187:31485034:-1 gene:ENSSSCG00000004164 gene_biotype:protein_coding transcript_biotype:protein_coding	Ssc.43737	bone marrow| intestine| lung| placenta| testis| neonate| adult	GO:0000266 // GO:0007005 // GO:0009060	mitochondrial fission // mitochondrion organization // aerobic respiration	GO:0005739	mitochondrion	---	---	Cluster0001
FANCD2 :15216438	FANCD2	AK345426	GenBank	Sus scrofa mRNA, clone:LNG010027B12, expressed in lung.	Ssc.11984	adipose tissue| adrenal gland| blood| bone marrow| embryonic tissue| eye| lung| lymph node| mammary gland| spleen| stomach| testis| thymus| fetus| neonate| adult	---	---	---	---	---	---	Cluster0001
FANCI :15310814	FANCI	XM_001926870	RefSeq	PREDICTED: Sus scrofa Fanconi anemia, complementation group I, transcript variant 1 (FANCI), mRNA.	---	---	---	---	---	---	---	---	Cluster0001
FANCM :15196289	FANCM	ENSSSCT00000030082	ENSEMBL	cdna:known chromosome:Sscrofa10.2:1:195220255:195286683:-1 gene:ENSSSCG00000005000 gene_biotype:protein_coding transcript_biotype:protein_coding	Ssc.98937 // Ssc.24425	--- // embryonic tissue| placenta| trachea| adult	GO:0006259 // GO:0090305	DNA metabolic process // nucleic acid phosphodiester bond hydrolysis	---	---	GO:0003676 // GO:0003677 // GO:0004386 // GO:0004518 // GO:0005524 // GO:0008026 // GO:0016787	nucleic acid binding // DNA binding // helicase activity // nuclease activity // ATP binding // ATP-dependent helicase activity // hydrolase activity	Cluster0001
FBXO5 :15183422	FBXO5	XM_003121138	RefSeq	PREDICTED: Sus scrofa F-box protein 5 (FBXO5), mRNA.	Ssc.24858	adipose tissue| bladder| bone marrow| brain| embryonic tissue| lung| lymph node| spleen| thymus| thyroid| fetus| neonate| juvenile	GO:0001556 // GO:0007057 // GO:0007346 // GO:0016050 // GO:0040020 // GO:0045835 // GO:0046785 // GO:0051225 // GO:0051436 // GO:0060565	oocyte maturation // spindle assembly involved in female meiosis I // regulation of mitotic cell cycle // vesicle organization // regulation of meiosis // negative regulation of meiosis // microtubule polymerization // spindle assembly // negative regulation of ubiquitin-protein ligase activity involved in mitotic cell cycle // inhibition of mitotic anaphase-promoting complex activity	GO:0005634 // GO:0005737 // GO:0005819	nucleus // cytoplasm // spindle	GO:0019901	protein kinase binding	Cluster0001
FCER1G :15284569	FCER1G	ENSSSCT00000006966	ENSEMBL	cdna:known chromosome:Sscrofa10.2:4:97099150:97103132:-1 gene:ENSSSCG00000006357 gene_biotype:protein_coding transcript_biotype:protein_coding	Ssc.71807	adrenal gland| blood| bone marrow| cartilage| intestine| joint| liver| lung| lymph| lymph node| muscle| ovary| skin| spleen| thymus| fetus| neonate| juvenile| adult	GO:0001798 // GO:0001805 // GO:0001812 // GO:0002283 // GO:0002431 // GO:0002554 // GO:0042742 // GO:0007165 // GO:0006911 // GO:0007166 // GO:0007229 // GO:0010543 // GO:0016064 // GO:0019886 // GO:0030593 // GO:0032733 // GO:0032755 // GO:0032760 // GO:0032765 // GO:0033026 // GO:0038095 // GO:0042590 // GO:0043306 // GO:0045576 // GO:0050766 // GO:0050776 // GO:0050778	positive regulation of type IIa hypersensitivity // positive regulation of type III hypersensitivity // positive regulation of type I hypersensitivity // neutrophil activation involved in immune response // Fc receptor mediated stimulatory signaling pathway // serotonin secretion by platelet // defense response to bacterium // signal transduction // phagocytosis, engulfment // cell surface recept…	GO:0005886 // GO:0016021 // GO:0016020 // GO:0005887 // GO:0009897 // GO:0032998	plasma membrane // integral to membrane // membrane // integral to plasma membrane // external side of plasma membrane // Fc-epsilon receptor I complex	GO:0005515 // GO:0004888 // GO:0019767 // GO:0019863 // GO:0019864	protein binding // transmembrane signaling receptor activity // IgE receptor activity // IgE binding // IgG binding	Cluster0001
FCGR1A :15285860	FCGR1A	ENSSSCT00000007316	ENSEMBL	cdna:known chromosome:Sscrofa10.2:4:108773581:108782557:1 gene:ENSSSCG00000006678 gene_biotype:protein_coding transcript_biotype:protein_coding	Ssc.24944	blood| brain| embryonic tissue| heart| lung| muscle| placenta| testis| thymus| uterus| neonate| adult	GO:0001788 // GO:0001798 // GO:0001805 // GO:0042742 // GO:0006898 // GO:0006910 // GO:0006911 // GO:0007166 // GO:0009617 // GO:0019884 // GO:0038094 // GO:0042590 // GO:0050766 // GO:0050776	antibody-dependent cellular cytotoxicity // positive regulation of type IIa hypersensitivity // positive regulation of type III hypersensitivity // defense response to bacterium // receptor-mediated endocytosis // phagocytosis, recognition // phagocytosis, engulfment // cell surface receptor signaling pathway // response to bacterium // antigen processing and presentation of exogenous antigen // …	GO:0005886 // GO:0009897	plasma membrane // external side of plasma membrane	GO:0005515 // GO:0019770 // GO:0019864	protein binding // IgG receptor activity // IgG binding	Cluster0001
FCHO1 :15257591	FCHO1	AK237028	GenBank	Sus scrofa mRNA, clone:PBL010079C03, expressed in periphral blood mononuclear cell.	Ssc.20004	blood| brain| embryonic tissue| lymph| thymus| fetus| neonate| adult	---	---	---	---	---	---	Cluster0001
FCRL3 :15280001	FCRL3	ENSSSCT00000007074	ENSEMBL	cdna:novel chromosome:Sscrofa10.2:4:100799185:100839573:1 gene:ENSSSCG00000006457 gene_biotype:protein_coding transcript_biotype:protein_coding	---	---	---	---	---	---	GO:0005515	protein binding	Cluster0001
FFAR2 :15296514	FFAR2	JX566880	GenBank	Sus scrofa clone RACE43 free fatty acid receptor 2 (FFAR2) mRNA, complete cds.	Ssc.65899	spleen	GO:0007165 // GO:0007186	signal transduction // G-protein coupled receptor signaling pathway	GO:0016021	integral to membrane	GO:0004871 // GO:0004930	signal transducer activity // G-protein coupled receptor activity	Cluster0001
FGFR1OP :15191905	FGFR1OP	ENSSSCT00000004448	ENSEMBL	cdna:known chromosome:Sscrofa10.2:1:3234135:3263726:-1 gene:ENSSSCG00000004023 gene_biotype:protein_coding transcript_biotype:protein_coding	Ssc.54316	adrenal gland| brain| embryonic tissue| eye| testis|pre-implantation embryo| fetus| neonate| adult	GO:0006469 // GO:0008284 // GO:0030307 // GO:0030335 // GO:0034453 // GO:0061099	negative regulation of protein kinase activity // positive regulation of cell proliferation // positive regulation of cell growth // positive regulation of cell migration // microtubule anchoring // negative regulation of protein tyrosine kinase activity	GO:0005634 // GO:0005813 // GO:0005815 // GO:0048471	nucleus // centrosome // microtubule organizing center // perinuclear region of cytoplasm	GO:0005515 // GO:0019901 // GO:0030292 // GO:0042803	protein binding // protein kinase binding // protein tyrosine kinase inhibitor activity // protein homodimerization activity	Cluster0001
FHL3 :15299627	FHL3	NM_213946	RefSeq	Sus scrofa four and a half LIM domains 3 (FHL3), mRNA.	Ssc.3931	adipose tissue| adrenal gland| amnion| blood| brain| embryonic tissue| intestine| lung| mammary gland| muscle| ovary| placenta| skin| testis| thymus| tongue| trachea| uterus| fetus| neonate| juvenile| adult	---	---	---	---	GO:0008270 // GO:0046872	zinc ion binding // metal ion binding	Cluster0001
FLOT1 :15308335	FLOT1	ENSSSCT00000031243	ENSEMBL	cdna:known chromosome:Sscrofa10.2:7:26975124:26987075:-1 gene:ENSSSCG00000022725 gene_biotype:protein_coding transcript_biotype:protein_coding	Ssc.2205 // Ssc.71578	adipose tissue| adrenal gland| blood| brain| cartilage| embryonic tissue| heart| intestine| liver| lung| lymph node| muscle| ovary| placenta| skin| spleen| testis| thymus| thyroid| tongue| trachea| uterus| fetus| neonate| juvenile| adult // embryonic tissue| lung| ovary| spleen| uterus| adult	GO:0007409 // GO:0035023 // GO:0072659	axonogenesis // regulation of Rho protein signal transduction // protein localization to plasma membrane	GO:0005886 // GO:0016020 // GO:0005768 // GO:0005815 // GO:0005901 // GO:0008180 // GO:0016600 // GO:0034451 // GO:0042383 // GO:0042470 // GO:0045121 // GO:0005768	plasma membrane // membrane // endosome // microtubule organizing center // caveola // signalosome // flotillin complex // centriolar satellite // sarcolemma // melanosome // membrane raft // endosome	GO:0005515	protein binding	Cluster0001
FLOT1 :15314754	FLOT1	ENSSSCT00000031243	ENSEMBL	cdna:known chromosome:Sscrofa10.2:7:26975124:26987075:-1 gene:ENSSSCG00000022725 gene_biotype:protein_coding transcript_biotype:protein_coding	Ssc.2205 // Ssc.71578	adipose tissue| adrenal gland| blood| brain| cartilage| embryonic tissue| heart| intestine| liver| lung| lymph node| muscle| ovary| placenta| skin| spleen| testis| thymus| thyroid| tongue| trachea| uterus| fetus| neonate| juvenile| adult // embryonic tissue| lung| ovary| spleen| uterus| adult	GO:0007409 // GO:0035023 // GO:0072659	axonogenesis // regulation of Rho protein signal transduction // protein localization to plasma membrane	GO:0005886 // GO:0016020 // GO:0005768 // GO:0005815 // GO:0005901 // GO:0008180 // GO:0016600 // GO:0034451 // GO:0042383 // GO:0042470 // GO:0045121 // GO:0005768	plasma membrane // membrane // endosome // microtubule organizing center // caveola // signalosome // flotillin complex // centriolar satellite // sarcolemma // melanosome // membrane raft // endosome	GO:0005515	protein binding	Cluster0001
FMNL1 :15211202	FMNL1	ENSSSCT00000018869	ENSEMBL	cdna:known chromosome:Sscrofa10.2:12:18447825:18473774:-1 gene:ENSSSCG00000017333 gene_biotype:protein_coding transcript_biotype:protein_coding	Ssc.42901	adipose tissue| adrenal gland| blood| bone marrow| cartilage| embryonic tissue| joint| lung| lymph node| spleen| neonate| juvenile| adult	GO:0030036 // GO:0016043 // GO:0007010 // GO:0008360	actin cytoskeleton organization // cellular component organization // cytoskeleton organization // regulation of cell shape	---	---	GO:0003779 // GO:0005488 // GO:0017048	actin binding // binding // Rho GTPase binding	Cluster0001
FOLR1 :15325045	FOLR1	ENSSSCT00000026292	ENSEMBL	cdna:known chromosome:Sscrofa10.2:9:7507499:7511916:1 gene:ENSSSCG00000022236 gene_biotype:protein_coding transcript_biotype:protein_coding	Ssc.11779 // Ssc.100531	adipose tissue| adrenal gland| blood| bone marrow| brain| embryonic tissue| heart| intestine| joint| liver| lung| lymph| lymph node| mammary gland| muscle| ovary| oviduct| placenta| skin| spleen| testis| tongue| trachea| uterus| fetus| neonate| juvenile| adult // adrenal gland| spleen| neonate	---	---	---	---	---	---	Cluster0001
FOXM1 :15289811	FOXM1	ENSSSCT00000000803	ENSEMBL	cdna:known chromosome:Sscrofa10.2:5:69532861:69549919:1 gene:ENSSSCG00000000739 gene_biotype:protein_coding transcript_biotype:protein_coding	Ssc.96037 // Ssc.1886	embryonic tissue| testis| adult // embryonic tissue| spleen| testis| thymus| juvenile| adult	GO:0000086 // GO:0000122 // GO:0001570 // GO:0001889 // GO:0006366 // GO:0006351 // GO:0006355 // GO:0006978 // GO:0008284 // GO:0045893 // GO:0045892 // GO:0032873 // GO:0042127 // GO:0045944 // GO:0046578 // GO:0071156 // GO:2000377 // GO:0090344 // GO:2000781	G2/M transition of mitotic cell cycle // negative regulation of transcription from RNA polymerase II promoter // vasculogenesis // liver development // transcription from RNA polymerase II promoter // transcription, DNA-dependent // regulation of transcription, DNA-dependent // DNA damage response, signal transduction by p53 class mediator resulting in transcription of p21 class mediator // posit…	GO:0005634 // GO:0005737 // GO:0043231	nucleus // cytoplasm // intracellular membrane-bounded organelle	GO:0005515 // GO:0003677 // GO:0003700 // GO:0044212 // GO:0019901 // GO:0043565	protein binding // DNA binding // sequence-specific DNA binding transcription factor activity // transcription regulatory region DNA binding // protein kinase binding // sequence-specific DNA binding	Cluster0001
FOXRED2 :15287570	FOXRED2	NM_001244741	RefSeq	Sus scrofa FAD-dependent oxidoreductase domain containing 2 (FOXRED2), mRNA.	Ssc.49187	embryonic tissue| uterus| adult	---	---	---	---	---	---	Cluster0001
FRMD4B :15220687	FRMD4B	AK231024	GenBank	Sus scrofa mRNA, clone:AMP010082E08, expressed in alveolar macrophage.	Ssc.20113	adipose tissue| adrenal gland| brain| embryonic tissue| eye| intestine| joint| liver| lung| lymph node| muscle| trachea| uterus| fetus| neonate| juvenile| adult	---	---	---	---	---	---	Cluster0001
FYB :15244268	FYB	ENSSSCT00000018355	ENSEMBL	cdna:known chromosome:Sscrofa10.2:16:25516199:25621534:-1 gene:ENSSSCG00000016855 gene_biotype:protein_coding transcript_biotype:protein_coding	Ssc.101992 // Ssc.100804 // Ssc.46569	spleen| adult // intestine // blood| embryonic tissue| lung| ovary| spleen| thymus| thyroid| fetus| juvenile| adult	---	---	---	---	GO:0005515	protein binding	Cluster0001
G3BP1 :15243570	G3BP1	NM_001205405	RefSeq	Sus scrofa GTPase activating protein (SH3 domain) binding protein 1 (G3BP1), mRNA.	Ssc.82648	adipose tissue| adrenal gland| blood| brain| embryonic tissue| heart| intestine| joint| kidney| liver| lung| lymph node| ovary| pituitary gland| spleen| thymus| fetus| neonate| juvenile| adult	---	---	---	---	---	---	Cluster0001
G3BP1 :15245231	G3BP1	ENSSSCT00000018595	ENSEMBL	cdna:known_by_projection chromosome:Sscrofa10.2:16:77426673:77443279:-1 gene:ENSSSCG00000017079 gene_biotype:protein_coding transcript_biotype:protein_coding	Ssc.82648 // Ssc.98266 // Ssc.82218	adipose tissue| adrenal gland| blood| brain| embryonic tissue| heart| intestine| joint| kidney| liver| lung| lymph node| ovary| pituitary gland| spleen| thymus| fetus| neonate| juvenile| adult // spleen| thymus| thyroid| adult // uterus	GO:0006810 // GO:0090090	transport // negative regulation of canonical Wnt receptor signaling pathway	GO:0005622 // GO:0005737 // GO:0010494	intracellular // cytoplasm // cytoplasmic stress granule	GO:0000166 // GO:0005515 // GO:0003676 // GO:0003729	nucleotide binding // protein binding // nucleic acid binding // mRNA binding	Cluster0001
GAB2 :15329654	GAB2	XM_003129701	RefSeq	PREDICTED: Sus scrofa GRB2-associated binding protein 2 (GAB2), mRNA.	Ssc.84227	ovary| adult	GO:0007229 // GO:0016477	integrin-mediated signaling pathway // cell migration	---	---	GO:0005543	phospholipid binding	Cluster0001
GAB3 :15335634	GAB3	XM_003484166	RefSeq	PREDICTED: Sus scrofa GRB2-associated binding protein 3 (GAB3), partial mRNA.	---	---	---	---	---	---	---	---	Cluster0001
GALNT10 :15245214	GALNT10	XM_003134129	RefSeq	PREDICTED: Sus scrofa UDP-N-acetyl-alpha-D-galactosamine:polypeptide N-acetylgalactosaminyltransferase 10 (GalNAc-T10) (GALNT10), mRNA.	---	---	---	---	---	---	---	---	Cluster0001
GALNT3 :15239654	GALNT3	XM_003133447	RefSeq	PREDICTED: Sus scrofa UDP-N-acetyl-alpha-D-galactosamine:polypeptide N-acetylgalactosaminyltransferase 3 (GalNAc-T3) (GALNT3), mRNA.	---	---	GO:0006486 // GO:0018242 // GO:0018243	protein glycosylation // protein O-linked glycosylation via serine // protein O-linked glycosylation via threonine	GO:0005634 // GO:0005737 // GO:0005794 // GO:0016020 // GO:0016021 // GO:0048471	nucleus // cytoplasm // Golgi apparatus // membrane // integral to membrane // perinuclear region of cytoplasm	GO:0004653 // GO:0005509 // GO:0016740 // GO:0016757 // GO:0030145	polypeptide N-acetylgalactosaminyltransferase activity // calcium ion binding // transferase activity // transferase activity, transferring glycosyl groups // manganese ion binding	Cluster0001
GAPDH :15289680	GAPDH	ENSSSCT00000000756	ENSEMBL	cdna:known chromosome:Sscrofa10.2:5:66448694:66449511:1 gene:ENSSSCG00000000694 gene_biotype:protein_coding transcript_biotype:protein_coding	Ssc.16135 // Ssc.79971	adipose tissue| adrenal gland| amnion| blood| bone marrow| brain| cartilage| embryonic tissue| eye| heart| intestine| joint| kidney| liver| lung| lymph| lymph node| mammary gland| muscle| ovary| oviduct| pituitary gland| placenta| skin| spleen| stomach| testis| thymus| thyroid| tongue| trachea| uterus|pre-implantation embryo| peri-implantation embryo| fetus| neonate| juvenile| adult // adipose ti…	GO:0055114 // GO:0017148 // GO:0071346 // GO:0000226 // GO:0006006 // GO:0006096 // GO:0006417 // GO:0006915 // GO:0035606 // GO:0050821 // GO:0051402	oxidation-reduction process // negative regulation of translation // cellular response to interferon-gamma // microtubule cytoskeleton organization // glucose metabolic process // glycolysis // regulation of translation // apoptotic process // peptidyl-cysteine S-trans-nitrosylation // protein stabilization // neuron apoptotic process	GO:0005811 // GO:0005886 // GO:0030529 // GO:0070062 // GO:0005634 // GO:0005634 // GO:0005737 // GO:0005737 // GO:0005829 // GO:0005829 // GO:0005856 // GO:0015630	lipid particle // plasma membrane // ribonucleoprotein complex // extracellular vesicular exosome // nucleus // nucleus // cytoplasm // cytoplasm // cytosol // cytosol // cytoskeleton // microtubule cytoskeleton	GO:0016491 // GO:0016620 // GO:0004365 // GO:0004365 // GO:0008017 // GO:0016740 // GO:0035605 // GO:0050661 // GO:0051287	oxidoreductase activity // oxidoreductase activity, acting on the aldehyde or oxo group of donors, NAD or NADP as acceptor // glyceraldehyde-3-phosphate dehydrogenase (NAD+) (phosphorylating) activity // glyceraldehyde-3-phosphate dehydrogenase (NAD+) (phosphorylating) activity // microtubule binding // transferase activity // peptidyl-cysteine S-nitrosylase activity // NADP binding // NAD binding	Cluster0001
GAS7 :15214257	GAS7	XM_003132000	RefSeq	PREDICTED: Sus scrofa growth arrest-specific 7 (GAS7), mRNA.	---	---	---	---	---	---	---	---	Cluster0001
GATAD2A :15265320	GATAD2A	ENSSSCT00000015224	ENSEMBL	cdna:known chromosome:Sscrofa10.2:2:58240861:58282261:1 gene:ENSSSCG00000013938 gene_biotype:protein_coding transcript_biotype:protein_coding	Ssc.44486 // Ssc.91752 // Ssc.27555	adipose tissue| embryonic tissue| eye| intestine| mammary gland| ovary| oviduct| pituitary gland| testis| thyroid|pre-implantation embryo| fetus| juvenile| adult // muscle // bladder| bone marrow| brain| embryonic tissue| kidney| lymph node| spleen| fetus| neonate	GO:0001568 // GO:0001701 // GO:0001842 // GO:0006355 // GO:0012501 // GO:0010172 // GO:0045892 // GO:0021506	blood vessel development // in utero embryonic development // neural fold formation // regulation of transcription, DNA-dependent // programmed cell death // embryonic body morphogenesis // negative regulation of transcription, DNA-dependent // anterior neuropore closure	GO:0005634 // GO:0016581	nucleus // NuRD complex	GO:0005515 // GO:0003700 // GO:0030674 // GO:0008270 // GO:0043565	protein binding // sequence-specific DNA binding transcription factor activity // protein binding, bridging // zinc ion binding // sequence-specific DNA binding	Cluster0001
GBA :15280351	GBA	ENSSSCT00000007143	ENSEMBL	cdna:known chromosome:Sscrofa10.2:4:103366817:103389293:1 gene:ENSSSCG00000006522 gene_biotype:protein_coding transcript_biotype:protein_coding	Ssc.45597 // Ssc.99594	adipose tissue| adrenal gland| amnion| blood| bone marrow| brain| embryonic tissue| intestine| joint| kidney| liver| lung| lymph| lymph node| ovary| placenta| spleen| testis| thyroid| trachea| uterus| fetus| neonate| juvenile| adult // adipose tissue| liver| juvenile| adult	GO:0008152 // GO:0005975 // GO:0006665 // GO:0006680 // GO:0007040 // GO:0023021 // GO:0032715 // GO:0035307 // GO:0043407 // GO:0046512 // GO:0046513 // GO:0071356	metabolic process // carbohydrate metabolic process // sphingolipid metabolic process // glucosylceramide catabolic process // lysosome organization // termination of signal transduction // negative regulation of interleukin-6 production // positive regulation of protein dephosphorylation // negative regulation of MAP kinase activity // sphingosine biosynthetic process // ceramide biosynthetic pr…	GO:0005764 // GO:0005765 // GO:0043202	lysosome // lysosomal membrane // lysosomal lumen	GO:0003824 // GO:0004348 // GO:0005102 // GO:0016787 // GO:0016798 // GO:0043169	catalytic activity // glucosylceramidase activity // receptor binding // hydrolase activity // hydrolase activity, acting on glycosyl bonds // cation binding	Cluster0001
GEN1 :15277237	GEN1	XM_003125341	RefSeq	PREDICTED: Sus scrofa Gen homolog 1, endonuclease (Drosophila) (GEN1), mRNA.	Ssc.61637	liver| fetus| adult	---	---	---	---	---	---	Cluster0001
GGA2 :15199788	GGA2	AK350292	GenBank	Sus scrofa mRNA, clone:SPL010027H09, expressed in spleen.	Ssc.19325	adipose tissue| adrenal gland| blood| brain| embryonic tissue| intestine| joint| lymph| muscle| ovary| pituitary gland| placenta| skin| spleen| testis| thymus| thyroid| trachea| uterus| fetus| neonate| juvenile| adult	---	---	---	---	---	---	Cluster0001
GGTA1 :15198726	GGTA1	ENSSSCT00000006069	ENSEMBL	cdna:known chromosome:Sscrofa10.2:1:293629345:293704926:-1 gene:ENSSSCG00000005518 gene_biotype:protein_coding transcript_biotype:protein_coding	Ssc.8552	adipose tissue| adrenal gland| aorta| bladder| blood| cartilage| embryonic tissue| esophagus| eye| heart| intestine| kidney| liver| lung| lymph node| mammary gland| muscle| ovary| oviduct| pituitary gland| placenta| salivary gland| skin| spleen| testis| thymus| thyroid| trachea| uterus|pre-implantation embryo| peri-implantation embryo| fetus| neonate| juvenile| adult	GO:0005975 // GO:0006486	carbohydrate metabolic process // protein glycosylation	GO:0016021 // GO:0016020 // GO:0005794 // GO:0032580	integral to membrane // membrane // Golgi apparatus // Golgi cisterna membrane	GO:0046872 // GO:0016740 // GO:0016757 // GO:0016758 // GO:0047276	metal ion binding // transferase activity // transferase activity, transferring glycosyl groups // transferase activity, transferring hexosyl groups // N-acetyllactosaminide 3-alpha-galactosyltransferase activity	Cluster0001
GINS3 :15302049	GINS3	NM_001244332	RefSeq	Sus scrofa GINS complex subunit 3 (Psf3 homolog) (GINS3), mRNA.	Ssc.24217	adipose tissue| bladder| embryonic tissue| intestine| ovary| thymus| fetus| adult	GO:0006260	DNA replication	GO:0005634	nucleus	---	---	Cluster0001
GIT2 :15224877	GIT2	AK231380	GenBank	Sus scrofa mRNA, clone:ITT010051C01, expressed in intestine.	Ssc.6072	adrenal gland| blood| embryonic tissue| heart| intestine| lung| placenta| skin| spleen| testis| thymus| thyroid| uterus| fetus| juvenile| adult	---	---	---	---	---	---	Cluster0001
GLS :15237071	GLS	AF490841	GenBank	Sus scrofa glutaminase mRNA, partial cds.	Ssc.40305 // Ssc.96290	adipose tissue| adrenal gland| amnion| bladder| brain| embryonic tissue| esophagus| eye| heart| intestine| kidney| liver| lymph node| muscle| ovary| placenta| spinal cord| spleen| stomach| testis| thymus| thyroid| trachea| uterus| fetus| juvenile| adult // adrenal gland| bladder| blood| brain| embryonic tissue| eye| heart| intestine| kidney| liver| lung| mammary gland| muscle| ovary| pituitary gl…	GO:0006541	glutamine metabolic process	---	---	GO:0004359	glutaminase activity	Cluster0001
GLT25D1 :15257578	GLT25D1	AK347671	GenBank	Sus scrofa mRNA, clone:OVR010074D01, expressed in ovary.	Ssc.42382	adipose tissue| adrenal gland| amnion| blood| brain| cartilage| embryonic tissue| intestine| joint| liver| lung| lymph| lymph node| mammary gland| ovary| placenta| skin| spleen| thymus| uterus| fetus| neonate| juvenile| adult	---	---	---	---	---	---	Cluster0001
GNA15 :15255985	GNA15	AK350431	GenBank	Sus scrofa mRNA, clone:SPL010061C06, expressed in spleen.	Ssc.39054	blood| brain| embryonic tissue| intestine| liver| lung| muscle| ovary| placenta| spleen| testis| thymus| thyroid| uterus|pre-implantation embryo| fetus| neonate| adult	GO:0006184 // GO:0007165 // GO:0007186	GTP catabolic process // signal transduction // G-protein coupled receptor signaling pathway	GO:0005886 // GO:0016020	plasma membrane // membrane	GO:0000166 // GO:0001664 // GO:0003924 // GO:0004871 // GO:0005525 // GO:0019001 // GO:0031683 // GO:0046872	nucleotide binding // G-protein coupled receptor binding // GTPase activity // signal transducer activity // GTP binding // guanyl nucleotide binding // G-protein beta/gamma-subunit complex binding // metal ion binding	Cluster0001
GNAI2 :15215574	GNAI2	NM_001123116	RefSeq	Sus scrofa guanine nucleotide binding protein (G protein), alpha inhibiting activity polypeptide 2 (GNAI2), mRNA.	Ssc.95915	adipose tissue| adrenal gland| amnion| blood| bone marrow| brain| cartilage| embryonic tissue| intestine| joint| liver| lung| lymph| lymph node| muscle| ovary| placenta| skin| spleen| testis| thymus| thyroid| trachea| uterus| fetus| neonate| juvenile| adult	GO:0006184 // GO:0007165 // GO:0007186 // GO:0007188 // GO:0007193 // GO:0007213 // GO:0008283 // GO:0051301	GTP catabolic process // signal transduction // G-protein coupled receptor signaling pathway // adenylate cyclase-modulating G-protein coupled receptor signaling pathway // adenylate cyclase-inhibiting G-protein coupled receptor signaling pathway // G-protein coupled acetylcholine receptor signaling pathway // cell proliferation // cell division	GO:0005737 // GO:0005813 // GO:0030496	cytoplasm // centrosome // midbody	GO:0000166 // GO:0003924 // GO:0004871 // GO:0005525 // GO:0019001 // GO:0031683	nucleotide binding // GTPase activity // signal transducer activity // GTP binding // guanyl nucleotide binding // G-protein beta/gamma-subunit complex binding	Cluster0001
GNPTAB :15290362	GNPTAB	ENSSSCT00000000941	ENSEMBL	cdna:known chromosome:Sscrofa10.2:5:86388466:86413187:1 gene:ENSSSCG00000000862 gene_biotype:protein_coding transcript_biotype:protein_coding	Ssc.97253 // Ssc.10082	blood| brain| cartilage| mammary gland| fetus| neonate| juvenile| adult // adrenal gland| bladder| blood| brain| embryonic tissue| intestine| lung| muscle| ovary| placenta| salivary gland| skin| spleen| testis| tongue| uterus| fetus| neonate| adult	GO:0030154	cell differentiation	GO:0016020 // GO:0005634	membrane // nucleus	GO:0008134 // GO:0016772 // GO:0005509	transcription factor binding // transferase activity, transferring phosphorus-containing groups // calcium ion binding	Cluster0001
GP91-PHOX :15333542	GP91-PHOX	ENSSSCT00000034803	ENSEMBL	cdna:known chromosome:Sscrofa10.2:X:37355077:37392877:1 gene:ENSSSCG00000012229 gene_biotype:protein_coding transcript_biotype:protein_coding	Ssc.151 // Ssc.97679 // Ssc.55673	adrenal gland| blood| brain| heart| intestine| joint| kidney| liver| lung| lymph node| muscle| ovary| skin| spinal cord| spleen| stomach| thymus| thyroid| trachea| fetus| juvenile| adult // lung| ovary| adult // spleen	GO:0055114 // GO:0006801 // GO:0042554 // GO:0050665 // GO:0006811 // GO:0034765	oxidation-reduction process // superoxide metabolic process // superoxide anion generation // hydrogen peroxide biosynthetic process // ion transport // regulation of ion transmembrane transport	GO:0005886 // GO:0016021 // GO:0016020 // GO:0005739 // GO:0005887 // GO:0005737	plasma membrane // integral to membrane // membrane // mitochondrion // integral to plasma membrane // cytoplasm	GO:0009055 // GO:0005515 // GO:0016491 // GO:0016175 // GO:0020037 // GO:0046982 // GO:0050660 // GO:0005244 // GO:0046872	electron carrier activity // protein binding // oxidoreductase activity // superoxide-generating NADPH oxidase activity // heme binding // protein heterodimerization activity // flavin adenine dinucleotide binding // voltage-gated ion channel activity // metal ion binding	Cluster0001
GPI :15296479	GPI	NM_214330	RefSeq	Sus scrofa glucose-6-phosphate isomerase (GPI), mRNA.	Ssc.81817	adipose tissue| adrenal gland| blood| bone marrow| brain| eye| heart| intestine| joint| liver| lung| lymph node| muscle| ovary| skin| spleen| testis| thymus| thyroid| trachea| uterus| fetus| neonate| juvenile| adult	GO:0001525 // GO:0006094 // GO:0006096	angiogenesis // gluconeogenesis // glycolysis	GO:0005576 // GO:0005615 // GO:0005737	extracellular region // extracellular space // cytoplasm	GO:0004347 // GO:0005125 // GO:0016853	glucose-6-phosphate isomerase activity // cytokine activity // isomerase activity	Cluster0001
GPI :15302365	GPI	NM_214330	RefSeq	Sus scrofa glucose-6-phosphate isomerase (GPI), mRNA.	Ssc.81817	adipose tissue| adrenal gland| blood| bone marrow| brain| eye| heart| intestine| joint| liver| lung| lymph node| muscle| ovary| skin| spleen| testis| thymus| thyroid| trachea| uterus| fetus| neonate| juvenile| adult	GO:0001525 // GO:0006094 // GO:0006096	angiogenesis // gluconeogenesis // glycolysis	GO:0005576 // GO:0005615 // GO:0005737	extracellular region // extracellular space // cytoplasm	GO:0004347 // GO:0005125 // GO:0016853	glucose-6-phosphate isomerase activity // cytokine activity // isomerase activity	Cluster0001
GPR56 :15302117	GPR56	NM_001243056	RefSeq	Sus scrofa G protein-coupled receptor 56 (GPR56), mRNA.	Ssc.37947	adipose tissue| adrenal gland| blood| brain| embryonic tissue| eye| heart| intestine| muscle| olfactory mucosa| ovary| skin| spleen| stomach| testis| thymus| uterus| fetus| neonate| juvenile| adult	---	---	---	---	---	---	Cluster0001
GPR82 :15333681	GPR82	NM_001243706	RefSeq	Sus scrofa G protein-coupled receptor 82 (GPR82), mRNA.	Ssc.15356	liver| lung| spleen| adult	GO:0007186	G-protein coupled receptor signaling pathway	GO:0016021	integral to membrane	GO:0004930	G-protein coupled receptor activity	Cluster0001
GPSM3 :15315075	GPSM3	NM_001123119	RefSeq	Sus scrofa G-protein signaling modulator 3 (GPSM3), mRNA.	Ssc.50973	adrenal gland| blood| spleen| thymus| thyroid| fetus| juvenile| adult	GO:0008277	regulation of G-protein coupled receptor protein signaling pathway	---	---	GO:0005092 // GO:0030695	GDP-dissociation inhibitor activity // GTPase regulator activity	Cluster0001
GRB2 :15206316	GRB2	ENSSSCT00000018731	ENSEMBL	cdna:known chromosome:Sscrofa10.2:12:5860268:5928962:-1 gene:ENSSSCG00000017206 gene_biotype:protein_coding transcript_biotype:protein_coding	Ssc.41215	adipose tissue| adrenal gland| blood| bone marrow| brain| embryonic tissue| eye| heart| intestine| joint| liver| lung| lymph| lymph node| mammary gland| muscle| ovary| placenta| prostate| skin| spleen| stomach| testis| thymus| thyroid| trachea| fetus| neonate| juvenile| adult	GO:0008286 // GO:2000379 // GO:0048646 // GO:0030154 // GO:0030838 // GO:0031623 // GO:0042770 // GO:0043408 // GO:0060670 // GO:0071479	insulin receptor signaling pathway // positive regulation of reactive oxygen species metabolic process // anatomical structure formation involved in morphogenesis // cell differentiation // positive regulation of actin filament polymerization // receptor internalization // signal transduction in response to DNA damage // regulation of MAPK cascade // branching involved in labyrinthine layer morph…	GO:0005886 // GO:0016020 // GO:0005634 // GO:0005737 // GO:0005768 // GO:0008180 // GO:0012506 // GO:0070436	plasma membrane // membrane // nucleus // cytoplasm // endosome // signalosome // vesicle membrane // Grb2-EGFR complex	GO:0005515 // GO:0005070 // GO:0046875 // GO:0005154 // GO:0005168 // GO:0042802 // GO:0019901 // GO:0019903 // GO:0019904 // GO:0043560 // GO:0017124	protein binding // SH3/SH2 adaptor activity // ephrin receptor binding // epidermal growth factor receptor binding // neurotrophin TRKA receptor binding // identical protein binding // protein kinase binding // protein phosphatase binding // protein domain specific binding // insulin receptor substrate binding // SH3 domain binding	Cluster0001
GRN :15207067	GRN	ENSSSCT00000018893	ENSEMBL	cdna:known chromosome:Sscrofa10.2:12:19212206:19216305:1 gene:ENSSSCG00000017355 gene_biotype:protein_coding transcript_biotype:protein_coding	Ssc.14563	adipose tissue| adrenal gland| blood| bone marrow| brain| cartilage| embryonic tissue| intestine| joint| liver| lung| lymph| lymph node| mammary gland| muscle| ovary| pituitary gland| placenta| skin| spleen| testis| thymus| thyroid| trachea| uterus| fetus| neonate| juvenile| adult	GO:0001835 // GO:0007566 // GO:0050679	blastocyst hatching // embryo implantation // positive regulation of epithelial cell proliferation	GO:0005739 // GO:0005615 // GO:0043231	mitochondrion // extracellular space // intracellular membrane-bounded organelle	GO:0005515	protein binding	Cluster0001
GVIN1 :15328878	GVIN1	AK230520	GenBank	Sus scrofa mRNA, clone:AMP010005H07, expressed in alveolar macrophage.	Ssc.81143	aorta| intestine| lung| adult	---	---	---	---	---	---	Cluster0001
GXYLT2 :15216166	GXYLT2	ENSSSCT00000024001	ENSEMBL	cdna:known chromosome:Sscrofa10.2:13:59924895:60018294:1 gene:ENSSSCG00000011519 gene_biotype:protein_coding transcript_biotype:protein_coding	Ssc.29697	embryonic tissue| skin| testis| adult	---	---	---	---	GO:0016757	transferase activity, transferring glycosyl groups	Cluster0001
H2AFY :15266791	H2AFY	NM_001244562	RefSeq	Sus scrofa H2A histone family, member Y (H2AFY), transcript variant 1, mRNA.	Ssc.34947	adipose tissue| adrenal gland| bladder| blood| bone marrow| brain| cartilage| embryonic tissue| eye| heart| intestine| joint| kidney| liver| lung| lymph node| mammary gland| muscle| olfactory mucosa| ovary| oviduct| pituitary gland| placenta| skin| spinal cord| spleen| stomach| testis| thymus| thyroid| trachea| uterus|pre-implantation embryo| peri-implantation embryo| fetus| neonate| juvenile| ad…	GO:0006334 // GO:0007549	nucleosome assembly // dosage compensation	GO:0000786 // GO:0000793 // GO:0001740 // GO:0005634 // GO:0005694	nucleosome // condensed chromosome // Barr body // nucleus // chromosome	GO:0003677 // GO:0003682 // GO:0046982	DNA binding // chromatin binding // protein heterodimerization activity	Cluster0001
H2AFZ :15324319	H2AFZ	NM_001123122	RefSeq	Sus scrofa H2A histone family, member Z (H2AFZ), mRNA.	Ssc.11199	adipose tissue| adrenal gland| bladder| blood| bone marrow| brain| cartilage| embryonic tissue| eye| heart| intestine| joint| liver| lung| lymph| lymph node| mammary gland| muscle| ovary| oviduct| pituitary gland| placenta| prostate| skin| spinal cord| spleen| testis| thymus| thyroid| uterus|pre-implantation embryo| peri-implantation embryo| fetus| neonate| juvenile| adult	GO:0006334	nucleosome assembly	GO:0000786 // GO:0005634 // GO:0005694	nucleosome // nucleus // chromosome	GO:0003677 // GO:0046982	DNA binding // protein heterodimerization activity	Cluster0001
HCFC1 :15338692	HCFC1	ENSSSCT00000013985	ENSEMBL	cdna:known chromosome:Sscrofa10.2:X:142237947:142258037:-1 gene:ENSSSCG00000012793 gene_biotype:protein_coding transcript_biotype:protein_coding	Ssc.87627 // Ssc.27306	intestine| adult // adrenal gland| bone marrow| embryonic tissue| heart| intestine| lymph| placenta| spleen| thymus| tongue| neonate| adult	GO:0006355 // GO:0010628 // GO:0050821 // GO:0019046 // GO:0043254 // GO:0043981 // GO:0043982 // GO:0043984	regulation of transcription, DNA-dependent // positive regulation of gene expression // protein stabilization // release from viral latency // regulation of protein complex assembly // histone H4-K5 acetylation // histone H4-K8 acetylation // histone H4-K16 acetylation	GO:0000123 // GO:0005739 // GO:0005634 // GO:0005737 // GO:0005671 // GO:0043025 // GO:0048188 // GO:0070461 // GO:0070688 // GO:0071339	histone acetyltransferase complex // mitochondrion // nucleus // cytoplasm // Ada2/Gcn5/Ada3 transcription activator complex // neuronal cell body // Set1C/COMPASS complex // SAGA-type complex // MLL5-L complex // MLL1 complex	GO:0005515 // GO:0003682 // GO:0003713 // GO:0042802 // GO:0043995 // GO:0043996 // GO:0046972	protein binding // chromatin binding // transcription coactivator activity // identical protein binding // histone acetyltransferase activity (H4-K5 specific) // histone acetyltransferase activity (H4-K8 specific) // histone acetyltransferase activity (H4-K16 specific)	Cluster0001
HDAC9 :15327333	HDAC9	AK345198	GenBank	Sus scrofa mRNA, clone:ITT010079C01, expressed in small intestine.	Ssc.76856	intestine| spleen| adult	---	---	---	---	---	---	Cluster0001
HELLS :15233523	HELLS	AK239221	GenBank	Sus scrofa mRNA, clone:THY010079C11, expressed in thymus.	Ssc.100416	skin| adult	---	---	---	---	---	---	Cluster0001
HELZ :15210861	HELZ	AK231141	GenBank	Sus scrofa mRNA, clone:AMP010099E04, expressed in alveolar macrophage.	Ssc.13421	adipose tissue| blood| brain| embryonic tissue| heart| lung| lymph node| muscle| ovary| testis| thymus| uterus| fetus| juvenile| adult	---	---	---	---	---	---	Cluster0001
HEXB :15258363	HEXB	ENSSSCT00000015373	ENSEMBL	cdna:known chromosome:Sscrofa10.2:2:85331775:85372032:1 gene:ENSSSCG00000014073 gene_biotype:protein_coding transcript_biotype:protein_coding	Ssc.3196	adrenal gland| blood| brain| embryonic tissue| intestine| joint| kidney| liver| lung| lymph node| muscle| olfactory mucosa| ovary| pituitary gland| placenta| salivary gland| skin| spinal cord| spleen| stomach| thymus| thyroid| uterus| peri-implantation embryo| fetus| neonate| adult	GO:0001501 // GO:0005975 // GO:0006687 // GO:0006689 // GO:0006874 // GO:0007040 // GO:0007338 // GO:0007341 // GO:0007605 // GO:0007626 // GO:0008049 // GO:0008360 // GO:0008654 // GO:0009313 // GO:0019915 // GO:0019953 // GO:0030203 // GO:0031323 // GO:0042552 // GO:0043615 // GO:0044267 // GO:0045944 // GO:0048477 // GO:0050885 // GO:0050905 // GO:0008152	skeletal system development // carbohydrate metabolic process // glycosphingolipid metabolic process // ganglioside catabolic process // cellular calcium ion homeostasis // lysosome organization // single fertilization // penetration of zona pellucida // sensory perception of sound // locomotory behavior // male courtship behavior // regulation of cell shape // phospholipid biosynthetic process /…	GO:0001669 // GO:0016020 // GO:0005764	acrosomal vesicle // membrane // lysosome	GO:0003824 // GO:0004553 // GO:0004563 // GO:0042803 // GO:0043169 // GO:0016787 // GO:0016798 // GO:0046982	catalytic activity // hydrolase activity, hydrolyzing O-glycosyl compounds // beta-N-acetylhexosaminidase activity // protein homodimerization activity // cation binding // hydrolase activity // hydrolase activity, acting on glycosyl bonds // protein heterodimerization activity	Cluster0001
HIP1 :15268305	HIP1	XM_003124399	RefSeq	PREDICTED: Sus scrofa huntingtin interacting protein 1 (HIP1), mRNA.	---	---	---	---	---	---	---	---	Cluster0001
HIP1 :15273456	HIP1	XM_003124399	RefSeq	PREDICTED: Sus scrofa huntingtin interacting protein 1 (HIP1), mRNA.	---	---	---	---	---	---	---	---	Cluster0001
HIPK1 :15286212	HIPK1	ENSSSCT00000007406	ENSEMBL	cdna:known chromosome:Sscrofa10.2:4:116708892:116821627:-1 gene:ENSSSCG00000006760 gene_biotype:protein_coding transcript_biotype:protein_coding	Ssc.81207 // Ssc.13475	kidney // adipose tissue| aorta| bladder| blood| bone marrow| brain| cartilage| embryonic tissue| eye| intestine| joint| kidney| lung| lymph node| mammary gland| muscle| olfactory mucosa| ovary| oviduct| pituitary gland| placenta| skin| spinal cord| spleen| testis| thyroid| trachea| uterus| fetus| neonate| juvenile| adult	GO:0006468	protein phosphorylation	---	---	GO:0004672 // GO:0005524 // GO:0016772	protein kinase activity // ATP binding // transferase activity, transferring phosphorus-containing groups	Cluster0001
HK1 :15226552	HK1	NM_001243184	RefSeq	Sus scrofa hexokinase 1 (HK1), nuclear gene encoding mitochondrial protein, mRNA.	Ssc.5615	adipose tissue| blood| brain| embryonic tissue| heart| intestine| joint| kidney| liver| lung| lymph node| mammary gland| ovary| pituitary gland| placenta| stomach| testis| thyroid| tongue| uterus| fetus| neonate| juvenile| adult	---	---	---	---	---	---	Cluster0001
HK2 :15275775	HK2	ENSSSCT00000009047	ENSEMBL	cdna:known chromosome:Sscrofa10.2:3:71331772:71407448:-1 gene:ENSSSCG00000008261 gene_biotype:protein_coding transcript_biotype:protein_coding	Ssc.42680	intestine| placenta| tongue| adult	GO:0005975 // GO:0006006 // GO:0006096 // GO:0008637 // GO:0016310 // GO:0046324 // GO:0046835 // GO:0008152 // GO:0019318	carbohydrate metabolic process // glucose metabolic process // glycolysis // apoptotic mitochondrial changes // phosphorylation // regulation of glucose import // carbohydrate phosphorylation // metabolic process // hexose metabolic process	GO:0005739 // GO:0005741	mitochondrion // mitochondrial outer membrane	GO:0000166 // GO:0004396 // GO:0005524 // GO:0016301 // GO:0016740 // GO:0016773 // GO:0003824	nucleotide binding // hexokinase activity // ATP binding // kinase activity // transferase activity // phosphotransferase activity, alcohol group as acceptor // catalytic activity	Cluster0001
HK3 :15258278	HK3	AK394389	GenBank	Sus scrofa mRNA, clone: MLN010013G09, expressed in mesenteric lymph node.	Ssc.27735	blood| bone marrow| brain| cartilage| embryonic tissue| eye| lung| lymph node| pituitary gland| placenta| spleen| fetus| neonate| juvenile| adult	---	---	---	---	---	---	Cluster0001
HMGA1 :15309158	HMGA1	NM_001185154	RefSeq	Sus scrofa high mobility group AT-hook 1 (HMGA1), transcript variant 1, mRNA.	Ssc.1289	adrenal gland| blood| bone marrow| brain| embryonic tissue| intestine| liver| lung| lymph| lymph node| mammary gland| ovary| skin| spleen| stomach| testis| thymus| thyroid| tongue| fetus| neonate| juvenile| adult	GO:0006284 // GO:0006355 // GO:0008285 // GO:0009615 // GO:0035986 // GO:0045892 // GO:0045893 // GO:0090402 // GO:2000774	base-excision repair // regulation of transcription, DNA-dependent // negative regulation of cell proliferation // response to virus // senescence-associated heterochromatin focus assembly // negative regulation of transcription, DNA-dependent // positive regulation of transcription, DNA-dependent // oncogene-induced senescence // positive regulation of cellular senescence	GO:0000785 // GO:0005634 // GO:0035985	chromatin // nucleus // senescence-associated heterochromatin focus	GO:0003677 // GO:0003700 // GO:0003906 // GO:0008134 // GO:0019899 // GO:0030374 // GO:0042974 // GO:0042975 // GO:0046965 // GO:0051575	DNA binding // sequence-specific DNA binding transcription factor activity // DNA-(apurinic or apyrimidinic site) lyase activity // transcription factor binding // enzyme binding // ligand-dependent nuclear receptor transcription coactivator activity // retinoic acid receptor binding // peroxisome proliferator activated receptor binding // retinoid X receptor binding // 5 -deoxyribose-5-phosphate…	Cluster0001
HMGB1 :15204808	HMGB1	ENSSSCT00000010221	ENSEMBL	cdna:known chromosome:Sscrofa10.2:11:7125533:7133000:1 gene:ENSSSCG00000009327 gene_biotype:protein_coding transcript_biotype:protein_coding	Ssc.22696 // Ssc.94595	adipose tissue| adrenal gland| amnion| aorta| bladder| blood| bone marrow| brain| cartilage| embryonic tissue| esophagus| eye| heart| intestine| joint| kidney| liver| lung| lymph| lymph node| mammary gland| muscle| olfactory mucosa| ovary| oviduct| pituitary gland| placenta| prostate| salivary gland| skin| spinal cord| spleen| testis| thymus| thyroid| tongue| trachea| uterus| peri-implantation em…	GO:0000122 // GO:0001654 // GO:0001934 // GO:0002437 // GO:0006288 // GO:0006357 // GO:0017055 // GO:0030324 // GO:0033151 // GO:0043065 // GO:0043280 // GO:0043388 // GO:0045639 // GO:0045819 // GO:0045860 // GO:0045944 // GO:0051384 // GO:2000426 // GO:0006288 // GO:0017055 // GO:0051103	negative regulation of transcription from RNA polymerase II promoter // eye development // positive regulation of protein phosphorylation // inflammatory response to antigenic stimulus // base-excision repair, DNA ligation // regulation of transcription from RNA polymerase II promoter // negative regulation of RNA polymerase II transcriptional preinitiation complex assembly // lung development //…	GO:0000793 // GO:0005615 // GO:0005634 // GO:0005737 // GO:0005730 // GO:0009986 // GO:0017053 // GO:0043005 // GO:0000793 // GO:0005694	condensed chromosome // extracellular space // nucleus // cytoplasm // nucleolus // cell surface // transcriptional repressor complex // neuron projection // condensed chromosome // chromosome	GO:0005515 // GO:0003677 // GO:0003700 // GO:0005125 // GO:0008134 // GO:0010858 // GO:0030295 // GO:0070491	protein binding // DNA binding // sequence-specific DNA binding transcription factor activity // cytokine activity // transcription factor binding // calcium-dependent protein kinase regulator activity // protein kinase activator activity // repressing transcription factor binding	Cluster0001
HMGB2 :15223624	HMGB2	ENSSSCT00000010639	ENSEMBL	cdna:known chromosome:Sscrofa10.2:14:17859679:17862757:1 gene:ENSSSCG00000009704 gene_biotype:protein_coding transcript_biotype:protein_coding	Ssc.226	aorta| blood| bone marrow| brain| cartilage| embryonic tissue| esophagus| eye| heart| intestine| kidney| liver| lung| lymph node| mammary gland| muscle| olfactory mucosa| ovary| pituitary gland| placenta| salivary gland| skin| spinal cord| spleen| testis| thymus| thyroid| uterus| peri-implantation embryo| fetus| neonate| juvenile| adult	GO:0006265 // GO:0006288 // GO:0006357 // GO:0051103	DNA topological change // base-excision repair, DNA ligation // regulation of transcription from RNA polymerase II promoter // DNA ligation involved in DNA repair	GO:0000793 // GO:0005634 // GO:0005634 // GO:0005694 // GO:0005737 // GO:0048471	condensed chromosome // nucleus // nucleus // chromosome // cytoplasm // perinuclear region of cytoplasm	GO:0005515 // GO:0003677 // GO:0003677 // GO:0008301 // GO:0008301	protein binding // DNA binding // DNA binding // DNA binding, bending // DNA binding, bending	Cluster0001
HMGN2 :15299224	HMGN2	NM_001244112	RefSeq	Sus scrofa high mobility group nucleosomal binding domain 2 (HMGN2), transcript variant 1, mRNA.	Ssc.16781	adipose tissue| adrenal gland| amnion| aorta| bladder| blood| bone marrow| brain| cartilage| embryonic tissue| esophagus| eye| heart| intestine| joint| liver| lung| lymph| lymph node| mammary gland| muscle| ovary| pituitary gland| placenta| prostate| salivary gland| skin| spinal cord| spleen| testis| thymus| thyroid| trachea| uterus|pre-implantation embryo| peri-implantation embryo| fetus| neonat…	---	---	GO:0000785 // GO:0005634 // GO:0005737	chromatin // nucleus // cytoplasm	GO:0003677 // GO:0031492	DNA binding // nucleosomal DNA binding	Cluster0001
HN1 :15206361	HN1	ENSSSCT00000018738	ENSEMBL	cdna:known chromosome:Sscrofa10.2:12:6101880:6120134:1 gene:ENSSSCG00000017213 gene_biotype:protein_coding transcript_biotype:protein_coding	Ssc.12457	adrenal gland| blood| brain| embryonic tissue| eye| intestine| lung| lymph| lymph node| muscle| ovary| placenta| spleen| testis| thymus| uterus| peri-implantation embryo| fetus| neonate| juvenile| adult	---	---	---	---	---	---	Cluster0001
HNRNPA1 :15288097	HNRNPA1	ENSSSCT00000000309	ENSEMBL	cdna:known chromosome:Sscrofa10.2:5:20329597:20333769:1 gene:ENSSSCG00000000288 gene_biotype:protein_coding transcript_biotype:protein_coding	Ssc.49600	adipose tissue| adrenal gland| amnion| aorta| bladder| blood| bone marrow| brain| cartilage| embryonic tissue| eye| heart| intestine| joint| kidney| liver| lung| lymph node| mammary gland| muscle| olfactory mucosa| ovary| pituitary gland| placenta| skin| spinal cord| spleen| stomach| testis| thymus| thyroid| tongue| trachea| uterus|pre-implantation embryo| fetus| neonate| juvenile| adult	GO:0000380 // GO:0008380 // GO:0051168 // GO:0051170	alternative mRNA splicing, via spliceosome // RNA splicing // nuclear export // nuclear import	GO:0030529 // GO:0005634 // GO:0005737 // GO:0005654 // GO:0005681 // GO:0005730 // GO:0071013 // GO:0045111	ribonucleoprotein complex // nucleus // cytoplasm // nucleoplasm // spliceosomal complex // nucleolus // catalytic step 2 spliceosome // intermediate filament cytoskeleton	GO:0000166 // GO:0003676 // GO:0003697	nucleotide binding // nucleic acid binding // single-stranded DNA binding	Cluster0001
HNRNPF :15232307	HNRNPF	AK239040	GenBank	Sus scrofa mRNA, clone:THY010058C09, expressed in thymus.	Ssc.93755	adipose tissue| adrenal gland| aorta| bladder| blood| bone marrow| brain| cartilage| embryonic tissue| esophagus| eye| heart| intestine| joint| kidney| liver| lung| lymph node| mammary gland| muscle| olfactory mucosa| ovary| oviduct| pituitary gland| placenta| prostate| salivary gland| skin| spinal cord| spleen| stomach| testis| thymus| thyroid| trachea| uterus| peri-implantation embryo| fetus| n…	---	---	---	---	---	---	Cluster0001
HNRNPM :15256596	HNRNPM	NM_001244930	RefSeq	Sus scrofa heterogeneous nuclear ribonucleoprotein M (HNRNPM), mRNA.	Ssc.10538	adipose tissue| bladder| blood| bone marrow| brain| cartilage| embryonic tissue| eye| heart| intestine| joint| kidney| liver| lung| lymph node| muscle| olfactory mucosa| ovary| pituitary gland| skin| spinal cord| spleen| stomach| testis| thymus| thyroid| trachea| uterus|pre-implantation embryo| fetus| neonate| juvenile| adult	---	---	---	---	---	---	Cluster0001
HNRNPU :15200096	HNRNPU	AK351821	GenBank	Sus scrofa mRNA, clone:THY010091F12, expressed in thymus.	Ssc.1964	adrenal gland| bladder| blood| bone marrow| brain| cartilage| embryonic tissue| esophagus| eye| heart| intestine| joint| kidney| liver| lung| lymph node| mammary gland| muscle| olfactory mucosa| ovary| pituitary gland| placenta| prostate| salivary gland| skin| spleen| stomach| testis| thymus| thyroid| trachea| uterus| fetus| neonate| juvenile| adult	---	---	---	---	---	---	Cluster0001
HPS5 :15255387	HPS5	ENSSSCT00000014600	ENSEMBL	cdna:known chromosome:Sscrofa10.2:2:43963545:44007112:1 gene:ENSSSCG00000013368 gene_biotype:protein_coding transcript_biotype:protein_coding	Ssc.24670	adipose tissue| blood| embryonic tissue| eye| kidney| lung| lymph node| mammary gland| muscle| oviduct| pituitary gland| placenta| spinal cord| testis| thyroid| fetus| neonate| juvenile| adult	GO:0007596 // GO:0006996 // GO:0043473	blood coagulation // organelle organization // pigmentation	---	---	GO:0005515	protein binding	Cluster0001
HPSE :15321897	HPSE	ENSSSCT00000010116	ENSEMBL	cdna:known chromosome:Sscrofa10.2:8:144378355:144417268:1 gene:ENSSSCG00000009237 gene_biotype:protein_coding transcript_biotype:protein_coding	Ssc.7093	blood| embryonic tissue| lung| lymph node| spleen| fetus| juvenile| adult	GO:0005975 // GO:0007160 // GO:0010575 // GO:0030194 // GO:0030200 // GO:0033690 // GO:0042060 // GO:0051797 // GO:0051798 // GO:0051897 // GO:0060055 // GO:0061042	carbohydrate metabolic process // cell-matrix adhesion // positive regulation vascular endothelial growth factor production // positive regulation of blood coagulation // heparan sulfate proteoglycan catabolic process // positive regulation of osteoblast proliferation // wound healing // regulation of hair follicle development // positive regulation of hair follicle development // positive regula…	GO:0016020 // GO:0005764 // GO:0005634 // GO:0045121	membrane // lysosome // nucleus // membrane raft	GO:0005515 // GO:0003824 // GO:0046983 // GO:0016798 // GO:0030305 // GO:0043169 // GO:0045545	protein binding // catalytic activity // protein dimerization activity // hydrolase activity, acting on glycosyl bonds // heparanase activity // cation binding // syndecan binding	Cluster0001
HSP90AA1 :15313557	HSP90AA1	NM_213973	RefSeq	Sus scrofa heat shock protein 90kDa alpha (cytosolic), class A member 1 (HSP90AA1), mRNA.	Ssc.12191	adipose tissue| adrenal gland| aorta| bladder| blood| bone marrow| brain| cartilage| embryonic tissue| esophagus| eye| heart| intestine| joint| kidney| liver| lung| lymph node| mammary gland| muscle| olfactory mucosa| ovary| oviduct| pituitary gland| placenta| prostate| salivary gland| skin| spinal cord| spleen| stomach| testis| thymus| thyroid| tongue| trachea| uterus|pre-implantation embryo| pe…	GO:0006457 // GO:0006950 // GO:0045429	protein folding // response to stress // positive regulation of nitric oxide biosynthetic process	GO:0005737 // GO:0042470	cytoplasm // melanosome	GO:0000166 // GO:0005524 // GO:0030235 // GO:0030911 // GO:0051082	nucleotide binding // ATP binding // nitric-oxide synthase regulator activity // TPR domain binding // unfolded protein binding	Cluster0001
HSPA4 :15259451	HSPA4	AK240329	GenBank	Sus scrofa mRNA, clone:UTR010054G05, expressed in uterus.	Ssc.3313	adrenal gland| amnion| blood| bone marrow| brain| embryonic tissue| eye| heart| intestine| joint| kidney| lung| lymph node| mammary gland| muscle| olfactory mucosa| ovary| oviduct| placenta| skin| stomach| testis| thymus| thyroid| trachea| uterus| fetus| neonate| juvenile| adult	---	---	---	---	---	---	Cluster0001
HSPA5 :15190565	HSPA5	X92446	GenBank	S.scrofa mRNA for grp78 protein.	Ssc.1717	amnion| brain| embryonic tissue| eye| intestine| lung| mammary gland| muscle| ovary| placenta| spleen| testis| thymus| thyroid| uterus| fetus| neonate| adult	---	---	GO:0005737 // GO:0005783 // GO:0005788 // GO:0042470	cytoplasm // endoplasmic reticulum // endoplasmic reticulum lumen // melanosome	GO:0000166 // GO:0005524	nucleotide binding // ATP binding	Cluster0001
HSPA8 :15326374	HSPA8	NM_001243907	RefSeq	Sus scrofa heat shock 70kDa protein 8 (HSPA8), mRNA.	Ssc.53746	adipose tissue| adrenal gland| aorta| bladder| blood| bone marrow| brain| cartilage| embryonic tissue| esophagus| eye| heart| intestine| joint| kidney| liver| lung| lymph node| mammary gland| muscle| olfactory mucosa| ovary| oviduct| pancreas| pituitary gland| placenta| salivary gland| skin| spinal cord| spleen| stomach| testis| thymus| thyroid| tongue| trachea| uterus|pre-implantation embryo| pe…	GO:0006200	ATP catabolic process	---	---	GO:0016787 // GO:0016887	hydrolase activity // ATPase activity	Cluster0001
HSPCB :15310151	HSPCB	NM_001244433	RefSeq	Sus scrofa heat shock protein 90kDa alpha (cytosolic), class B member 1 (HSPCB), mRNA.	Ssc.6728	adipose tissue| adrenal gland| amnion| bladder| blood| bone marrow| brain| cartilage| embryonic tissue| esophagus| eye| heart| intestine| joint| kidney| liver| lung| lymph| lymph node| mammary gland| muscle| olfactory mucosa| ovary| oviduct| pituitary gland| placenta| prostate| skin| spinal cord| spleen| stomach| testis| thymus| thyroid| tongue| trachea| uterus|pre-implantation embryo| peri-impla…	GO:0006457 // GO:0006950	protein folding // response to stress	---	---	GO:0005524 // GO:0051082	ATP binding // unfolded protein binding	Cluster0001
HSPH1 :15204824	HSPH1	NM_001097504	RefSeq	Sus scrofa heat shock 105kDa/110kDa protein 1 (HSPH1), mRNA.	Ssc.1231	adrenal gland| amnion| aorta| bladder| blood| bone marrow| brain| eye| intestine| kidney| liver| lung| lymph node| muscle| ovary| oviduct| pituitary gland| placenta| prostate| spinal cord| spleen| testis| thyroid| trachea| uterus| fetus| neonate| adult	GO:0006950	response to stress	---	---	GO:0000166 // GO:0005524	nucleotide binding // ATP binding	Cluster0001
HTR7 :15233405	HTR7	ENSSSCT00000011445	ENSEMBL	cdna:known chromosome:Sscrofa10.2:14:111555789:111660175:-1 gene:ENSSSCG00000010459 gene_biotype:protein_coding transcript_biotype:protein_coding	Ssc.15743 // Ssc.905	ovary| spleen| adult // spleen| adult	GO:0007165 // GO:0007186 // GO:0007210 // GO:0006939 // GO:0007268 // GO:0007623 // GO:0042310	signal transduction // G-protein coupled receptor signaling pathway // serotonin receptor signaling pathway // smooth muscle contraction // synaptic transmission // circadian rhythm // vasoconstriction	GO:0016021 // GO:0005886 // GO:0005887 // GO:0016020	integral to membrane // plasma membrane // integral to plasma membrane // membrane	GO:0004871 // GO:0004930 // GO:0004993	signal transducer activity // G-protein coupled receptor activity // serotonin receptor activity	Cluster0001
HTRA4 :15239109	HTRA4	AK232159	GenBank	Sus scrofa mRNA, clone:LNG010092F12, expressed in lung.	Ssc.25898	joint| lung| muscle| ovary| adult	---	---	---	---	---	---	Cluster0001
[truncated: 12,714 more rows]

## Sheet: Sheet1
ABCC1				A1CF
ABCC5				ABAT
ABR				ABCA6
ACRBP				ABCB11
ACTB				ABCC2
ACTR1A				ABCC3
ACTR2				ABCC8
ACTR3				ABCC9
ACVRL1				ABLIM1
ADAM10				ABTB2
ADAM17				ACAA1
ADAM19				ACACA
ADAM28				ACAD8
ADAM-9				ACADL
ADAP1				ACADS
ADAP2				ACADSB
ADCY4				ACBD5
ADORA3				ACOT12
ADRBK1				ACOT13
ADRBK2				ACOX2
ADSS				ACSS2
AGAP2				ACSS3
AGPAT4				ACVR1
AIF1				ACVR1B
AKR1B1				ACVR1C
ALDH1L2				ADAM23
ALOX5AP				ADCY5
ANKFY1				ADD3
ANKRD22				ADH4
ANLN				ADH5
ANO6				ADRA1A
ANP32B				AFM
ANP32E				AGBL5
ANXA1				AGL
ANXA2				AGPHD1
AOAH				AGXT2
AP2S1				AHDC1
AP3D1				AK3L1
AP3M1				AKAP2
APBA1				AKR1C1
APC10				AKR1CL1
APOBEC3F				AKR1C4
APOL3				AKR1E2
APP				AKR7A2
ARAP1				ALDH5A1
ARAP3				ALDH6A1
ARF3				ALG13
ARHGAP10				AMACR
ARHGAP22				ANGPTL3
ARHGAP25				ANGPTL6
ARHGAP27				ANK3
ARHGAP30				ANKRD46
ARHGDIB				ANPEP
ARHGEF1				APEH
ARHGEF2				APOA1BP
ARL4C				APOA2
ARMC10				APOC2
ARMC6				APOC4
ARPC1B				APOE
ARPC2				APOM
ARPC3				APON
ARPC4				AR
ARPC5				ARF5
ARPP-19				ARHGAP42
ARRB1				ARL3
ARRB2				ARL6IP4
ARRDC2				ARMCX2
ASF1B				ARRDC3
ASPM				ARSK
ATAD2				ART4
ATAD5				ARVCF
ATG5				ASAP3
ATP13A2				ASPDH
ATP1B3				ATIC
ATP2A3				ATP1B1
ATP2B1				ATP7B
ATP2B4				ATP8B3
ATP6V1E1				ATRN
[truncated: 796 more rows]
