# Supplementary material for: Macrophage colony-stimulating factor (CSF1) controls monocyte production and maturation and the steady-state size of the liver in pigs
Source: Am J Physiol Gastrointest Liver Physiol. 2016 Jul 21;311(3):G533–47. doi: 10.1152/ajpgi.00116.2016 (PMC5076001; doi:10.1152/ajpgi.00116.2016)
Supplement: Supplemental Table 2 [file Supplemental_Table_2.xlsx]

## Sheet: Upregulated annotation clusters
Annotation Cluster 1	Enrichment Score: 14.938881984504118
Category	Term	Count	%	PValue	Genes	List Total	Pop Hits	Pop Total	Fold Enrichment	Bonferroni	Benjamini	FDR
SP_PIR_KEYWORDS	atp-binding	139	16.5871	8.63768e-23	ADCY4, KIFC1, PRPF4B, STK38, TTK, CASK, AURKA, BTK, ATP2B1, TOP1, ATP2B4, DDX18, STARD9, MAP3K9, ITPK1, SYK, PIK3CG, KIF5B, LIG1, PIK3CD, WNK1, WEE1, HNRNPU, RFC3, NME1, RARS, SMARCA5, CAMK1, LRRK2, LRRK1, SMARCA4, KIF4A, PFKFB4, BLM, NEK2, STK10, STK17B, MAPKAPK3, ADRBK2, MAP4K1, CHEK1, ADRBK1, MAPKAPK2, MYO9A, VRK1, MOV10, VRK2, ENTPD1, HELLS, DHX9, NIN, RTCD1, TGFBR1, MYO1G, ATAD2, ATAD5, OXSR…	834	1326	19235	2.41767	4.43113e-20	1.10778e-20	1.24835e-19
SP_PIR_KEYWORDS	nucleotide-binding	159	18.9737	1.89946e-21	ADCY4, KIFC1, GNA15, PRPF4B, TUBB2B, STK38, TUBB2A, TTK, CASK, AURKA, BTK, ATP2B1, TOP1, PRKAR2A, ATP2B4, DDX18, STARD9, MAP3K9, ITPK1, MX2, SYK, PIK3CG, KIF5B, RAN, LIG1, EFTUD2, PIK3CD, WNK1, WEE1, HNRNPU, RFC3, NME1, RARS, SMARCA5, CAMK1, RAB10, LRRK2, LRRK1, SMARCA4, ADSS, KIF4A, PFKFB4, GNAI2, BLM, NEK2, STK10, STK17B, MAPKAPK3, ADRBK2, MAP4K1, CHEK1, ADRBK1, MAPKAPK2, MYO9A, VRK1, MOV10, VR…	834	1686	19235	2.17503	9.74425e-19	1.94885e-19	2.74518e-18
UP_SEQ_FEATURE	nucleotide phosphate-binding region:ATP	104	12.4105	8.51142e-18	KIFC1, PRPF4B, STK38, CASK, TTK, AURKA, BTK, DDX18, STARD9, MAP3K9, ITPK1, SYK, KIF5B, WNK1, WEE1, HNRNPU, SMARCA5, CAMK1, LRRK2, LRRK1, SMARCA4, KIF4A, BLM, PFKFB4, NEK2, STK10, STK17B, MAPKAPK3, ADRBK2, MAP4K1, CHEK1, ADRBK1, MAPKAPK2, MYO9A, MOV10, VRK1, VRK2, HELLS, DHX9, TGFBR1, ATAD2, ATAD5, OXSR1, RAD54L, IKBKE, IKBKB, KIF23, ACVRL1, KIF24, HELZ, CAMKK1, FANCM, KIF2C, ACTR2, NOD1, PAK2, MA…	833	962	19113	2.48052	1.99082e-14	9.95411e-15	1.49013e-14
GOTERM_MF_FAT	GO:0005524~ATP binding	148	17.6611	2.29506e-16	ADCY4, KIFC1, PRPF4B, STK38, TTK, CASK, AURKA, BTK, ATP2B1, TOP1, ATP2B4, DDX18, STARD9, MAP3K9, ITPK1, SYK, PIK3CG, TWF2, KIF5B, LIG1, PIK3CD, WNK1, WEE1, HNRNPU, RFC3, NME1, RARS, SMARCA5, CAMK1, LRRK2, LRRK1, SMARCA4, KIF4A, PFKFB4, BLM, NEK2, STK10, STK17B, MAPKAPK3, ADRBK2, MAP4K1, CHEK1, ADRBK1, MAPKAPK2, MYO9A, VRK1, MOV10, VRK2, P2RY1, ENTPD1, RUNX1, HELLS, DHX9, NIN, RTCD1, TGFBR1, MYO1G…	662	1477	12983	1.96516	1.9873e-13	1.9873e-13	3.44169e-13
GOTERM_MF_FAT	GO:0032559~adenyl ribonucleotide binding	149	17.7804	2.73539e-16	ADCY4, KIFC1, PRPF4B, STK38, TTK, CASK, AURKA, BTK, ATP2B1, TOP1, PRKAR2A, ATP2B4, DDX18, STARD9, MAP3K9, ITPK1, SYK, PIK3CG, TWF2, KIF5B, LIG1, PIK3CD, WNK1, WEE1, HNRNPU, RFC3, NME1, RARS, SMARCA5, CAMK1, LRRK2, LRRK1, SMARCA4, KIF4A, PFKFB4, BLM, NEK2, STK10, STK17B, MAPKAPK3, ADRBK2, MAP4K1, CHEK1, ADRBK1, MAPKAPK2, MYO9A, VRK1, MOV10, VRK2, P2RY1, ENTPD1, RUNX1, HELLS, DHX9, NIN, RTCD1, TGFB…	662	1497	12983	1.95201	1.9873e-13	9.9365e-14	3.44169e-13
GOTERM_MF_FAT	GO:0032553~ribonucleotide binding	171	20.4057	4.9546e-16	ADCY4, KIFC1, GNA15, PRPF4B, STK38, TUBB2B, TUBB2A, TTK, CASK, AURKA, BTK, ATP2B1, TOP1, PRKAR2A, ATP2B4, DDX18, STARD9, MAP3K9, ITPK1, MX2, SYK, PIK3CG, TWF2, KIF5B, RAN, NCF1, LIG1, EFTUD2, PIK3CD, WNK1, WEE1, HNRNPU, RFC3, NME1, RARS, SMARCA5, CAMK1, RAB10, LRRK2, LRRK1, SMARCA4, ADSS, KIF4A, PFKFB4, GNAI2, BLM, NEK2, STK10, STK17B, MAPKAPK3, ADRBK2, MAP4K1, ADRBK1, CHEK1, MAPKAPK2, MYO9A, VRK…	662	1836	12983	1.82659	3.9746e-13	1.3245e-13	6.88338e-13
GOTERM_MF_FAT	GO:0032555~purine ribonucleotide binding	171	20.4057	4.9546e-16	ADCY4, KIFC1, GNA15, PRPF4B, STK38, TUBB2B, TUBB2A, TTK, CASK, AURKA, BTK, ATP2B1, TOP1, PRKAR2A, ATP2B4, DDX18, STARD9, MAP3K9, ITPK1, MX2, SYK, PIK3CG, TWF2, KIF5B, RAN, NCF1, LIG1, EFTUD2, PIK3CD, WNK1, WEE1, HNRNPU, RFC3, NME1, RARS, SMARCA5, CAMK1, RAB10, LRRK2, LRRK1, SMARCA4, ADSS, KIF4A, PFKFB4, GNAI2, BLM, NEK2, STK10, STK17B, MAPKAPK3, ADRBK2, MAP4K1, ADRBK1, CHEK1, MAPKAPK2, MYO9A, VRK…	662	1836	12983	1.82659	3.9746e-13	1.3245e-13	6.88338e-13
GOTERM_MF_FAT	GO:0030554~adenyl nucleotide binding	151	18.0191	4.86792e-15	ADCY4, KIFC1, PRPF4B, STK38, TTK, CASK, AURKA, BTK, ATP2B1, TOP1, PRKAR2A, ATP2B4, DDX18, STARD9, MAP3K9, ITPK1, SYK, PIK3CG, TWF2, KIF5B, LIG1, PIK3CD, WNK1, WEE1, HNRNPU, RFC3, NME1, RARS, SMARCA5, CAMK1, LRRK2, LRRK1, SMARCA4, KIF4A, PFKFB4, BLM, NEK2, STK10, STK17B, MAPKAPK3, ADRBK2, MAP4K1, CHEK1, ADRBK1, MAPKAPK2, MYO9A, VRK1, MOV10, VRK2, P2RY1, ERO1L, ENTPD1, RUNX1, HELLS, DHX9, NIN, RTCD…	662	1577	12983	1.87786	4.37206e-12	1.09301e-12	7.60503e-12
GOTERM_MF_FAT	GO:0001882~nucleoside binding	153	18.2578	6.49401e-15	ADCY4, KIFC1, PRPF4B, STK38, TTK, CASK, AURKA, BTK, ATP2B1, TOP1, PRKAR2A, ATP2B4, DDX18, STARD9, MAP3K9, ITPK1, SYK, PIK3CG, TWF2, KIF5B, LIG1, PIK3CD, WNK1, WEE1, HNRNPU, RFC3, NME1, RARS, SMARCA5, CAMK1, LRRK2, LRRK1, SMARCA4, KIF4A, PFKFB4, BLM, NEK2, STK10, STK17B, MAPKAPK3, ADRBK2, MAP4K1, CHEK1, ADRBK1, MAPKAPK2, MYO9A, VRK1, MOV10, VRK2, P2RY1, CDA, ERO1L, ENTPD1, RUNX1, HELLS, DHX9, NIN,…	662	1612	12983	1.86142	5.76317e-12	1.15263e-12	1.00253e-11
GOTERM_MF_FAT	GO:0017076~purine nucleotide binding	173	20.6444	6.7074e-15	ADCY4, KIFC1, GNA15, PRPF4B, STK38, TUBB2B, TUBB2A, TTK, CASK, AURKA, BTK, ATP2B1, TOP1, PRKAR2A, ATP2B4, DDX18, STARD9, MAP3K9, ITPK1, MX2, SYK, PIK3CG, TWF2, KIF5B, RAN, NCF1, LIG1, EFTUD2, PIK3CD, WNK1, WEE1, HNRNPU, RFC3, NME1, RARS, SMARCA5, CAMK1, RAB10, LRRK2, LRRK1, SMARCA4, ADSS, KIF4A, PFKFB4, GNAI2, BLM, NEK2, STK10, STK17B, MAPKAPK3, ADRBK2, MAP4K1, ADRBK1, CHEK1, MAPKAPK2, MYO9A, VRK…	662	1918	12983	1.76895	5.9619e-12	9.9365e-13	1.03806e-11
GOTERM_MF_FAT	GO:0001883~purine nucleoside binding	151	18.0191	1.80044e-14	ADCY4, KIFC1, PRPF4B, STK38, TTK, CASK, AURKA, BTK, ATP2B1, TOP1, PRKAR2A, ATP2B4, DDX18, STARD9, MAP3K9, ITPK1, SYK, PIK3CG, TWF2, KIF5B, LIG1, PIK3CD, WNK1, WEE1, HNRNPU, RFC3, NME1, RARS, SMARCA5, CAMK1, LRRK2, LRRK1, SMARCA4, KIF4A, PFKFB4, BLM, NEK2, STK10, STK17B, MAPKAPK3, ADRBK2, MAP4K1, CHEK1, ADRBK1, MAPKAPK2, MYO9A, VRK1, MOV10, VRK2, P2RY1, ERO1L, ENTPD1, RUNX1, HELLS, DHX9, NIN, RTCD…	662	1601	12983	1.84971	1.60971e-11	2.2996e-12	2.80109e-11
GOTERM_MF_FAT	GO:0000166~nucleotide binding	187	22.315	7.77264e-13	ADCY4, KIFC1, GNA15, PRPF4B, STK38, TUBB2B, TUBB2A, PGD, TTK, CASK, AURKA, RNF213, BTK, ATP2B1, TOP1, PRKAR2A, ATP2B4, DDX18, STARD9, MAP3K9, ITPK1, MX2, SYK, PIK3CG, TWF2, KIF5B, RAN, NCF1, EFTUD2, LIG1, PTBP1, PIK3CD, WNK1, WEE1, HNRNPU, RFC3, NME1, RARS, SMARCA5, CAMK1, RAB10, LRRK2, LRRK1, SMARCA4, ADSS, KIF4A, ME2, PFKFB4, GNAI2, BLM, NEK2, STK10, STK17B, MAPKAPK3, ADRBK2, MAP4K1, ADRBK1, CH…	662	2245	12983	1.63359	6.95654e-10	8.69568e-11	1.21069e-09
UP_SEQ_FEATURE	binding site:ATP	59	7.04057	2.43671e-10	PRPF4B, ACVRL1, STK38, TTK, CASK, AURKA, CAMKK1, BTK, KIF2C, PAK2, MAP3K9, MASTL, ITPK1, CSK, SYK, CDK1, SGK3, LYN, LIG1, WNK1, PBK, WEE1, PRKCB, EIF4A3, MAST2, HIPK1, NME1, RIPK1, BUB1B, CAMK1, LRRK2, LRRK1, MELK, NEK2, STK10, MAPKAPK3, HK2, STK17B, ADRBK2, MAP4K1, ADRBK1, CHEK1, MAPKAPK2, VRK1, VRK2, MAP3K3, PTK2B, MAP3K1, CAMK2D, TGFBR1, OXSR1, IKBKE, RPS6KA1, ATP2A3, JAK2, JAK3, PGK1, CIT, IK…	833	542	19113	2.49768	5.69947e-07	1.89982e-07	4.26607e-07
SP_PIR_KEYWORDS	kinase	68	8.11456	4.60922e-10	PRPF4B, ACVRL1, STK38, TTK, CASK, AURKA, CAMKK1, BTK, PRKAR2A, PAK2, MAP3K9, GIT2, MASTL, ITPK1, CSK, SYK, PIK3CG, CDK1, SGK3, LYN, PIK3CD, WNK1, PFKP, PBK, WEE1, PRKCB, DOK1, MAST2, HIPK1, NME1, RIPK1, SH3KBP1, BUB1B, CAMK1, LRRK2, LRRK1, MELK, PFKFB4, NEK2, STK10, STK17B, MAPKAPK3, HK2, ADRBK2, MAP4K1, HK1, ADRBK1, CHEK1, MAPKAPK2, VRK1, VRK2, MAP3K3, PTK2B, HK3, MAP3K1, CAMK2D, TGFBR1, OXSR1, …	834	688	19235	2.27954	2.36453e-07	2.14957e-08	6.66142e-07
Annotation Cluster 2	Enrichment Score: 14.690772115551622
Category	Term	Count	%	PValue	Genes	List Total	Pop Hits	Pop Total	Fold Enrichment	Bonferroni	Benjamini	FDR
SP_PIR_KEYWORDS	cell cycle	71	8.47255	2.12822e-20	KIF23, KIFC1, CLSPN, E2F4, E2F7, E2F8, AURKA, PTTG1, KIF2C, CCNE1, CDC45, FANCI, MTBP, CCNA2, ASPM, CDCA3, CDC6, CDK1, ARHGEF2, KIF11, RAN, LIG1, RBL1, SGOL1, TP53, UBE2C, WEE1, VASH1, NCAPD2, UHRF1, EP300, CCND3, RCC2, CCND2, FANCD2, SPAG5, BUB1B, PSME3, RBM38, MAPRE1, NUP43, CCDC99, NEK2, HCFC1, ANLN, CHEK1, CEP55, NCAPG, NCAPG2, FBXO5, HELLS, NUDC, CKAP2, ERH, DLGAP5, CDC23, CENPF, CDC20, RACG…	834	461	19235	3.55209	1.09178e-17	1.81963e-18	3.07579e-17
SP_PIR_KEYWORDS	mitosis	42	5.01193	1.59307e-18	KIF23, KIFC1, CCDC99, NEK2, ANLN, PTTG1, CEP55, KIF2C, NCAPG2, NCAPG, ACTR1A, FBXO5, DYNC1H1, CCNA2, NUDC, ASPM, HELLS, CDCA3, ACTB, CDK1, CDC6, ARHGEF2, KIF11, RAN, SGOL1, CENPF, CDC23, CDC20, CDC25C, UBE2C, WEE1, SMC4, NCAPD2, CDC25B, CCNB2, RCC2, SPAG5, KIF20B, BUB1B, MAPRE1, CIT, NUP43	834	183	19235	5.29327	8.17247e-16	1.1675e-16	2.30237e-15
GOTERM_BP_FAT	GO:0007049~cell cycle	101	12.0525	1.35003e-17	KIFC1, TUBB2B, AIF1, TUBB2A, TTK, AURKA, PTTG1, TGFB1, APP, CCNA2, ASPM, CDCA3, RAN, LIG1, RBL1, SGOL1, ESPL1, TACC3, WEE1, VASH1, NCAPD2, PA2G4, UHRF1, EP300, PSMA6, RCC2, SPAG5, NUP43, CCDC99, BLM, NEK2, ANLN, CHEK1, PLAGL1, NCAPG2, FBXO5, TUBE1, NUDC, HELLS, CKAP2, TAF2, CDC23, CDC20, TET2, GAS7, RAD54L, RGS2, CHAF1B, KIF23, CLSPN, E2F4, E2F7, E2F8, CCNE1, KIF2C, CDC45, FANCI, MTBP, RANBP1, DY…	712	776	13528	2.47294	4.46186e-14	4.46186e-14	2.45718e-14
GOTERM_BP_FAT	GO:0022402~cell cycle process	81	9.66587	2.65776e-16	KIF23, KIFC1, E2F4, TUBB2B, AIF1, TUBB2A, TTK, AURKA, PTTG1, TGFB1, KIF2C, CCNE1, APP, MTBP, RANBP1, DYNC1H1, CCNA2, ASPM, CDCA3, CDC6, CDK1, ARHGEF2, KIF11, RAN, SGOL1, TP53, ESPL1, PBK, TACC3, UBE2C, WEE1, VASH1, NCAPD2, RAD51, PA2G4, PSMA6, RCC2, CCND2, SPAG5, FANCD2, BUB1B, ADAM17, PSME3, MAPRE1, NUP43, CCDC99, BLM, NEK2, ANLN, CHEK1, CEP55, TCF7L2, PLAGL1, NCAPG, NCAPG2, BCL2, CAMK2D, FBXO5,…	712	565	13528	2.72389	7.33857e-13	3.66929e-13	3.9968e-13
GOTERM_BP_FAT	GO:0022403~cell cycle phase	66	7.87589	1.17941e-15	KIF23, KIFC1, E2F4, TUBB2B, TUBB2A, TTK, AURKA, PTTG1, KIF2C, CCNE1, APP, MTBP, RANBP1, DYNC1H1, CCNA2, ASPM, CDCA3, CDC6, CDK1, ARHGEF2, KIF11, RAN, SGOL1, ESPL1, PBK, TACC3, UBE2C, WEE1, NCAPD2, RAD51, RCC2, CCND2, FANCD2, SPAG5, BUB1B, ADAM17, MAPRE1, NUP43, CCDC99, BLM, NEK2, ANLN, CHEK1, CEP55, NCAPG, NCAPG2, BCL2, CAMK2D, FBXO5, HELLS, NUDC, TAF2, DLGAP5, KIF18A, CDC23, CENPF, CDC20, ILF3, …	712	414	13528	3.02899	4.03622e-12	1.34537e-12	2.22045e-12
GOTERM_BP_FAT	GO:0048285~organelle fission	47	5.60859	2.00175e-15	KIF23, KIFC1, CCDC99, TUBB2B, NEK2, TUBB2A, COX10, ANLN, AURKA, PTTG1, CEP55, KIF2C, NCAPG2, NCAPG, FBXO5, CCNA2, NUDC, ASPM, HELLS, CDCA3, CDK1, CDC6, ARHGEF2, KIF11, RAN, DLGAP5, SGOL1, KIF18A, CENPF, CDC23, CDC20, ESPL1, PBK, CDC25C, UBE2C, WEE1, SMC4, NCAPD2, CDC25B, CCNB2, RCC2, SPAG5, KIF20B, BUB1B, MAPRE1, CIT, NUP43	712	229	13528	3.89956	6.60472e-12	1.65112e-12	3.64153e-12
GOTERM_BP_FAT	GO:0007067~mitosis	46	5.48926	2.01763e-15	KIF23, KIFC1, CCDC99, TUBB2B, NEK2, TUBB2A, ANLN, AURKA, PTTG1, CEP55, KIF2C, NCAPG2, NCAPG, FBXO5, CCNA2, NUDC, ASPM, HELLS, CDCA3, CDK1, CDC6, ARHGEF2, KIF11, RAN, DLGAP5, SGOL1, KIF18A, CENPF, CDC23, CDC20, ESPL1, PBK, CDC25C, UBE2C, WEE1, SMC4, NCAPD2, CDC25B, CCNB2, RCC2, SPAG5, KIF20B, BUB1B, MAPRE1, CIT, NUP43	712	220	13528	3.97273	6.60472e-12	1.32094e-12	3.64153e-12
GOTERM_BP_FAT	GO:0000280~nuclear division	46	5.48926	2.01763e-15	KIF23, KIFC1, CCDC99, TUBB2B, NEK2, TUBB2A, ANLN, AURKA, PTTG1, CEP55, KIF2C, NCAPG2, NCAPG, FBXO5, CCNA2, NUDC, ASPM, HELLS, CDCA3, CDK1, CDC6, ARHGEF2, KIF11, RAN, DLGAP5, SGOL1, KIF18A, CENPF, CDC23, CDC20, ESPL1, PBK, CDC25C, UBE2C, WEE1, SMC4, NCAPD2, CDC25B, CCNB2, RCC2, SPAG5, KIF20B, BUB1B, MAPRE1, CIT, NUP43	712	220	13528	3.97273	6.60472e-12	1.32094e-12	3.64153e-12
SP_PIR_KEYWORDS	cell division	46	5.48926	2.53219e-15	KIF23, KIFC1, CCDC99, NEK2, ANLN, PTTG1, CEP55, CDC42, CCNE1, KIF2C, NCAPG2, NCAPG, FBXO5, CCNA2, NUDC, ASPM, HELLS, CDCA3, CDK1, CDC6, ARHGEF2, KIF11, RAN, LIG1, SGOL1, CENPF, CDC23, CDC20, RACGAP1, CDC25C, UBE2C, WEE1, SMC4, NCAPD2, CDC25B, CCNB3, CCNB2, CCND3, RCC2, CCND2, SPAG5, KIF20B, BUB1B, MAPRE1, CIT, NUP43	834	264	19235	4.01865	1.30995e-12	1.4555e-13	3.68594e-12
GOTERM_BP_FAT	GO:0000278~mitotic cell cycle	61	7.27924	3.43272e-15	KIF23, KIFC1, E2F4, TUBB2B, TUBB2A, TTK, AURKA, PTTG1, KIF2C, CCNE1, APP, MTBP, DYNC1H1, CCNA2, ASPM, CDCA3, CDC6, CDK1, ARHGEF2, KIF11, RAN, SGOL1, ESPL1, PBK, UBE2C, WEE1, NCAPD2, PSMA6, RCC2, CCND2, SPAG5, BUB1B, ADAM17, PSME3, MAPRE1, NUP43, CCDC99, BLM, NEK2, ANLN, CHEK1, CEP55, NCAPG, NCAPG2, BCL2, CAMK2D, FBXO5, NUDC, HELLS, TAF2, DLGAP5, KIF18A, CENPF, CDC23, CDC20, CDC25C, SMC4, CDC25B, …	712	370	13528	3.13243	1.13748e-11	1.89582e-12	6.26166e-12
GOTERM_BP_FAT	GO:0000087~M phase of mitotic cell cycle	46	5.48926	3.94103e-15	KIF23, KIFC1, CCDC99, TUBB2B, NEK2, TUBB2A, ANLN, AURKA, PTTG1, CEP55, KIF2C, NCAPG2, NCAPG, FBXO5, CCNA2, NUDC, ASPM, HELLS, CDCA3, CDK1, CDC6, ARHGEF2, KIF11, RAN, DLGAP5, SGOL1, KIF18A, CENPF, CDC23, CDC20, ESPL1, PBK, CDC25C, UBE2C, WEE1, SMC4, NCAPD2, CDC25B, CCNB2, RCC2, SPAG5, KIF20B, BUB1B, MAPRE1, CIT, NUP43	712	224	13528	3.90179	1.28425e-11	1.83464e-12	7.07212e-12
GOTERM_BP_FAT	GO:0000279~M phase	56	6.68258	1.36306e-14	KIF23, KIFC1, TUBB2B, TUBB2A, TTK, AURKA, PTTG1, KIF2C, RANBP1, DYNC1H1, CCNA2, ASPM, CDCA3, CDC6, CDK1, ARHGEF2, KIF11, RAN, SGOL1, ESPL1, PBK, TACC3, UBE2C, WEE1, NCAPD2, RAD51, RCC2, FANCD2, SPAG5, BUB1B, MAPRE1, NUP43, CCDC99, NEK2, ANLN, CHEK1, CEP55, NCAPG, NCAPG2, FBXO5, NUDC, HELLS, DLGAP5, KIF18A, CENPF, CDC23, ILF3, CDC20, CDC25C, RAD54L, SMC4, CDC25B, CCNB3, CCNB2, KIF20B, CIT	712	329	13528	3.23404	4.51322e-11	5.64149e-12	2.48579e-11
GOTERM_BP_FAT	GO:0051301~cell division	48	5.72792	7.22023e-12	KIF23, KIFC1, NEK2, ANLN, PTTG1, CEP55, CDC42, CCNE1, TOP1, NCAPG2, NCAPG, FBXO5, CCNA2, RASA1, NUDC, ASPM, HELLS, CDCA3, CDK1, CDC6, ARHGEF2, KIF11, RAN, LIG1, SGOL1, CENPF, CDC23, CDC20, ESPL1, RACGAP1, CDC25C, UBE2C, WEE1, SMC4, NCAPD2, CDC25B, CCNB3, CCNB2, CCND3, RCC2, CCND2, SPAG5, RAB35, KIF20B, BUB1B, MAPRE1, CIT, NUP43	712	295	13528	3.09153	2.38628e-08	2.38628e-09	1.31414e-08
GOTERM_CC_FAT	GO:0005819~spindle	28	3.34129	5.41391e-09	KIF23, KIFC1, CCDC99, KIF4A, NEK2, TTK, AURKA, APP, FBXO5, ASPM, CKAP2, KIF14, CDK1, CDC6, ARHGEF2, KIF11, DLGAP5, KIF18A, CENPF, CDC20, RACGAP1, RCC2, MAP1S, SPAG5, RASSF1, KIF20B, BUB1B, MAPRE1	653	147	12782	3.72843	2.56619e-06	3.20774e-07	7.7377e-06
Annotation Cluster 3	Enrichment Score: 12.84231436372011
Category	Term	Count	%	PValue	Genes	List Total	Pop Hits	Pop Total	Fold Enrichment	Bonferroni	Benjamini	FDR
SP_PIR_KEYWORDS	cytoskeleton	77	9.18854	7.41417e-16	KIF23, KIFC1, MTSS1, TLN1, S100A8, AIF1, WASF2, S100A9, AURKA, KLHL2, VCL, ACTR3, ACTR2, KIF2C, DCAF12, ACTR1A, MICAL1, ZYX, MSN, DISC1, PARVG, KIF14, ARHGEF2, TWF2, KIF5B, SGOL1, TMSB10, ARPC1B, TRIM36, MAST2, RCC2, SPAG5, FGFR1OP, FRMD4B, SH3KBP1, BUB1B, TMSB4X, MAPRE1, LCP1, ITGAL, KIF4A, CCDC99, CDC42SE1, ANLN, ARPC4, CHEK1, ARPC5, CEP55, TPM2, CAPZB, TPM4, TPM3, PFN1, EZR, ARPC3, ARPC2, PSTP…	834	636	19235	2.79229	3.98681e-13	4.9849e-14	1.12133e-12
GOTERM_CC_FAT	GO:0005856~cytoskeleton	134	15.9905	1.15958e-13	CTTNBP2NL, KIFC1, MTSS1, TUBB2B, TUBB2A, AIF1, CAPZA2, TTK, CASK, AURKA, IQGAP1, KLHL2, VCL, APP, ASPM, DISC1, CDH23, TWF2, KIF5B, TMSB10, ESPL1, ARPC1B, TRIM36, RCC2, SPAG5, NME1, FGFR1OP, MYL6, CCDC99, KIF4A, LMNB1, NEK2, SLC38A6, STK17B, CDC42SE1, CHEK1, ARPC4, ANLN, ARPC5, MYO9A, CAPZB, PFN1, ARPC3, ARPC2, TUBE1, FBXO5, NUDC, HIP1, ARHGDIB, CKAP2, DHX9, NIN, TAF5, MYO1G, EVL, CDC20, GAS7, NUP…	653	1381	12782	1.89931	5.49401e-11	5.49401e-11	1.65656e-10
GOTERM_CC_FAT	GO:0043232~intracellular non-membrane-bounded organelle	210	25.0597	2.87734e-13	CTTNBP2NL, KIFC1, HMGN2, TUBB2B, TUBB2A, AIF1, S100A9, AURKA, C1QC, WDR75, APP, MAK16, PRIM2, H2AFZ, H2AFY, RPP30, CDH23, NCF2, KIF5B, RAN, PTBP1, ESPL1, NCAPD2, RFC3, NOP2, BAZ1A, RCC2, NME1, SPAG5, RARS, ZNF384, RPS13, NUP43, CCDC99, KIF4A, LMNB1, NFKBIE, NEK2, STK17B, CHEK1, MYO9A, CAPZB, PFN1, VRK1, BRIX1, FBXO5, WDHD1, NUDC, HIP1, DHX9, CDC20, HNRNPA1, GAS7, S100A12, NUP62, MCPH1, SUPT16H, R…	653	2596	12782	1.58343	1.36403e-10	6.82014e-11	4.11293e-10
GOTERM_CC_FAT	GO:0043228~non-membrane-bounded organelle	210	25.0597	2.87734e-13	CTTNBP2NL, KIFC1, HMGN2, TUBB2B, TUBB2A, AIF1, S100A9, AURKA, C1QC, WDR75, APP, MAK16, PRIM2, H2AFZ, H2AFY, RPP30, CDH23, NCF2, KIF5B, RAN, PTBP1, ESPL1, NCAPD2, RFC3, NOP2, BAZ1A, RCC2, NME1, SPAG5, RARS, ZNF384, RPS13, NUP43, CCDC99, KIF4A, LMNB1, NFKBIE, NEK2, STK17B, CHEK1, MYO9A, CAPZB, PFN1, VRK1, BRIX1, FBXO5, WDHD1, NUDC, HIP1, DHX9, CDC20, HNRNPA1, GAS7, S100A12, NUP62, MCPH1, SUPT16H, R…	653	2596	12782	1.58343	1.36403e-10	6.82014e-11	4.11293e-10
GOTERM_CC_FAT	GO:0044430~cytoskeletal part	99	11.8138	8.63141e-12	KIFC1, TUBB2B, AIF1, TUBB2A, CAPZA2, TTK, AURKA, IQGAP1, APP, DISC1, ASPM, CDH23, KIF5B, ESPL1, ARPC1B, RCC2, NME1, SPAG5, FGFR1OP, MYL6, KIF4A, CCDC99, LMNB1, NEK2, ANLN, ARPC4, CHEK1, ARPC5, MYO9A, CAPZB, ARPC3, ARPC2, FBXO5, TUBE1, NUDC, CKAP2, DHX9, NIN, MYO1G, CDC20, GAS7, NUP62, MCPH1, KIF23, KIF24, ACTR3, CCNE1, KIF2C, ACTR2, CDC45, DCAF12, DYNLL1, NARF, ACTR1A, MICAL1, RANBP1, ZYX, NCKIPS…	653	952	12782	2.03556	4.0913e-09	1.36377e-09	1.23363e-08
Annotation Cluster 4	Enrichment Score: 10.291336603889116
Category	Term	Count	%	PValue	Genes	List Total	Pop Hits	Pop Total	Fold Enrichment	Bonferroni	Benjamini	FDR
GOTERM_BP_FAT	GO:0006954~inflammatory response	51	6.08592	5.78305e-12	ADORA3, S100A8, AIF1, S100A9, TLR2, TLR4, TLR6, TLR7, C1QC, TGFB1, IL10, TLR8, TLR9, CFP, CD97, MYD88, NOD1, CCL3L1, AOAH, ITIH4, MS4A2, IL1A, LYN, LY96, LYZ, CD40, NLRP3, C1QA, C1QB, TNFAIP6, VSIG4, PLA2G2D, ITGAL, YWHAZ, TNF, CCR1, CCL8, TNFRSF1A, SLC11A1, BLNK, SELP, ANXA1, IDO1, CD180, S100A12, APOL3, CD55, P2RX7, P2RX1, LTA4H, HDAC9	712	325	13528	2.98154	1.91129e-08	2.12366e-09	1.05256e-08
GOTERM_BP_FAT	GO:0009611~response to wounding	68	8.11456	1.51654e-11	PPARD, ACVRL1, ADORA3, HPS5, S100A8, AIF1, F13A1, S100A9, TLR2, TLR4, TLR6, TLR7, C1QC, TLR8, IL10, TGFB1, TLR9, CD97, CFP, NOD1, SLC1A3, MYD88, CCL3L1, AOAH, ITIH4, MS4A2, IL1A, LYN, LY96, LYZ, CHST3, CD40, NLRP3, C1QA, C1QB, TNFAIP6, ADAM17, VCAN, VSIG4, PLA2G2D, ITGAL, YWHAZ, TNF, CCR1, CCL8, DTNBP1, TNFRSF1A, SLC11A1, BCL2, MTPN, MAP3K1, P2RY1, ENTPD1, BLNK, SELP, PLEK, ANXA1, IDO1, CD180, S1…	712	530	13528	2.43774	5.01217e-08	4.55652e-09	2.76024e-08
GOTERM_BP_FAT	GO:0006952~defense response	70	8.35322	1.52398e-09	ADORA3, S100A8, AIF1, S100A9, TLR2, TLR4, TLR6, APOBEC3F, PRDX1, C1QC, TLR7, TLR8, IL10, TGFB1, TLR9, CD97, CD48, CFP, TMEM173, NOD1, MYD88, CCL3L1, AOAH, ITIH4, MS4A2, MX2, IL1A, LYN, NCF2, NCF1, LY96, CST3, LYZ, CD40, NLRP3, CD84, C1QA, C1QB, TNFAIP6, VSIG4, PLA2G2D, TNFAIP8L2, ITGAL, YWHAZ, TNF, CCR1, CCL8, TNFRSF1A, SLC11A1, BCL2, FCGR1A, TYROBP, BLNK, TCIRG1, PTPRC, SELP, ANXA1, CD300C, MALT…	712	615	13528	2.1626	5.03675e-06	2.65093e-07	2.77378e-06
Annotation Cluster 5	Enrichment Score: 7.987998583157507
Category	Term	Count	%	PValue	Genes	List Total	Pop Hits	Pop Total	Fold Enrichment	Bonferroni	Benjamini	FDR
GOTERM_BP_FAT	GO:0006952~defense response	70	8.35322	1.52398e-09	ADORA3, S100A8, AIF1, S100A9, TLR2, TLR4, TLR6, APOBEC3F, PRDX1, C1QC, TLR7, TLR8, IL10, TGFB1, TLR9, CD97, CD48, CFP, TMEM173, NOD1, MYD88, CCL3L1, AOAH, ITIH4, MS4A2, MX2, IL1A, LYN, NCF2, NCF1, LY96, CST3, LYZ, CD40, NLRP3, CD84, C1QA, C1QB, TNFAIP6, VSIG4, PLA2G2D, TNFAIP8L2, ITGAL, YWHAZ, TNF, CCR1, CCL8, TNFRSF1A, SLC11A1, BCL2, FCGR1A, TYROBP, BLNK, TCIRG1, PTPRC, SELP, ANXA1, CD300C, MALT…	712	615	13528	2.1626	5.03675e-06	2.65093e-07	2.77378e-06
GOTERM_BP_FAT	GO:0006955~immune response	73	8.71122	1.47052e-08	IL18, TLR2, TLR4, LY9, TLR6, APOBEC3F, TLR7, PRDX1, C1QC, TLR8, IL10, TGFB1, TLR9, CD97, CFP, TMEM173, MYD88, CCL3L1, MS4A2, IL1A, LYN, NCF2, NCF1, LY96, CMKLR1, TP53, NLRP3, PDCD1LG2, C1QA, C1QB, CD86, PSEN1, TNFSF13B, ADAM17, TREM2, VSIG4, LCP1, LCP2, TNFAIP8L2, ITGAL, YWHAZ, TNF, IFITM2, CCR1, GPSM3, CCL8, CHIT1, TNFRSF1A, SLC11A1, BCL2, FCGR1A, FCER1G, IL2RG, CD4, INPP5D, ARHGDIB, BLNK, FYB, …	712	690	13528	2.01014	4.85994e-05	2.20911e-06	2.67647e-05
GOTERM_BP_FAT	GO:0045087~innate immune response	26	3.10263	4.84791e-08	TNFAIP8L2, TLR2, TLR4, TLR6, PRDX1, C1QC, TLR7, APOBEC3F, TGFB1, TLR8, TLR9, CFP, SLC11A1, TNFRSF1A, TMEM173, MYD88, FCGR1A, NCF2, NCF1, MALT1, CD180, CD1D, C1QA, C1QB, CD55, VSIG4	712	138	13528	3.57971	0.000160211	6.16242e-06	8.82361e-05
Annotation Cluster 6	Enrichment Score: 7.672392347944951
Category	Term	Count	%	PValue	Genes	List Total	Pop Hits	Pop Total	Fold Enrichment	Bonferroni	Benjamini	FDR
GOTERM_CC_FAT	GO:0031981~nuclear lumen	128	15.2745	3.40505e-10	MEF2C, STK38, LMO4, S100A9, NAA15, APOBEC3F, C1QC, IQGAP1, TOP1, WDR75, BRPF1, MAK16, PRIM2, GIT2, RPP30, CCNA2, NCF2, RAN, LIG1, RBL1, PTBP1, WEE1, PA2G4, RFC3, EP300, NOP2, RCC2, RARS, SMARCA5, ZNF384, RPS13, SNRPC, LRCH4, SNRPF, HMGB1, KIF4A, HMGB2, LMNB1, MCL1, BLM, NFKBIE, NEK2, CHEK1, HNRNPM, VRK1, HNRNPF, BRIX1, FBXO5, TCF4, WDHD1, TAF2, DHX9, TAF5, RTCD1, CDC23, CDC20, USF1, HNRNPA1, S100…	653	1450	12782	1.72794	1.61399e-07	4.03498e-08	4.86659e-07
GOTERM_CC_FAT	GO:0043233~organelle lumen	148	17.6611	3.13485e-09	MEF2C, PTGS2, STK38, F13A1, LMO4, S100A9, NAA15, APOBEC3F, C1QC, TGFB1, IQGAP1, TOP1, WDR75, APP, BRPF1, MAK16, PRIM2, LRRC59, GIT2, RPP30, CCNA2, NCF2, RAN, LIG1, RBL1, PTBP1, WEE1, RFC3, PA2G4, EP300, NOP2, RCC2, RARS, SMARCA5, ZNF384, RPS13, SNRPC, LRCH4, SNRPF, HMGB1, HMGB2, KIF4A, ME2, LMNB1, MCL1, BLM, NEK2, NFKBIE, CHEK1, TIMP1, HNRNPM, VRK1, KDELC2, HNRNPF, BRIX1, FBXO5, TCF4, WDHD1, TAF2…	653	1820	12782	1.59175	1.48592e-06	2.12274e-07	4.4804e-06
GOTERM_CC_FAT	GO:0005654~nucleoplasm	86	10.2625	6.43945e-09	KIF23, MEF2C, CLSPN, E2F4, STK38, ELF4, LMO4, E2F7, E2F8, NAA15, TOP1, CCNE1, BRPF1, CDC45, DKC1, PLRG1, FANCI, PRIM2, GIT2, CCNA2, CDC6, CDK1, RAN, LIG1, PTBP1, RBL1, TP53, POLR1B, IFI16, UBE2C, MCM4, HMGA1, WEE1, TTF2, RAD51, EIF4A3, RFC3, EP300, HIPK1, FANCD2, ZMIZ1, SMARCA5, RUVBL2, SNRPC, LRCH4, SNRPF, HMGB1, HMGB2, MCL1, BLM, HCFC1, CHEK1, POLA2, TCF7L2, RPA2, SET, MORC3, HNRNPF, GATAD2A, F…	653	882	12782	1.9086	3.05229e-06	3.39144e-07	9.20343e-06
GOTERM_CC_FAT	GO:0031974~membrane-enclosed lumen	149	17.7804	6.45086e-09	MEF2C, PTGS2, STK38, F13A1, LMO4, S100A9, NAA15, APOBEC3F, C1QC, TGFB1, IQGAP1, TOP1, WDR75, APP, BRPF1, MAK16, PRIM2, LRRC59, GIT2, RPP30, CCNA2, NCF2, RAN, LIG1, RBL1, PTBP1, WEE1, RFC3, PA2G4, EP300, NOP2, RCC2, RARS, SMARCA5, ZNF384, RPS13, SNRPC, LRCH4, SNRPF, HMGB1, HMGB2, KIF4A, ME2, LMNB1, MCL1, BLM, NEK2, NFKBIE, CHEK1, TIMP1, HNRNPM, VRK1, KDELC2, HNRNPF, BRIX1, FBXO5, TCF4, WDHD1, TAF2…	653	1856	12782	1.57143	3.0577e-06	3.05771e-07	9.21974e-06
GOTERM_CC_FAT	GO:0070013~intracellular organelle lumen	144	17.1838	7.76572e-09	MEF2C, STK38, PTGS2, LMO4, S100A9, NAA15, APOBEC3F, C1QC, TGFB1, IQGAP1, TOP1, WDR75, BRPF1, MAK16, PRIM2, LRRC59, GIT2, RPP30, CCNA2, NCF2, RAN, LIG1, RBL1, PTBP1, WEE1, RFC3, PA2G4, EP300, NOP2, RCC2, RARS, SMARCA5, ZNF384, RPS13, SNRPC, LRCH4, SNRPF, HMGB1, HMGB2, KIF4A, ME2, LMNB1, MCL1, BLM, NFKBIE, NEK2, CHEK1, HNRNPM, VRK1, KDELC2, HNRNPF, BRIX1, FBXO5, TCF4, WDHD1, TAF2, DHX9, GLT25D1, TA…	653	1779	12782	1.58443	3.68095e-06	3.34632e-07	1.1099e-05
GOTERM_CC_FAT	GO:0005730~nucleolus	58	6.92124	0.000268323	S100A9, C1QC, APOBEC3F, IQGAP1, TOP1, WDR75, DKC1, MAK16, CASP8, RPP30, MSN, NCF2, PTBP1, EXOSC5, TP53, IFI16, POLR1B, MCM4, PA2G4, NOP2, EP300, RCC2, HIPK1, RARS, IPO5, ZNF384, SMARCA5, SH3KBP1, RPS13, HMGB1, HMGB2, BLM, NEK2, NFKBIE, ZBTB11, UTP6, HNRNPM, VRK1, HNRNPF, BRIX1, GATAD2A, WDHD1, DHX9, NACC1, TAF5, ILF3, HNRNPA1, S100A12, CCNB3, NUP62, ILF2, KIF20B, RBM19, NOP56, RBM14, RBPJ, TEX10,…	653	698	12782	1.62652	0.119444	0.00470011	0.382811
Annotation Cluster 7	Enrichment Score: 7.614186323399712
Category	Term	Count	%	PValue	Genes	List Total	Pop Hits	Pop Total	Fold Enrichment	Bonferroni	Benjamini	FDR
SP_PIR_KEYWORDS	atp-binding	139	16.5871	8.63768e-23	ADCY4, KIFC1, PRPF4B, STK38, TTK, CASK, AURKA, BTK, ATP2B1, TOP1, ATP2B4, DDX18, STARD9, MAP3K9, ITPK1, SYK, PIK3CG, KIF5B, LIG1, PIK3CD, WNK1, WEE1, HNRNPU, RFC3, NME1, RARS, SMARCA5, CAMK1, LRRK2, LRRK1, SMARCA4, KIF4A, PFKFB4, BLM, NEK2, STK10, STK17B, MAPKAPK3, ADRBK2, MAP4K1, CHEK1, ADRBK1, MAPKAPK2, MYO9A, VRK1, MOV10, VRK2, ENTPD1, HELLS, DHX9, NIN, RTCD1, TGFBR1, MYO1G, ATAD2, ATAD5, OXSR…	834	1326	19235	2.41767	4.43113e-20	1.10778e-20	1.24835e-19
UP_SEQ_FEATURE	nucleotide phosphate-binding region:ATP	104	12.4105	8.51142e-18	KIFC1, PRPF4B, STK38, CASK, TTK, AURKA, BTK, DDX18, STARD9, MAP3K9, ITPK1, SYK, KIF5B, WNK1, WEE1, HNRNPU, SMARCA5, CAMK1, LRRK2, LRRK1, SMARCA4, KIF4A, BLM, PFKFB4, NEK2, STK10, STK17B, MAPKAPK3, ADRBK2, MAP4K1, CHEK1, ADRBK1, MAPKAPK2, MYO9A, MOV10, VRK1, VRK2, HELLS, DHX9, TGFBR1, ATAD2, ATAD5, OXSR1, RAD54L, IKBKE, IKBKB, KIF23, ACVRL1, KIF24, HELZ, CAMKK1, FANCM, KIF2C, ACTR2, NOD1, PAK2, MA…	833	962	19113	2.48052	1.99082e-14	9.95411e-15	1.49013e-14
UP_SEQ_FEATURE	binding site:ATP	59	7.04057	2.43671e-10	PRPF4B, ACVRL1, STK38, TTK, CASK, AURKA, CAMKK1, BTK, KIF2C, PAK2, MAP3K9, MASTL, ITPK1, CSK, SYK, CDK1, SGK3, LYN, LIG1, WNK1, PBK, WEE1, PRKCB, EIF4A3, MAST2, HIPK1, NME1, RIPK1, BUB1B, CAMK1, LRRK2, LRRK1, MELK, NEK2, STK10, MAPKAPK3, HK2, STK17B, ADRBK2, MAP4K1, ADRBK1, CHEK1, MAPKAPK2, VRK1, VRK2, MAP3K3, PTK2B, MAP3K1, CAMK2D, TGFBR1, OXSR1, IKBKE, RPS6KA1, ATP2A3, JAK2, JAK3, PGK1, CIT, IK…	833	542	19113	2.49768	5.69947e-07	1.89982e-07	4.26607e-07
SP_PIR_KEYWORDS	kinase	68	8.11456	4.60922e-10	PRPF4B, ACVRL1, STK38, TTK, CASK, AURKA, CAMKK1, BTK, PRKAR2A, PAK2, MAP3K9, GIT2, MASTL, ITPK1, CSK, SYK, PIK3CG, CDK1, SGK3, LYN, PIK3CD, WNK1, PFKP, PBK, WEE1, PRKCB, DOK1, MAST2, HIPK1, NME1, RIPK1, SH3KBP1, BUB1B, CAMK1, LRRK2, LRRK1, MELK, PFKFB4, NEK2, STK10, STK17B, MAPKAPK3, HK2, ADRBK2, MAP4K1, HK1, ADRBK1, CHEK1, MAPKAPK2, VRK1, VRK2, MAP3K3, PTK2B, HK3, MAP3K1, CAMK2D, TGFBR1, OXSR1, …	834	688	19235	2.27954	2.36453e-07	2.14957e-08	6.66142e-07
SP_PIR_KEYWORDS	serine/threonine-protein kinase	44	5.2506	9.91712e-09	PRPF4B, ACVRL1, STK38, NEK2, STK10, STK17B, MAPKAPK3, ADRBK2, TTK, CASK, MAP4K1, CHEK1, ADRBK1, AURKA, MAPKAPK2, CAMKK1, VRK1, VRK2, MAP3K3, PAK2, MAP3K9, MAP3K1, CAMK2D, MASTL, CDK1, SGK3, TGFBR1, WNK1, PBK, OXSR1, WEE1, PRKCB, IKBKE, MAST2, RPS6KA1, HIPK1, RIPK1, BUB1B, CAMK1, IKBKB, CIT, LRRK2, LRRK1, MELK	834	381	19235	2.66351	5.08747e-06	3.91345e-07	1.43326e-05
INTERPRO	IPR017441:Protein kinase, ATP binding site	52	6.20525	1.0112e-08	PRPF4B, ACVRL1, STK38, TTK, CASK, AURKA, CAMKK1, BTK, PAK2, MAP3K9, MASTL, CSK, SYK, CDK1, LYN, SGK3, WNK1, PBK, WEE1, PRKCB, MAST2, HIPK1, BUB1B, CAMK1, LRRK2, LRRK1, MELK, NEK2, STK10, MAPKAPK3, STK17B, ADRBK2, MAP4K1, CHEK1, ADRBK1, MAPKAPK2, VRK1, VRK2, MAP3K3, PTK2B, MAP3K1, CAMK2D, NIN, TGFBR1, OXSR1, IKBKE, RPS6KA1, JAK2, ABCC1, JAK3, CIT, IKBKB	791	455	16659	2.40694	1.31152e-05	1.31152e-05	1.65059e-05
INTERPRO	IPR008271:Serine/threonine protein kinase, active site	44	5.2506	1.45072e-08	PRPF4B, ACVRL1, STK38, NEK2, STK10, STK17B, MAPKAPK3, ADRBK2, TTK, CASK, MAP4K1, CHEK1, ADRBK1, AURKA, MAPKAPK2, CAMKK1, VRK1, VRK2, MAP3K3, PAK2, MAP3K9, MAP3K1, CAMK2D, MASTL, CDK1, SGK3, TGFBR1, WNK1, PBK, OXSR1, WEE1, PRKCB, IKBKE, MAST2, RPS6KA1, HIPK1, RIPK1, BUB1B, CAMK1, IKBKB, CIT, LRRK2, LRRK1, MELK	791	354	16659	2.61771	1.88157e-05	9.40787e-06	2.36801e-05
UP_SEQ_FEATURE	domain:Protein kinase	48	5.72792	9.686e-08	PRPF4B, ACVRL1, STK38, NEK2, STK10, STK17B, MAPKAPK3, ADRBK2, TTK, CASK, MAP4K1, CHEK1, ADRBK1, AURKA, MAPKAPK2, CAMKK1, BTK, VRK1, VRK2, MAP3K3, PAK2, PTK2B, MAP3K9, MAP3K1, CAMK2D, MASTL, CSK, SYK, CDK1, SGK3, LYN, TGFBR1, WNK1, PBK, OXSR1, WEE1, PRKCB, IKBKE, MAST2, HIPK1, RIPK1, BUB1B, CAMK1, IKBKB, CIT, LRRK2, LRRK1, MELK	833	469	19113	2.34829	0.00022653	5.66373e-05	0.000169577
INTERPRO	IPR000719:Protein kinase, core	51	6.08592	1.13123e-07	PRPF4B, ACVRL1, STK38, TTK, CASK, AURKA, CAMKK1, BTK, PAK2, MAP3K9, MASTL, CSK, SYK, CDK1, LYN, SGK3, WNK1, PBK, WEE1, PRKCB, MAST2, HIPK1, RIPK1, CAMK1, LRRK2, LRRK1, MELK, NEK2, STK10, MAPKAPK3, STK17B, ADRBK2, MAP4K1, CHEK1, ADRBK1, MAPKAPK2, VRK1, VRK2, MAP3K3, PTK2B, MAP3K1, CAMK2D, NIN, TGFBR1, OXSR1, IKBKE, RPS6KA1, JAK2, JAK3, CIT, IKBKB	791	476	16659	2.2565	0.000146709	4.89055e-05	0.00018465
INTERPRO	IPR017442:Serine/threonine protein kinase-related	41	4.8926	4.71763e-07	PRPF4B, ACVRL1, STK38, NEK2, STK10, STK17B, MAPKAPK3, ADRBK2, TTK, CASK, MAP4K1, CHEK1, ADRBK1, AURKA, MAPKAPK2, CAMKK1, MAP3K3, PAK2, MAP3K9, MAP3K1, CAMK2D, MASTL, CDK1, SGK3, TGFBR1, WNK1, PBK, OXSR1, WEE1, PRKCB, IKBKE, MAST2, RPS6KA1, HIPK1, RIPK1, CAMK1, IKBKB, CIT, LRRK2, LRRK1, MELK	791	359	16659	2.40526	0.00061169	0.000101974	0.000770058
GOTERM_BP_FAT	GO:0016310~phosphorylation	76	9.06921	5.8756e-07	ACVRL1, PRPF4B, STK38, COX10, CASK, TTK, AURKA, TGFB1, CAMKK1, BTK, S1PR2, TOP1, APP, PAK2, MAP3K9, MASTL, CSK, SYK, PIK3CG, CDK1, ADAM10, SGK3, LYN, PIK3CD, WNK1, PBK, WEE1, PRKCB, MAST2, HIPK1, PSEN1, NME1, RIPK1, CAMK1, LRRK2, LRRK1, MELK, TNF, GNAI2, NEK2, STK10, STK17B, HK2, MAPKAPK3, ADRBK2, MAP4K1, ADRBK1, CHEK1, MAPKAPK2, VRK1, VRK2, MAP3K3, GNPTAB, MORC3, PTK2B, BCL2, MAP3K1, CAMK2D, FYB…	712	800	13528	1.805	0.00194	4.97907e-05	0.0010694
GOTERM_BP_FAT	GO:0006468~protein amino acid phosphorylation	66	7.87589	9.14476e-07	PRPF4B, ACVRL1, STK38, CASK, TTK, AURKA, TGFB1, CAMKK1, BTK, S1PR2, APP, PAK2, MAP3K9, MASTL, CSK, SYK, PIK3CG, CDK1, ADAM10, SGK3, LYN, PIK3CD, WNK1, PBK, WEE1, PRKCB, MAST2, PSEN1, HIPK1, RIPK1, CAMK1, LRRK2, LRRK1, MELK, TNF, GNAI2, NEK2, STK10, STK17B, MAPKAPK3, ADRBK2, MAP4K1, ADRBK1, CHEK1, MAPKAPK2, VRK1, VRK2, MAP3K3, MORC3, PTK2B, BCL2, MAP3K1, CAMK2D, FYB, PTPRC, PTPRE, NIN, TGFBR1, OXS…	712	667	13528	1.88006	0.00301778	6.5701e-05	0.00166441
UP_SEQ_FEATURE	active site:Proton acceptor	56	6.68258	2.86695e-06	LDHA, PRPF4B, ACVRL1, PTGS2, STK38, CNDP2, PTGS1, TTK, AURKA, CAMKK1, BTK, PAK2, MAP3K9, MASTL, CSK, SYK, CDK1, SGK3, LYN, WNK1, PFKP, PBK, WEE1, PRKCB, MAST2, HIPK1, RIPK1, BUB1B, CAMK1, LRRK2, LRRK1, MELK, ME2, NEK2, STK10, MAPKAPK3, STK17B, ADRBK2, MAP4K1, CHEK1, ADRBK1, MAPKAPK2, VRK1, VRK2, MAP3K3, PTK2B, MAP3K1, CAMK2D, TGFBR1, OXSR1, IKBKE, RPS6KA1, JAK2, JAK3, CIT, IKBKB	833	658	19113	1.95275	0.00668338	0.000957515	0.00501919
GOTERM_MF_FAT	GO:0004674~protein serine/threonine kinase activity	46	5.48926	3.29912e-06	PRPF4B, ACVRL1, STK38, NEK2, STK10, STK17B, MAPKAPK3, ADRBK2, TTK, CASK, MAP4K1, CHEK1, ADRBK1, AURKA, MAPKAPK2, CAMKK1, VRK1, VRK2, MAP3K3, PAK2, MAP3K9, MAP3K1, CAMK2D, MASTL, CDK1, SGK3, TGFBR1, WNK1, PBK, OXSR1, WEE1, PRKCB, IKBKE, MAST2, NUP62, RPS6KA1, HIPK1, CCND3, RIPK1, BUB1B, CAMK1, IKBKB, CIT, LRRK2, LRRK1, MELK	662	430	12983	2.098	0.00294836	0.000210886	0.00513867
SP_PIR_KEYWORDS	transferase	96	11.4558	6.41303e-06	ACVRL1, PRPF4B, STK38, COX10, F13A1, CASK, TTK, AURKA, CAMKK1, BTK, PAK2, NAA11, MAP3K9, PRIM2, GXYLT2, MASTL, CSK, ITPK1, AGPAT4, SYK, PIK3CG, CDK1, SGK3, LYN, SPTLC2, PIK3CD, PFKP, WNK1, CHST3, POLR1B, PBK, LPCAT2, WEE1, ST6GALNAC2, PRKCB, EP300, NOP2, MAST2, HIPK1, NCOA3, PAPD4, NME1, RIPK1, BUB1B, CAMK1, PRDM2, LRRK2, LRRK1, MELK, GALNT3, TPST2, BCAT2, PFKFB4, NEK2, STK10, STK17B, HK2, MAPKAP…	834	1394	19235	1.58831	0.00328449	0.00013707	0.00926796
GOTERM_BP_FAT	GO:0006793~phosphorus metabolic process	83	9.90453	1.1632e-05	ACVRL1, PRPF4B, STK38, COX10, SYNJ1, CASK, TTK, AURKA, TGFB1, CAMKK1, BTK, S1PR2, TOP1, APP, PAK2, MAP3K9, MASTL, CSK, SYK, PIK3CG, CDK1, ADAM10, SGK3, LYN, PIK3CD, WNK1, PBK, PTPRO, WEE1, PRKCB, EYA3, MAST2, HIPK1, PSEN1, NME1, RIPK1, CAMK1, LRRK2, LRRK1, MELK, TNF, GNAI2, NEK2, STK10, STK17B, HK2, MAPKAPK3, ADRBK2, MAP4K1, ADRBK1, CHEK1, MAPKAPK2, VRK1, VRK2, MAP3K3, GNPTAB, MORC3, PTK2B, MAP3K…	712	973	13528	1.62076	0.0377145	0.00046872	0.0211692
GOTERM_BP_FAT	GO:0006796~phosphate metabolic process	83	9.90453	1.1632e-05	ACVRL1, PRPF4B, STK38, COX10, SYNJ1, CASK, TTK, AURKA, TGFB1, CAMKK1, BTK, S1PR2, TOP1, APP, PAK2, MAP3K9, MASTL, CSK, SYK, PIK3CG, CDK1, ADAM10, SGK3, LYN, PIK3CD, WNK1, PBK, PTPRO, WEE1, PRKCB, EYA3, MAST2, HIPK1, PSEN1, NME1, RIPK1, CAMK1, LRRK2, LRRK1, MELK, TNF, GNAI2, NEK2, STK10, STK17B, HK2, MAPKAPK3, ADRBK2, MAP4K1, ADRBK1, CHEK1, MAPKAPK2, VRK1, VRK2, MAP3K3, GNPTAB, MORC3, PTK2B, MAP3K…	712	973	13528	1.62076	0.0377145	0.00046872	0.0211692
INTERPRO	IPR002290:Serine/threonine protein kinase	29	3.46062	4.27237e-05	PRPF4B, STK38, NEK2, STK10, MAPKAPK3, STK17B, ADRBK2, TTK, CASK, MAP4K1, CHEK1, ADRBK1, AURKA, MAPKAPK2, CAMKK1, PAK2, MAP3K3, MAP3K1, CAMK2D, CDK1, SGK3, OXSR1, PRKCB, MAST2, RPS6KA1, HIPK1, CAMK1, CIT, MELK	791	259	16659	2.35815	0.0539065	0.00690279	0.0697152
GOTERM_MF_FAT	GO:0004672~protein kinase activity	54	6.44391	7.69785e-05	PRPF4B, ACVRL1, STK38, TTK, CASK, AURKA, CAMKK1, BTK, PAK2, MAP3K9, MASTL, CSK, SYK, CDK1, LYN, SGK3, WNK1, PBK, WEE1, PRKCB, MAST2, CCND3, HIPK1, RIPK1, BUB1B, CAMK1, LRRK2, LRRK1, MELK, NEK2, STK10, MAPKAPK3, STK17B, ADRBK2, MAP4K1, CHEK1, ADRBK1, MAPKAPK2, VRK1, VRK2, MAP3K3, PTK2B, MAP3K1, CAMK2D, NIN, TGFBR1, OXSR1, IKBKE, NUP62, RPS6KA1, JAK2, JAK3, CIT, IKBKB	662	606	12983	1.74758	0.0665785	0.00343899	0.119836
SMART	SM00220:S_TKc	29	3.46062	0.000577777	PRPF4B, STK38, NEK2, STK10, MAPKAPK3, STK17B, ADRBK2, TTK, CASK, MAP4K1, CHEK1, ADRBK1, AURKA, MAPKAPK2, CAMKK1, PAK2, MAP3K3, MAP3K1, CAMK2D, CDK1, SGK3, OXSR1, PRKCB, MAST2, RPS6KA1, HIPK1, CAMK1, CIT, MELK	508	259	9079	2.00112	0.141507	0.0300546	0.754378
Annotation Cluster 8	Enrichment Score: 7.028953368814815
Category	Term	Count	%	PValue	Genes	List Total	Pop Hits	Pop Total	Fold Enrichment	Bonferroni	Benjamini	FDR
GOTERM_CC_FAT	GO:0015630~microtubule cytoskeleton	65	7.75656	3.72251e-10	KIF23, KIFC1, KIF24, TUBB2B, TUBB2A, TTK, AURKA, KIF2C, CCNE1, DCAF12, APP, CDC45, DYNLL1, ACTR1A, RANBP1, DYNC1H1, TUBA1B, DISC1, ASPM, CDH23, KIF14, CDC6, CDK1, ARHGEF2, KIF11, KIF5B, FLOT1, ESPL1, SS18, HIPK1, RCC2, NME1, SPAG5, FGFR1OP, BUB1B, MAPRE1, KIF4A, CCDC99, NEK2, ARPC4, CHEK1, CEP55, EZR, FBXO5, TUBE1, ODF2, MYOF, NUDC, CKAP2, DHX9, NIN, DLGAP5, KIF18A, KIF18B, CENPF, CDC20, RACGAP1,…	653	549	12782	2.31754	1.76447e-07	3.52894e-08	5.3203e-07
GOTERM_CC_FAT	GO:0005813~centrosome	31	3.69928	1.1813e-06	KIFC1, CCDC99, NEK2, CHEK1, AURKA, CEP55, CCNE1, CDC45, DCAF12, ACTR1A, TUBE1, ODF2, RANBP1, MYOF, DISC1, DHX9, NIN, DLGAP5, FLOT1, KIF18A, ESPL1, CDC25B, NUP62, HIPK1, NME1, FGFR1OP, RASSF1, MCPH1, KIF20B, BUB1B, MAPRE1	653	224	12782	2.70894	0.000559781	3.2937e-05	0.00168834
GOTERM_CC_FAT	GO:0005815~microtubule organizing center	33	3.93795	1.86184e-06	KIFC1, CCDC99, NEK2, CHEK1, AURKA, CEP55, CCNE1, CDC45, DCAF12, EZR, ACTR1A, TUBE1, ODF2, RANBP1, MYOF, DISC1, CDH23, DHX9, NIN, DLGAP5, FLOT1, KIF18A, ESPL1, CDC25B, NUP62, HIPK1, NME1, FGFR1OP, RASSF1, MCPH1, KIF20B, BUB1B, MAPRE1	653	253	12782	2.55317	0.000882126	4.90274e-05	0.00266096
Annotation Cluster 9	Enrichment Score: 6.726180295102775
Category	Term	Count	%	PValue	Genes	List Total	Pop Hits	Pop Total	Fold Enrichment	Bonferroni	Benjamini	FDR
GOTERM_BP_FAT	GO:0001817~regulation of cytokine production	33	3.93795	1.22418e-09	TNF, IL18, TLR2, TNFRSF8, TLR4, TLR6, TLR7, TGFB1, IL10, TLR8, TLR9, SLC11A1, MYD88, NOD1, FCER1G, CD4, INPP5D, CASP1, IL1A, SYK, MALT1, IDO1, CD40, NLRP3, P2RX7, CD86, MAST2, CD80, NLRP12, IRF1, ADAM17, JAK2, VSIG4	712	181	13528	3.46409	4.04589e-06	2.24772e-07	2.22811e-06
GOTERM_BP_FAT	GO:0042035~regulation of cytokine biosynthetic process	17	2.02864	1.10321e-06	TNF, TNFRSF8, TLR4, TLR6, TLR7, TLR8, IL10, TLR9, CD86, MAST2, CD80, NLRP12, IRF1, CD4, INPP5D, IL1A, SYK	712	74	13528	4.36486	0.00363948	7.59578e-05	0.00200792
GOTERM_BP_FAT	GO:0042108~positive regulation of cytokine biosynthetic process	13	1.55131	4.90859e-06	TNF, TNFRSF8, TLR4, TLR6, TLR7, TLR8, TLR9, CD86, CD80, IRF1, CD4, IL1A, SYK	712	48	13528	5.14583	0.016092	0.000238544	0.00893368
Annotation Cluster 10	Enrichment Score: 6.40291237191632
Category	Term	Count	%	PValue	Genes	List Total	Pop Hits	Pop Total	Fold Enrichment	Bonferroni	Benjamini	FDR
GOTERM_BP_FAT	GO:0001817~regulation of cytokine production	33	3.93795	1.22418e-09	TNF, IL18, TLR2, TNFRSF8, TLR4, TLR6, TLR7, TGFB1, IL10, TLR8, TLR9, SLC11A1, MYD88, NOD1, FCER1G, CD4, INPP5D, CASP1, IL1A, SYK, MALT1, IDO1, CD40, NLRP3, P2RX7, CD86, MAST2, CD80, NLRP12, IRF1, ADAM17, JAK2, VSIG4	712	181	13528	3.46409	4.04589e-06	2.24772e-07	2.22811e-06
GOTERM_BP_FAT	GO:0001819~positive regulation of cytokine production	20	2.38663	1.64118e-07	TNF, IL18, TLR2, MALT1, TLR4, IDO1, CD40, NLRP3, TLR7, TGFB1, SLC11A1, P2RX7, NOD1, MYD88, NLRP12, FCER1G, ADAM17, JAK2, CASP1, IL1A	712	90	13528	4.22222	0.000542262	1.74969e-05	0.000298708
GOTERM_BP_FAT	GO:0048584~positive regulation of response to stimulus	34	4.05728	2.53177e-07	TNF, TLR2, TLR4, TLR6, C1QC, TLR7, TGFB1, TLR8, CFP, TNFRSF1A, SLC11A1, MYD88, NOD1, FCER1G, SH2B2, SYK, PTPRC, ADAM10, LYN, MALT1, IDO1, CD1D, C1QA, EYA3, C1QB, CD55, P2RX7, TNFSF13B, PSEN1, PLCG2, NLRP12, ADAM17, JAK2, VSIG4	712	236	13528	2.73729	0.0008364	2.53557e-05	0.000460803
GOTERM_BP_FAT	GO:0051240~positive regulation of multicellular organismal process	27	3.22196	0.000480758	TNF, PTGS2, IL18, PTGS1, TLR2, TLR4, TLR7, TGFB1, SLC11A1, MYD88, SLC1A3, NOD1, BCL2, FCER1G, CASP1, IL1A, MALT1, IDO1, CD40, NLRP3, USF1, CD38, P2RX7, PSEN1, NLRP12, ADAM17, JAK2	712	244	13528	2.10246	0.795929	0.010681	0.871414
Annotation Cluster 11	Enrichment Score: 6.365304629465457
Category	Term	Count	%	PValue	Genes	List Total	Pop Hits	Pop Total	Fold Enrichment	Bonferroni	Benjamini	FDR
GOTERM_BP_FAT	GO:0007017~microtubule-based process	38	4.53461	1.4127e-08	KIF23, KIFC1, CCDC99, NEURL, KIF4A, KIF24, TUBB2B, NEK2, TUBB2A, TTK, ARPC4, AURKA, KIF2C, APP, DYNLL1, STARD9, TUBE1, FBXO5, RANBP1, DYNC1H1, TUBA1B, APBA1, KIF14, KIF11, KIF5B, RAN, KIF18A, KIF18B, ESPL1, UBE2C, TACC3, SS18, MAP1S, SPAG5, FGFR1OP, KIF20B, BUB1B, KIF20A	712	253	13528	2.85375	4.66888e-05	2.22332e-06	2.57124e-05
GOTERM_BP_FAT	GO:0007051~spindle organization	13	1.55131	2.34343e-06	KIF23, KIF11, RAN, TTK, AURKA, ESPL1, TACC3, UBE2C, SPAG5, BUB1B, FBXO5, RANBP1, DYNC1H1	712	45	13528	5.48889	0.00771514	0.000133527	0.00426517
GOTERM_BP_FAT	GO:0000226~microtubule cytoskeleton organization	24	2.86396	2.42205e-06	KIF23, CCDC99, NEURL, KIF11, RAN, NEK2, KIF18A, TTK, ESPL1, AURKA, ARPC4, TACC3, UBE2C, SS18, KIF2C, MAP1S, SPAG5, FGFR1OP, BUB1B, FBXO5, TUBE1, RANBP1, DYNC1H1, TUBA1B	712	147	13528	3.10204	0.00797292	0.000133406	0.00440825
Annotation Cluster 12	Enrichment Score: 6.265974705147558
Category	Term	Count	%	PValue	Genes	List Total	Pop Hits	Pop Total	Fold Enrichment	Bonferroni	Benjamini	FDR
GOTERM_BP_FAT	GO:0045321~leukocyte activation	41	4.8926	8.71877e-11	ITGAL, YWHAZ, BLM, ELF4, TLR2, TLR4, TLR6, TPD52, TLR7, TGFB1, IL10, ITGAM, CD48, SLC11A1, BCL2, CD4, HELLS, BLNK, SYK, PTPRC, ADAM10, LYN, MSH2, TP53, MALT1, ITGA4, CD40, VAV1, CD1D, ATP7A, P2RX7, CD86, CCND3, CD80, PSEN1, PLCG2, IRF1, ADAM17, HDAC9, LCP1, LCP2	712	242	13528	3.21901	2.88155e-07	2.05825e-08	1.58689e-07
GOTERM_BP_FAT	GO:0001775~cell activation	45	5.36993	1.26034e-10	ITGAL, YWHAZ, TNF, BLM, ELF4, TLR2, TLR4, TLR6, TPD52, TLR7, TGFB1, IL10, ITGAM, CD48, SLC11A1, BCL2, CD4, ENTPD1, HELLS, BLNK, SYK, PTPRC, ADAM10, LYN, PLEK, MSH2, TP53, MALT1, CD40, ITGA4, VAV1, CD1D, ATP7A, P2RX7, CD86, P2RX1, CCND3, CD80, PSEN1, PLCG2, IRF1, ADAM17, HDAC9, LCP1, LCP2	712	287	13528	2.97909	4.16541e-07	2.77694e-08	2.29392e-07
GOTERM_BP_FAT	GO:0046649~lymphocyte activation	33	3.93795	1.36485e-08	ITGAL, BLM, ELF4, TPD52, TGFB1, IL10, ITGAM, CD48, SLC11A1, BCL2, CD4, HELLS, BLNK, SYK, PTPRC, MSH2, TP53, MALT1, ITGA4, CD40, VAV1, CD1D, ATP7A, P2RX7, CD86, CCND3, CD80, PSEN1, PLCG2, IRF1, ADAM17, HDAC9, LCP1	712	199	13528	3.15075	4.51071e-05	2.2554e-06	2.48414e-05
GOTERM_BP_FAT	GO:0002521~leukocyte differentiation	26	3.10263	1.63924e-08	PTPRC, TM7SF4, TNF, BLM, MSH2, MMP9, TP53, MALT1, IFI16, ITGA4, TPD52, TGFB1, IL10, CD1D, ATP7A, CDC42, PSEN1, BCL2, PLCG2, CASP8, IRF1, ADAM17, CD4, HDAC9, SYK, BLNK	712	131	13528	3.77099	5.41755e-05	2.35552e-06	2.98357e-05
GOTERM_BP_FAT	GO:0048534~hemopoietic or lymphoid organ development	37	4.41527	9.26033e-08	TM7SF4, TNF, BLM, LMO2, MMP9, TPD52, TGFB1, IL10, TIMP1, CDC42, BCL2, CASP8, SH2B3, CD4, RUNX1, BLNK, SYK, PTPRC, LYN, PLEK, MSH2, JARID2, TGFBR1, TP53, MALT1, IFI16, ITGA4, TACC3, CD1D, ATP7A, CCNB2, PSEN1, PLCG2, IRF1, ADAM17, JAK2, HDAC9	712	260	13528	2.70385	0.000306007	1.13353e-05	0.000168546
GOTERM_BP_FAT	GO:0002520~immune system development	38	4.53461	1.42906e-07	TM7SF4, TNF, BLM, LMO2, MMP9, TPD52, TGFB1, IL10, TIMP1, CDC42, BCL2, CASP8, SH2B3, CD4, RUNX1, BLNK, SYK, PTPRC, LYN, PLEK, MSH2, JARID2, TGFBR1, LIG1, TP53, MALT1, IFI16, ITGA4, TACC3, CD1D, ATP7A, CCNB2, PSEN1, PLCG2, IRF1, ADAM17, JAK2, HDAC9	712	276	13528	2.61594	0.000472192	1.68679e-05	0.000260101
GOTERM_BP_FAT	GO:0042110~T cell activation	24	2.86396	1.43963e-07	ITGAL, PTPRC, BLM, ELF4, TP53, MALT1, VAV1, ITGAM, TGFB1, CD1D, CD48, ATP7A, SLC11A1, CD86, P2RX7, PSEN1, CD80, CCND3, BCL2, IRF1, ADAM17, CD4, LCP1, SYK	712	126	13528	3.61905	0.000475686	1.64067e-05	0.000262026
GOTERM_BP_FAT	GO:0032943~mononuclear cell proliferation	14	1.67064	2.39104e-07	SLC11A1, PTPRC, P2RX7, CD86, CCND3, ELF4, BCL2, TP53, MALT1, CD40, ITGAM, HELLS, IL10, TGFB1	712	44	13528	6.04545	0.000789926	2.46946e-05	0.000435189
GOTERM_BP_FAT	GO:0070661~leukocyte proliferation	14	1.67064	2.39104e-07	SLC11A1, PTPRC, P2RX7, CD86, CCND3, ELF4, BCL2, TP53, MALT1, CD40, ITGAM, HELLS, IL10, TGFB1	712	44	13528	6.04545	0.000789926	2.46946e-05	0.000435189
GOTERM_BP_FAT	GO:0030097~hemopoiesis	34	4.05728	2.53177e-07	TM7SF4, TNF, BLM, LMO2, MMP9, TPD52, TGFB1, IL10, TIMP1, CDC42, BCL2, CASP8, SH2B3, CD4, RUNX1, BLNK, SYK, PTPRC, LYN, PLEK, MSH2, TP53, MALT1, ITGA4, IFI16, TACC3, CD1D, ATP7A, PSEN1, PLCG2, IRF1, ADAM17, JAK2, HDAC9	712	236	13528	2.73729	0.0008364	2.53557e-05	0.000460803
GOTERM_BP_FAT	GO:0046651~lymphocyte proliferation	13	1.55131	1.04219e-06	SLC11A1, PTPRC, P2RX7, CD86, CCND3, ELF4, BCL2, TP53, MALT1, CD40, ITGAM, HELLS, IL10	712	42	13528	5.88095	0.00343851	7.32832e-05	0.00189686
GOTERM_BP_FAT	GO:0030098~lymphocyte differentiation	19	2.2673	6.16921e-06	PTPRC, BLM, MSH2, TP53, MALT1, ITGA4, TPD52, IL10, TGFB1, CD1D, ATP7A, BCL2, PLCG2, IRF1, ADAM17, CD4, HDAC9, SYK, BLNK	712	103	13528	3.50485	0.0201828	0.000291233	0.0112279
GOTERM_BP_FAT	GO:0042098~T cell proliferation	9	1.07399	5.09043e-05	SLC11A1, PTPRC, P2RX7, CD86, CCND3, ELF4, TP53, MALT1, ITGAM	712	27	13528	6.33333	0.154852	0.00164808	0.0926098
GOTERM_BP_FAT	GO:0002822~regulation of adaptive immune response based on somatic recombination of immune receptors built from immunoglobulin superfamily domains	12	1.43198	0.000112214	SLC11A1, PTPRC, P2RX7, CD86, TNFSF13B, CD80, FCER1G, MALT1, IDO1, CD40, IL10, TGFB1	712	55	13528	4.14545	0.309879	0.00311186	0.204043
GOTERM_BP_FAT	GO:0002819~regulation of adaptive immune response	12	1.43198	0.000133114	SLC11A1, PTPRC, P2RX7, CD86, TNFSF13B, CD80, FCER1G, MALT1, IDO1, CD40, IL10, TGFB1	712	56	13528	4.07143	0.355945	0.00359982	0.242002
GOTERM_BP_FAT	GO:0030183~B cell differentiation	11	1.31265	0.000160202	MSH2, BCL2, PLCG2, TP53, ADAM17, MALT1, ITGA4, HDAC9, TPD52, IL10, BLNK	712	48	13528	4.35417	0.411106	0.00416068	0.291179
GOTERM_BP_FAT	GO:0042113~B cell activation	13	1.55131	0.000566717	PTPRC, MSH2, BCL2, PLCG2, TP53, ADAM17, MALT1, ITGA4, CD40, HDAC9, TPD52, IL10, BLNK	712	76	13528	3.25	0.84642	0.0121706	1.02646
Annotation Cluster 13	Enrichment Score: 6.137286509136002
Category	Term	Count	%	PValue	Genes	List Total	Pop Hits	Pop Total	Fold Enrichment	Bonferroni	Benjamini	FDR
INTERPRO	IPR011993:Pleckstrin homology-type	38	4.53461	1.29432e-07	TLN1, CYTH4, ADRBK2, ANLN, ADRBK1, BTK, ADAP1, ARHGAP22, DAB2, EZR, GAB2, GAB3, PLEKHO1, SPRED2, RANBP1, SPRED1, MSN, DOCK10, RASA1, APBA1, TBC1D2, ARHGEF2, VAV3, ARHGEF1, PLEK, ARHGAP27, EVL, ARHGAP25, DOK1, DOK2, ADAP2, DEF6, FRMD4B, PLCG2, CIT, ARAP3, ARAP1, ARHGAP10	791	303	16659	2.64127	0.00016786	4.19676e-05	0.000211273
INTERPRO	IPR001849:Pleckstrin homology	35	4.17661	3.69213e-07	CYTH4, ADRBK2, ADRBK1, ANLN, BTK, ADAP1, RASAL2, ARHGAP22, GAB2, GAB3, PLEKHO1, SH2B3, SH2B2, DOCK10, AGAP2, RASA1, TBC1D2, PLD2, ARHGEF2, VAV3, ABR, ARHGEF1, PLEK, ARHGAP27, VAV1, ARHGAP25, DOK1, DOK2, ADAP2, DEF6, PLCG2, ARAP3, CIT, ARAP1, ARHGAP10	791	277	16659	2.6611	0.000478755	9.57693e-05	0.000602666
UP_SEQ_FEATURE	domain:PH	30	3.57995	5.22407e-07	CYTH4, ADRBK2, ADRBK1, ANLN, BTK, RASAL2, ARHGAP22, GAB2, GAB3, PLEKHO1, SH2B3, SH2B2, DOCK10, AGAP2, RASA1, TBC1D2, PLD2, ARHGEF2, ABR, VAV3, ARHGEF1, ARHGAP27, VAV1, ARHGAP25, DOK1, DOK2, DEF6, PLCG2, CIT, ARHGAP10	833	237	19113	2.9044	0.00122116	0.000203631	0.000914598
SMART	SM00233:PH	35	4.17661	1.13116e-05	CYTH4, ADRBK2, ADRBK1, ANLN, BTK, ADAP1, RASAL2, ARHGAP22, GAB2, GAB3, PLEKHO1, SH2B3, SH2B2, DOCK10, AGAP2, RASA1, TBC1D2, PLD2, ARHGEF2, VAV3, ABR, ARHGEF1, PLEK, ARHGAP27, VAV1, ARHGAP25, DOK1, DOK2, ADAP2, DEF6, PLCG2, ARAP3, CIT, ARAP1, ARHGAP10	508	277	9079	2.2582	0.00298183	0.00298183	0.0148198
Annotation Cluster 14	Enrichment Score: 5.952125790346809
Category	Term	Count	%	PValue	Genes	List Total	Pop Hits	Pop Total	Fold Enrichment	Bonferroni	Benjamini	FDR
SP_PIR_KEYWORDS	GTPase activation	27	3.22196	4.95634e-09	ARHGEF1, ABR, TBC1D9, SIPA1, ARHGAP27, RACGAP1, MYO9A, ADAP1, ARHGAP25, ARHGAP30, TBC1D16, RASAL2, ARHGAP22, SMAP2, ADAP2, GIT2, RANBP1, DEPDC1B, ARAP3, LRRK2, AGAP2, RASA1, ARAP1, SRGAP2, ARHGAP10, TBC1D2, ARHGDIB	834	159	19235	3.91645	2.5426e-06	2.11884e-07	7.16309e-06
GOTERM_MF_FAT	GO:0030695~GTPase regulator activity	50	5.96659	1.26184e-08	IQGAP3, IQGAP1, TBC1D16, ARHGAP22, SMAP2, PAK2, RAPGEF6, GIT2, RANBP1, DEPDC1B, DOCK10, AGAP2, ARHGEF2, ARHGEF1, ARHGAP27, ARHGAP25, ARHGAP30, SH2D3C, IPO5, LRRK2, SRGAP2, TBC1D9, SIPA1, GPSM3, CYTH4, CDC42SE1, MAP4K1, MYO9A, ADAP1, RASAL2, TAGAP, RASGRP2, RASA1, VPS39, ARHGDIB, TBC1D2, ABR, VAV3, RGS18, DOCK8, RACGAP1, VAV1, RALGDS, ANXA2, ADAP2, RGS2, ARAP3, CIT, ARAP1, ARHGAP10	662	404	12983	2.4272	1.12934e-05	1.25483e-06	1.96547e-05
GOTERM_MF_FAT	GO:0060589~nucleoside-triphosphatase regulator activity	50	5.96659	2.5754e-08	IQGAP3, IQGAP1, TBC1D16, ARHGAP22, SMAP2, PAK2, RAPGEF6, GIT2, RANBP1, DEPDC1B, DOCK10, AGAP2, ARHGEF2, ARHGEF1, ARHGAP27, ARHGAP25, ARHGAP30, SH2D3C, IPO5, LRRK2, SRGAP2, TBC1D9, SIPA1, GPSM3, CYTH4, CDC42SE1, MAP4K1, MYO9A, ADAP1, RASAL2, TAGAP, RASGRP2, RASA1, VPS39, ARHGDIB, TBC1D2, ABR, VAV3, RGS18, DOCK8, RACGAP1, VAV1, RALGDS, ANXA2, ADAP2, RGS2, ARAP3, CIT, ARAP1, ARHGAP10	662	413	12983	2.37431	2.30496e-05	2.30498e-06	4.01151e-05
GOTERM_MF_FAT	GO:0005096~GTPase activator activity	33	3.93795	7.34078e-08	TBC1D9, SIPA1, GPSM3, IQGAP3, MYO9A, IQGAP1, ADAP1, RASAL2, TBC1D16, ARHGAP22, SMAP2, GIT2, RANBP1, DEPDC1B, AGAP2, RASA1, ARHGDIB, TBC1D2, VAV3, ABR, ARHGEF1, ARHGAP27, RGS18, RACGAP1, ARHGAP25, ARHGAP30, ADAP2, RGS2, ARAP3, LRRK2, ARAP1, SRGAP2, ARHGAP10	662	220	12983	2.94177	6.56979e-05	5.97271e-06	0.000114342
GOTERM_MF_FAT	GO:0008047~enzyme activator activity	42	5.01193	1.57405e-07	TBC1D9, SIPA1, GPSM3, IQGAP3, TIMP2, MYO9A, IQGAP1, ADAP1, TBC1D16, RASAL2, ARHGAP22, SMAP2, APP, NOD1, ALOX5AP, GIT2, RANBP1, DEPDC1B, CASP1, AGAP2, RASA1, TBC1D2, ARHGDIB, ARHGEF1, VAV3, ABR, PSAP, ARHGAP27, MALT1, RGS18, RACGAP1, MMP14, ARHGAP25, ARHGAP30, ADAP2, RGS2, NLRP12, ARAP3, LRRK2, ARAP1, SRGAP2, ARHGAP10	662	335	12983	2.45879	0.000140867	1.17397e-05	0.000245177
GOTERM_MF_FAT	GO:0005083~small GTPase regulator activity	32	3.81862	2.52853e-05	TBC1D9, SIPA1, CYTH4, IQGAP3, MAP4K1, IQGAP1, ADAP1, RASAL2, TBC1D16, SMAP2, PAK2, GIT2, RANBP1, DOCK10, AGAP2, VPS39, RASA1, ARHGDIB, TBC1D2, ARHGEF2, VAV3, ABR, ARHGEF1, ARHGAP27, VAV1, RALGDS, ANXA2, ADAP2, ARAP3, CIT, ARAP1, ARHGAP10	662	274	12983	2.29043	0.0223765	0.00125647	0.0393777
GOTERM_BP_FAT	GO:0051056~regulation of small GTPase mediated signal transduction	28	3.34129	0.000345933	TBC1D9, SIPA1, CYTH4, IQGAP3, IQGAP1, ADAP1, RASAL2, TBC1D16, SMAP2, PTK2B, RASGRP2, RAPGEF6, GIT2, SH2B2, AGAP2, RASA1, TBC1D2, ARHGEF2, ABR, VAV3, ARHGEF1, ARHGAP27, VAV1, RALGDS, ADAP2, NUP62, ARAP3, ARAP1	712	252	13528	2.11111	0.681301	0.00825205	0.627759
GOTERM_BP_FAT	GO:0046578~regulation of Ras protein signal transduction	20	2.38663	0.0148376	ARHGEF2, ARHGEF1, VAV3, ABR, TBC1D9, CYTH4, ARHGAP27, VAV1, ADAP1, TBC1D16, SMAP2, ADAP2, NUP62, PTK2B, GIT2, SH2B2, ARAP3, AGAP2, ARAP1, TBC1D2	712	210	13528	1.80952	1	0.150456	23.8207
Annotation Cluster 15	Enrichment Score: 5.936222799612051
Category	Term	Count	%	PValue	Genes	List Total	Pop Hits	Pop Total	Fold Enrichment	Bonferroni	Benjamini	FDR
GOTERM_CC_FAT	GO:0015629~actin cytoskeleton	38	4.53461	3.30366e-08	MYO5A, CTTNBP2NL, MYL6, MTSS1, AIF1, CAPZA2, WASF2, STK17B, FHL3, CASK, ANLN, ARPC4, ARPC5, TPM2, MYO9A, CAPZB, IQGAP1, TPM4, KLHL2, VCL, TPM3, ACTR3, PFN1, ACTR2, EZR, ARPC3, PAK2, ARPC2, ACTR1A, PSTPIP1, SH2B2, ZYX, FYB, MYO1G, GAS7, ARPC1B, ADAM17, LCP1	653	269	12782	2.76514	1.56592e-05	1.11852e-06	4.72167e-05
GOTERM_MF_FAT	GO:0003779~actin binding	40	4.77327	5.70167e-07	MYO5A, MTSS1, TLN1, AIF1, CAPZA2, WASF2, FHL3, ANLN, ARPC4, ARPC5, TPM2, MYO9A, CAPZB, TPM4, KLHL2, VCL, TPM3, ACTR3, PFN1, ACTR2, EZR, ARPC3, ARPC2, PSTPIP1, MSN, HIP1, PARVG, FMNL1, PHACTR1, TWF2, CCDC88A, MYO1G, KIF18A, EVL, TMSB10, GAS7, ARPC1B, MAP1S, TMSB4X, LCP1	662	326	12983	2.40635	0.00051017	3.92531e-05	0.000888103
SP_PIR_KEYWORDS	actin-binding	30	3.57995	1.12632e-06	MYO5A, MTSS1, AIF1, CAPZA2, WASF2, ARPC4, ANLN, ARPC5, TPM2, MYO9A, CAPZB, TPM4, KLHL2, TPM3, VCL, ACTR3, PFN1, ACTR2, ARPC3, ARPC2, HIP1, PARVG, PHACTR1, TWF2, MYO1G, TMSB10, EVL, ARPC1B, TMSB4X, LCP1	834	247	19235	2.80124	0.000577637	3.04103e-05	0.00162779
GOTERM_MF_FAT	GO:0008092~cytoskeletal protein binding	47	5.60859	8.48102e-05	MYO5A, MTSS1, TLN1, AIF1, CAPZA2, WASF2, FHL3, ANLN, ARPC4, ARPC5, TPM2, MYO9A, CAPZB, TPM4, KLHL2, VCL, TPM3, ACTR3, PFN1, ACTR2, EZR, ARPC3, ARPC2, PSTPIP1, NCKIPSD, MSN, HIP1, PARVG, FMNL1, PHACTR1, ARHGEF2, TWF2, CCDC88A, KIF5B, MYO1G, KIF18A, EVL, TMSB10, RACGAP1, GAS7, ANXA2, ARPC1B, MAP1S, NME1, TMSB4X, MAPRE1, LCP1	662	504	12983	1.82888	0.0730989	0.00360816	0.132021
Annotation Cluster 16	Enrichment Score: 5.9283632051918795
Category	Term	Count	%	PValue	Genes	List Total	Pop Hits	Pop Total	Fold Enrichment	Bonferroni	Benjamini	FDR
GOTERM_BP_FAT	GO:0007010~cytoskeleton organization	60	7.1599	1.68514e-11	KIF23, MTSS1, NEURL, TLN1, AIF1, CAPZA2, S100A9, WASF2, TTK, AURKA, CDC42, KIF2C, DYNLL1, PAK2, RANBP1, MICAL1, NCKIPSD, DYNC1H1, TUBA1B, FMNL1, PLD2, ARHGEF2, KIF11, RAN, TMSB10, ESPL1, TACC3, UBE2C, SS18, SPAG5, FGFR1OP, BUB1B, TMSB4X, LCP1, CCDC99, NEK2, SIPA1, FHL3, ANLN, ARPC4, ARPC5, CAPZB, PFN1, EZR, PTK2B, BCL2, FBXO5, TUBE1, SH2B2, ARHGDIB, PLEK, KIF18A, EVL, RACGAP1, CAPN3, GAS7, MAP1S,…	712	436	13528	2.61468	5.56939e-08	4.64116e-09	3.0671e-08
GOTERM_BP_FAT	GO:0030029~actin filament-based process	32	3.81862	3.54484e-06	MYO5A, MYL6, MTSS1, TLN1, AIF1, CAPZA2, WASF2, S100A9, FHL3, ARPC4, ARPC5, CAPZB, CDC42, PFN1, EZR, PAK2, DYNLL1, PTK2B, BCL2, SH2B2, ARHGDIB, FMNL1, ARHGEF2, PLEK, EVL, TMSB10, RACGAP1, GAS7, CAPN3, TMSB4X, ARAP1, LCP1	712	241	13528	2.52282	0.0116473	0.000185946	0.00645172
GOTERM_BP_FAT	GO:0030036~actin cytoskeleton organization	30	3.57995	7.66159e-06	MTSS1, TLN1, AIF1, CAPZA2, S100A9, WASF2, FHL3, ARPC4, ARPC5, CAPZB, CDC42, PFN1, EZR, PAK2, DYNLL1, PTK2B, BCL2, SH2B2, ARHGDIB, FMNL1, ARHGEF2, PLEK, EVL, TMSB10, RACGAP1, GAS7, CAPN3, TMSB4X, ARAP1, LCP1	712	226	13528	2.52212	0.0250037	0.000337565	0.0139438
GOTERM_BP_FAT	GO:0007015~actin filament organization	11	1.31265	0.00422665	ARHGEF2, EZR, PAK2, AIF1, PTK2B, BCL2, EVL, ARPC4, GAS7, ARAP1, LCP1	712	72	13528	2.90278	0.999999	0.0590487	7.41951
Annotation Cluster 17	Enrichment Score: 5.571344909100661
Category	Term	Count	%	PValue	Genes	List Total	Pop Hits	Pop Total	Fold Enrichment	Bonferroni	Benjamini	FDR
SP_PIR_KEYWORDS	GTPase activation	27	3.22196	4.95634e-09	ARHGEF1, ABR, TBC1D9, SIPA1, ARHGAP27, RACGAP1, MYO9A, ADAP1, ARHGAP25, ARHGAP30, TBC1D16, RASAL2, ARHGAP22, SMAP2, ADAP2, GIT2, RANBP1, DEPDC1B, ARAP3, LRRK2, AGAP2, RASA1, ARAP1, SRGAP2, ARHGAP10, TBC1D2, ARHGDIB	834	159	19235	3.91645	2.5426e-06	2.11884e-07	7.16309e-06
GOTERM_MF_FAT	GO:0005096~GTPase activator activity	33	3.93795	7.34078e-08	TBC1D9, SIPA1, GPSM3, IQGAP3, MYO9A, IQGAP1, ADAP1, RASAL2, TBC1D16, ARHGAP22, SMAP2, GIT2, RANBP1, DEPDC1B, AGAP2, RASA1, ARHGDIB, TBC1D2, VAV3, ABR, ARHGEF1, ARHGAP27, RGS18, RACGAP1, ARHGAP25, ARHGAP30, ADAP2, RGS2, ARAP3, LRRK2, ARAP1, SRGAP2, ARHGAP10	662	220	12983	2.94177	6.56979e-05	5.97271e-06	0.000114342
UP_SEQ_FEATURE	domain:Rho-GAP	13	1.55131	2.05238e-05	ABR, ARHGAP27, RACGAP1, MYO9A, ARHGAP25, ARHGAP30, ARHGAP22, TAGAP, DEPDC1B, ARAP3, ARAP1, SRGAP2, ARHGAP10	833	65	19113	4.58896	0.0468717	0.00531977	0.0359259
INTERPRO	IPR000198:RhoGAP	13	1.55131	6.43652e-05	ABR, ARHGAP27, RACGAP1, MYO9A, ARHGAP25, ARHGAP30, ARHGAP22, TAGAP, DEPDC1B, ARAP3, ARAP1, SRGAP2, ARHGAP10	791	67	16659	4.0864	0.0800945	0.00923315	0.105012
SMART	SM00324:RhoGAP	13	1.55131	0.000289376	ABR, ARHGAP27, RACGAP1, MYO9A, ARHGAP25, ARHGAP30, ARHGAP22, TAGAP, DEPDC1B, ARAP3, ARAP1, SRGAP2, ARHGAP10	508	67	9079	3.46771	0.0735603	0.0251472	0.378485
Annotation Cluster 18	Enrichment Score: 5.33572861723125
Category	Term	Count	%	PValue	Genes	List Total	Pop Hits	Pop Total	Fold Enrichment	Bonferroni	Benjamini	FDR
GOTERM_BP_FAT	GO:0010627~regulation of protein kinase cascade	35	4.17661	2.95586e-07	PPARD, TNF, MAP4K1, TLR4, TLR6, TIMP2, PRDX1, TGFB1, TNFRSF1A, MYD88, NOD1, MAP3K3, PTK2B, MAP3K9, MAP3K1, CASP8, CASP1, SYK, PTPRC, LYN, TGFBR1, LGALS1, MALT1, WLS, CD40, TMEM189, LGALS9, APOL3, IKBKE, P2RX7, NUP62, RIPK1, NLRP12, JAK2, IKBKB	712	249	13528	2.67068	0.000976434	2.79113e-05	0.00053799
GOTERM_BP_FAT	GO:0043122~regulation of I-kappaB kinase/NF-kappaB cascade	21	2.50597	6.28838e-07	TNF, LGALS1, MALT1, TLR4, WLS, CD40, TMEM189, TLR6, LGALS9, APOL3, IKBKE, TNFRSF1A, NOD1, MYD88, NUP62, MAP3K3, RIPK1, CASP8, NLRP12, IKBKB, CASP1	712	107	13528	3.72897	0.00207615	5.19564e-05	0.00114453
GOTERM_BP_FAT	GO:0010740~positive regulation of protein kinase cascade	26	3.10263	2.05207e-06	PPARD, TNF, TLR4, TLR6, TGFB1, TNFRSF1A, NOD1, MYD88, MAP3K3, CASP8, CASP1, PTPRC, LYN, LGALS1, TGFBR1, MALT1, WLS, CD40, TMEM189, LGALS9, APOL3, IKBKE, P2RX7, NUP62, RIPK1, JAK2	712	167	13528	2.95808	0.00675916	0.000123303	0.00373488
GOTERM_BP_FAT	GO:0043123~positive regulation of I-kappaB kinase/NF-kappaB cascade	19	2.2673	2.53769e-06	TNF, LGALS1, MALT1, TLR4, CD40, WLS, TMEM189, TLR6, LGALS9, APOL3, IKBKE, TNFRSF1A, NOD1, MYD88, NUP62, MAP3K3, RIPK1, CASP8, CASP1	712	97	13528	3.72165	0.00835202	0.000137484	0.00461873
GOTERM_BP_FAT	GO:0009967~positive regulation of signal transduction	33	3.93795	7.99407e-05	PPARD, TNF, ACVRL1, TTK, TLR4, TLR6, TGFB1, TNFRSF1A, NOD1, MYD88, MAP3K3, CASP8, CD4, CASP1, SYK, PTPRC, LYN, LGALS1, TGFBR1, MALT1, WLS, CD40, TMEM189, LGALS9, APOL3, IKBKE, P2RX7, NUP62, NCOA3, CD80, RIPK1, ADAM17, JAK2	712	295	13528	2.12542	0.232191	0.00235628	0.145399
GOTERM_BP_FAT	GO:0010647~positive regulation of cell communication	35	4.17661	0.000125028	PPARD, TNF, ACVRL1, PTGS2, TTK, TLR4, TLR6, TGFB1, TNFRSF1A, MYD88, SLC1A3, NOD1, MAP3K3, CASP8, CD4, CASP1, SYK, PTPRC, LYN, LGALS1, TGFBR1, MALT1, WLS, CD40, TMEM189, LGALS9, APOL3, IKBKE, P2RX7, NUP62, NCOA3, CD80, RIPK1, ADAM17, JAK2	712	329	13528	2.02128	0.338498	0.00343777	0.227317
Annotation Cluster 19	Enrichment Score: 5.327320345590419
Category	Term	Count	%	PValue	Genes	List Total	Pop Hits	Pop Total	Fold Enrichment	Bonferroni	Benjamini	FDR
GOTERM_CC_FAT	GO:0031252~cell leading edge	26	3.10263	2.66265e-08	MYO5A, MTSS1, TLN1, AIF1, WASF2, CAPZB, IQGAP1, ACTR3, EZR, ARPC3, ARPC2, PDE4A, PSTPIP1, SH2B2, RASA1, CCDC88A, PLEK, S100A11, KIF18A, EVL, GAS7, LAYN, NME1, ADAM17, ARAP3, LCP1	653	138	12782	3.68791	1.26209e-05	1.05175e-06	3.80553e-05
GOTERM_CC_FAT	GO:0042995~cell projection	61	7.27924	4.29678e-05	RTN4, MTSS1, ADCY4, LDHA, TLN1, AIF1, WASF2, TGFB1, IQGAP1, ACTR3, CDC42, ACTR2, APP, SLC1A3, PDE4A, MSN, SAMD4A, IFNGR1, NSF, CDH23, PLD2, CCDC88A, KIF5B, PSEN1, NME1, CYBRD1, ADAM17, MAPRE1, LRRK2, LCP1, MYO5A, ADRBK1, ARPC4, ARPC5, CAPZB, DTNBP1, EZR, ARPC3, ARPC2, FOLR1, PTK2B, MTPN, RASGRP2, PSTPIP1, ODF2, SH2B2, RASA1, ACTB, RAB8A, PLEK, ANXA1, KIF18A, S100A11, EVL, GAS7, ATP7A, P2RX7, MAP1…	653	697	12782	1.7131	0.0201612	0.000925353	0.0613932
SP_PIR_KEYWORDS	cell projection	23	2.74463	9.11132e-05	TLN1, CCDC88A, AIF1, WASF2, KIF18A, ANXA1, ARPC4, EVL, ARPC5, ACTR3, ACTR2, EZR, ARPC3, ARPC2, ARRB1, PDE4A, RASGRP2, PSTPIP1, ODF2, MSN, ARAP3, SAMD4A, LCP1	834	206	19235	2.57506	0.0456676	0.00150671	0.1316
Annotation Cluster 20	Enrichment Score: 5.270061942597668
Category	Term	Count	%	PValue	Genes	List Total	Pop Hits	Pop Total	Fold Enrichment	Bonferroni	Benjamini	FDR
GOTERM_BP_FAT	GO:0044093~positive regulation of molecular function	70	8.35322	1.85787e-10	ADCY4, GNA15, ADORA3, TLR2, TLR4, PMAIP1, TLR6, TGFB1, IL10, S1PR2, CDC42, PRKAR2A, NOD1, MYD88, MAP3K9, MS4A2, PLCB2, SYK, CDK1, CCDC88A, TP53, ARHGAP27, TMEM189, NLRP3, UBE2C, EP300, PSMA6, CCND3, PSEN1, NCOA3, CCND2, NME1, RIPK1, HTR7, ADAM17, PSME3, SMARCA4, TNF, GNAI2, MAP4K1, SLC11A1, PTK2B, BCL2, MAP3K1, P2RY1, FBXO5, CD4, HIP1, NR1H3, PTPRC, VAV3, PLEK, MSH2, TGFBR1, YWHAB, CDC23, CDC20, …	712	586	13528	2.26962	6.14025e-07	3.83765e-08	3.38148e-07
GOTERM_BP_FAT	GO:0043085~positive regulation of catalytic activity	59	7.04057	4.06213e-08	ADCY4, GNA15, ADORA3, PMAIP1, TLR6, TGFB1, S1PR2, CDC42, PRKAR2A, NOD1, MAP3K9, MS4A2, PLCB2, SYK, CDK1, CCDC88A, TP53, ARHGAP27, UBE2C, NLRP3, PSMA6, CCND3, PSEN1, CCND2, RIPK1, HTR7, ADAM17, PSME3, TNF, GNAI2, MAP4K1, SLC11A1, PTK2B, BCL2, MAP3K1, P2RY1, FBXO5, CD4, HIP1, NR1H3, PTPRC, VAV3, PLEK, MSH2, TGFBR1, YWHAB, CDC23, CDC20, MALT1, CDC25B, ATP7A, P2RX7, P2RY11, P2RX1, NLRP12, JAK2, LRP8,…	712	520	13528	2.15577	0.000134244	5.37012e-06	7.39342e-05
GOTERM_BP_FAT	GO:0031399~regulation of protein modification process	39	4.65394	2.73101e-07	TNF, TTK, MAP4K1, TLR4, TLR6, TGFB1, PRKAR2A, SET, ATG5, PTK2B, MAP3K9, MAP3K1, BCL2, FBXO5, CD4, SYK, CDK1, PTPRC, CCDC88A, LYN, TGFBR1, YWHAB, CDC23, CDC20, UBE2C, P2RX7, PSMA6, CCND3, CD80, PSEN1, CCND2, RIPK1, NLRP12, BUB1B, ADAM17, DNMT1, JAK2, PSME3, LRRK2	712	295	13528	2.51186	0.000902193	2.65467e-05	0.000497067
GOTERM_BP_FAT	GO:0019220~regulation of phosphate metabolic process	53	6.32458	7.20522e-07	ADCY4, TTK, TLR4, TLR6, TGFB1, S1PR2, CDC42, APP, PRKAR2A, DYNLL1, PAK2, MAP3K9, SPRED2, MS4A2, SPRED1, SYK, CDC6, CCDC88A, LYN, RBL1, PKIA, CCND3, PSEN1, CD80, CCND2, RIPK1, ADAM17, TNF, GNAI2, BLM, SNX6, MAP4K1, CHEK1, SLC11A1, PTK2B, BCL2, MAP3K1, CD4, PTPRC, VAV3, PLEK, TGFBR1, YWHAB, MALT1, CDC25C, CDC25B, ATP7A, P2RX7, NUP62, NLRP12, JAK2, LRP8, VLDLR	712	485	13528	2.07629	0.00237849	5.80795e-05	0.00131141
GOTERM_BP_FAT	GO:0051174~regulation of phosphorus metabolic process	53	6.32458	7.20522e-07	ADCY4, TTK, TLR4, TLR6, TGFB1, S1PR2, CDC42, APP, PRKAR2A, DYNLL1, PAK2, MAP3K9, SPRED2, MS4A2, SPRED1, SYK, CDC6, CCDC88A, LYN, RBL1, PKIA, CCND3, PSEN1, CD80, CCND2, RIPK1, ADAM17, TNF, GNAI2, BLM, SNX6, MAP4K1, CHEK1, SLC11A1, PTK2B, BCL2, MAP3K1, CD4, PTPRC, VAV3, PLEK, TGFBR1, YWHAB, MALT1, CDC25C, CDC25B, ATP7A, P2RX7, NUP62, NLRP12, JAK2, LRP8, VLDLR	712	485	13528	2.07629	0.00237849	5.80795e-05	0.00131141
GOTERM_BP_FAT	GO:0043549~regulation of kinase activity	43	5.13126	7.88308e-07	ADCY4, TNF, GNAI2, BLM, SNX6, MAP4K1, CHEK1, TLR6, TGFB1, S1PR2, CDC42, SLC11A1, PRKAR2A, APP, PAK2, PTK2B, MAP3K9, MAP3K1, SPRED2, MS4A2, CD4, SPRED1, SYK, CDC6, PTPRC, CCDC88A, VAV3, TGFBR1, RBL1, MALT1, CDC25C, PKIA, CDC25B, P2RX7, NUP62, CCND3, PSEN1, CCND2, RIPK1, ADAM17, LRP8, JAK2, VLDLR	712	357	13528	2.28852	0.00260197	6.05879e-05	0.00143478
GOTERM_BP_FAT	GO:0032268~regulation of cellular protein metabolic process	52	6.20525	8.31598e-07	EIF2C2, TTK, TLR4, TLR6, IL10, TGFB1, APP, PRKAR2A, ATG5, MAP3K9, SAMD4A, SYK, CDK1, CCDC88A, LYN, UBE2C, EIF4A3, PA2G4, EP300, PSMA6, CCND3, PSEN1, CD80, CCND2, RIPK1, BUB1B, ADAM17, PSME3, LRRK2, CLN6, TNF, MAP4K1, TIMP1, SET, PTK2B, BCL2, MTPN, MAP3K1, SERPINB10, FBXO5, CD4, NR1H3, PTPRC, TGFBR1, YWHAB, CDC23, CDC20, P2RX7, EIF4E, NLRP12, DNMT1, JAK2	712	474	13528	2.08439	0.00274466	6.10744e-05	0.00151357
GOTERM_BP_FAT	GO:0042325~regulation of phosphorylation	51	6.08592	1.15871e-06	ADCY4, TTK, TLR4, TLR6, TGFB1, S1PR2, CDC42, APP, PRKAR2A, DYNLL1, PAK2, MAP3K9, SPRED2, MS4A2, SPRED1, SYK, CDC6, CCDC88A, LYN, RBL1, PKIA, CCND3, PSEN1, CD80, CCND2, RIPK1, ADAM17, TNF, GNAI2, BLM, SNX6, MAP4K1, CHEK1, SLC11A1, PTK2B, BCL2, MAP3K1, CD4, PTPRC, VAV3, TGFBR1, MALT1, CDC25C, CDC25B, ATP7A, P2RX7, NUP62, NLRP12, JAK2, LRP8, VLDLR	712	466	13528	2.0794	0.00382221	7.5086e-05	0.00210893
GOTERM_BP_FAT	GO:0051338~regulation of transferase activity	43	5.13126	2.32619e-06	ADCY4, TNF, GNAI2, BLM, SNX6, MAP4K1, CHEK1, TLR6, TGFB1, S1PR2, CDC42, SLC11A1, PRKAR2A, APP, PAK2, PTK2B, MAP3K9, MAP3K1, SPRED2, MS4A2, CD4, SPRED1, SYK, CDC6, PTPRC, CCDC88A, VAV3, TGFBR1, RBL1, MALT1, CDC25C, PKIA, CDC25B, P2RX7, NUP62, CCND3, PSEN1, CCND2, RIPK1, ADAM17, LRP8, JAK2, VLDLR	712	372	13528	2.19624	0.00765858	0.000134869	0.00423378
GOTERM_BP_FAT	GO:0001932~regulation of protein amino acid phosphorylation	26	3.10263	3.94031e-06	TNF, MAP4K1, TTK, TLR4, TLR6, TGFB1, PRKAR2A, PTK2B, MAP3K9, MAP3K1, BCL2, CD4, SYK, PTPRC, CCDC88A, LYN, TGFBR1, P2RX7, CD80, PSEN1, CCND3, CCND2, RIPK1, NLRP12, ADAM17, JAK2	712	173	13528	2.85549	0.0129383	0.00020033	0.00717146
GOTERM_BP_FAT	GO:0033674~positive regulation of kinase activity	31	3.69928	4.18963e-06	ADCY4, TNF, GNAI2, MAP4K1, TLR6, TGFB1, S1PR2, CDC42, SLC11A1, PRKAR2A, PTK2B, MAP3K9, MAP3K1, MS4A2, CD4, SYK, PTPRC, CCDC88A, VAV3, TGFBR1, MALT1, CDC25B, P2RX7, PSEN1, CCND3, CCND2, RIPK1, ADAM17, LRP8, JAK2, VLDLR	712	231	13528	2.54978	0.0137513	0.000209777	0.00762521
GOTERM_BP_FAT	GO:0045859~regulation of protein kinase activity	40	4.77327	5.18629e-06	ADCY4, TNF, GNAI2, BLM, SNX6, MAP4K1, CHEK1, TLR6, TGFB1, S1PR2, SLC11A1, PRKAR2A, APP, PAK2, PTK2B, MAP3K9, MAP3K1, SPRED2, MS4A2, CD4, SPRED1, SYK, CDC6, PTPRC, CCDC88A, TGFBR1, MALT1, CDC25C, PKIA, CDC25B, P2RX7, NUP62, CCND3, PSEN1, CCND2, RIPK1, ADAM17, LRP8, JAK2, VLDLR	712	345	13528	2.2029	0.0169947	0.000248386	0.00943908
GOTERM_BP_FAT	GO:0051347~positive regulation of transferase activity	31	3.69928	8.96361e-06	ADCY4, TNF, GNAI2, MAP4K1, TLR6, TGFB1, S1PR2, CDC42, SLC11A1, PRKAR2A, PTK2B, MAP3K9, MAP3K1, MS4A2, CD4, SYK, PTPRC, CCDC88A, VAV3, TGFBR1, MALT1, CDC25B, P2RX7, PSEN1, CCND3, CCND2, RIPK1, ADAM17, LRP8, JAK2, VLDLR	712	240	13528	2.45417	0.0291904	0.000379734	0.0163133
GOTERM_BP_FAT	GO:0045860~positive regulation of protein kinase activity	29	3.46062	1.65124e-05	ADCY4, TNF, GNAI2, MAP4K1, TLR6, TGFB1, S1PR2, SLC11A1, PRKAR2A, PTK2B, MAP3K9, MAP3K1, MS4A2, CD4, SYK, PTPRC, CCDC88A, TGFBR1, MALT1, CDC25B, P2RX7, PSEN1, CCND3, CCND2, RIPK1, ADAM17, LRP8, JAK2, VLDLR	712	223	13528	2.47085	0.0531114	0.000641839	0.0300497
GOTERM_BP_FAT	GO:0000165~MAPKKK cascade	21	2.50597	0.00163747	PTPRC, TNF, GNAI2, GRB2, TGFBR1, MAP4K1, MAPKAPK2, S1PR2, SH2D3C, P2RX7, PSEN1, MAP3K3, PTK2B, MAP3K9, RIPK1, MAP3K1, SPRED2, JAK2, SPRED1, LRRK2, SYK	712	184	13528	2.16848	0.995556	0.0269842	2.93874
GOTERM_BP_FAT	GO:0032147~activation of protein kinase activity	14	1.67064	0.0067916	ADCY4, CCDC88A, GNAI2, TGFBR1, MAP4K1, MALT1, TLR6, SLC11A1, PRKAR2A, PSEN1, PTK2B, MAP3K1, MS4A2, JAK2	712	114	13528	2.33333	1	0.0832868	11.6651
GOTERM_BP_FAT	GO:0043406~positive regulation of MAP kinase activity	13	1.55131	0.00714313	PTPRC, TNF, MAP4K1, TLR6, TGFB1, S1PR2, P2RX7, PSEN1, PTK2B, MAP3K1, RIPK1, MAP3K9, SYK	712	102	13528	2.42157	1	0.086462	12.2324
GOTERM_BP_FAT	GO:0043405~regulation of MAP kinase activity	16	1.90931	0.00723403	PTPRC, TNF, MAP4K1, TLR6, TGFB1, S1PR2, P2RX7, PSEN1, NUP62, PTK2B, MAP3K9, RIPK1, MAP3K1, SPRED2, SPRED1, SYK	712	141	13528	2.15603	1	0.0871988	12.3785
Annotation Cluster 21	Enrichment Score: 4.897805932587486
Category	Term	Count	%	PValue	Genes	List Total	Pop Hits	Pop Total	Fold Enrichment	Bonferroni	Benjamini	FDR
GOTERM_BP_FAT	GO:0045087~innate immune response	26	3.10263	4.84791e-08	TNFAIP8L2, TLR2, TLR4, TLR6, PRDX1, C1QC, TLR7, APOBEC3F, TGFB1, TLR8, TLR9, CFP, SLC11A1, TNFRSF1A, TMEM173, MYD88, FCGR1A, NCF2, NCF1, MALT1, CD180, CD1D, C1QA, C1QB, CD55, VSIG4	712	138	13528	3.57971	0.000160211	6.16242e-06	8.82361e-05
GOTERM_BP_FAT	GO:0048584~positive regulation of response to stimulus	34	4.05728	2.53177e-07	TNF, TLR2, TLR4, TLR6, C1QC, TLR7, TGFB1, TLR8, CFP, TNFRSF1A, SLC11A1, MYD88, NOD1, FCER1G, SH2B2, SYK, PTPRC, ADAM10, LYN, MALT1, IDO1, CD1D, C1QA, EYA3, C1QB, CD55, P2RX7, TNFSF13B, PSEN1, PLCG2, NLRP12, ADAM17, JAK2, VSIG4	712	236	13528	2.73729	0.0008364	2.53557e-05	0.000460803
GOTERM_BP_FAT	GO:0050778~positive regulation of immune response	25	2.98329	5.14621e-07	PTPRC, LYN, TLR2, MALT1, TLR4, IDO1, TLR6, C1QC, TLR7, TLR8, CD1D, CFP, C1QA, SLC11A1, C1QB, CD55, P2RX7, MYD88, TNFSF13B, PSEN1, PLCG2, FCER1G, SH2B2, VSIG4, SYK	712	145	13528	3.27586	0.00169938	4.59671e-05	0.000936652
SP_PIR_KEYWORDS	innate immunity	15	1.78998	5.67531e-06	TNFAIP8L2, TLR2, TLR4, TLR6, C1QC, CD180, CD1D, CFP, C1QA, MARCO, C1QB, CD55, TMEM173, FCGR1A, VSIG4	834	78	19235	4.4353	0.00290721	0.000126576	0.00820186
GOTERM_BP_FAT	GO:0002253~activation of immune response	18	2.14797	6.90395e-06	PTPRC, LYN, TLR2, MALT1, TLR4, TLR6, TLR7, C1QC, CFP, C1QA, C1QB, CD55, MYD88, PSEN1, PLCG2, SH2B2, VSIG4, SYK	712	94	13528	3.6383	0.0225593	0.000316861	0.012565
GOTERM_BP_FAT	GO:0002764~immune response-regulating signal transduction	13	1.55131	2.67158e-05	PTPRC, LYN, TLR2, TLR4, MALT1, CD40, TLR6, TLR7, MYD88, PSEN1, PLCG2, SH2B2, SYK	712	56	13528	4.41071	0.084511	0.00100287	0.048614
GOTERM_BP_FAT	GO:0002757~immune response-activating signal transduction	12	1.43198	6.54092e-05	PTPRC, MYD88, PSEN1, LYN, PLCG2, TLR2, SH2B2, MALT1, TLR4, TLR6, TLR7, SYK	712	52	13528	4.38462	0.194413	0.0020374	0.118983
SP_PIR_KEYWORDS	immune response	24	2.86396	0.000116041	TNFAIP8L2, LY96, TLR2, TLR4, CD300C, TLR6, TLR7, C1QC, TLR8, CD180, CD1D, TLR9, MARCO, CFP, C1QA, C1QB, CD55, TMEM173, MYD88, FCGR1A, CD209, CD4, INPP5D, VSIG4	834	224	19235	2.47109	0.0577951	0.00185866	0.167576
GOTERM_BP_FAT	GO:0051605~protein maturation by peptide bond cleavage	8	0.954654	0.165644	C1QA, CFP, C1QB, CD55, PSEN1, MMP14, VSIG4, C1QC	712	86	13528	1.76744	1	0.683678	96.2972
Annotation Cluster 22	Enrichment Score: 4.886067307700469
Category	Term	Count	%	PValue	Genes	List Total	Pop Hits	Pop Total	Fold Enrichment	Bonferroni	Benjamini	FDR
GOTERM_BP_FAT	GO:0002237~response to molecule of bacterial origin	18	2.14797	1.93569e-06	SELP, PTGS2, LY96, TLR2, MALT1, TLR4, IDO1, TLR6, IL10, SLC11A1, TNFRSF1A, P2RX7, MYD88, PLCG2, ADAM17, IRG1, ABCC5, VLDLR	712	86	13528	3.97674	0.00637706	0.000118465	0.00352308
GOTERM_BP_FAT	GO:0009617~response to bacterium	26	3.10263	2.73289e-05	TNF, PTGS2, TLR2, TLR4, TLR6, IL10, CHIT1, TLR9, CFP, SLC11A1, TNFRSF1A, NOD1, MYD88, IRG1, SELP, LY96, LYZ, MALT1, IDO1, S100A12, CD1D, P2RX7, PLCG2, ADAM17, ABCC5, VLDLR	712	193	13528	2.55959	0.0863642	0.00100309	0.0497293
GOTERM_BP_FAT	GO:0032496~response to lipopolysaccharide	15	1.78998	4.15278e-05	SELP, PTGS2, LY96, TLR4, IDO1, IL10, SLC11A1, TNFRSF1A, P2RX7, MYD88, PLCG2, ADAM17, IRG1, ABCC5, VLDLR	712	77	13528	3.7013	0.12825	0.00144372	0.0755572
Annotation Cluster 23	Enrichment Score: 4.739229284458033
Category	Term	Count	%	PValue	Genes	List Total	Pop Hits	Pop Total	Fold Enrichment	Bonferroni	Benjamini	FDR
GOTERM_BP_FAT	GO:0033043~regulation of organelle organization	31	3.69928	1.13169e-06	TNF, NEK2, CAPZA2, TTK, ARPC5, CAPZB, ACTR3, CDC42, SET, ARPC3, ARPC2, MAP3K1, RANBP1, IL1A, RASA1, ARHGEF2, CCDC88A, PLEK, DLGAP5, CENPF, CDC23, ESPL1, TMSB10, CDC25C, ARPC1B, P2RX7, KIF20B, DNMT1, TMSB4X, MAPRE1, ARAP1	712	217	13528	2.71429	0.00373326	7.63286e-05	0.00205976
GOTERM_BP_FAT	GO:0051129~negative regulation of cellular component organization	23	2.74463	4.71427e-06	RTN4, HMGB1, ARHGEF2, ARHGEF1, ACVRL1, CAPZA2, CST3, CENPF, TTK, ESPL1, TMSB10, MMP14, CAPZB, TGFB1, CDC42, SET, PSEN1, MAP3K1, DNMT1, TMSB4X, MAPRE1, ARAP1, NR1H3	712	142	13528	3.07746	0.01546	0.000232521	0.00858004
GOTERM_BP_FAT	GO:0010639~negative regulation of organelle organization	13	1.55131	0.00113545	ARHGEF2, CAPZA2, TTK, CENPF, ESPL1, TMSB10, CAPZB, SET, MAP3K1, DNMT1, TMSB4X, MAPRE1, ARAP1	712	82	13528	3.0122	0.976595	0.0205311	2.04657
Annotation Cluster 24	Enrichment Score: 4.684467618640165
Category	Term	Count	%	PValue	Genes	List Total	Pop Hits	Pop Total	Fold Enrichment	Bonferroni	Benjamini	FDR
GOTERM_BP_FAT	GO:0002366~leukocyte activation during immune response	13	1.55131	1.57882e-07	ITGAL, YWHAZ, LYN, TP53, TLR2, TLR4, TLR6, TLR7, ATP7A, SLC11A1, PSEN1, PLCG2, LCP1	712	36	13528	6.86111	0.000521664	1.73932e-05	0.000287359
GOTERM_BP_FAT	GO:0002263~cell activation during immune response	13	1.55131	1.57882e-07	ITGAL, YWHAZ, LYN, TP53, TLR2, TLR4, TLR6, TLR7, ATP7A, SLC11A1, PSEN1, PLCG2, LCP1	712	36	13528	6.86111	0.000521664	1.73932e-05	0.000287359
GOTERM_BP_FAT	GO:0002285~lymphocyte activation during immune response	7	0.835322	0.000222218	ATP7A, SLC11A1, ITGAL, PSEN1, PLCG2, TP53, LCP1	712	18	13528	7.38889	0.520261	0.00550744	0.403685
GOTERM_BP_FAT	GO:0002286~T cell activation during immune response	6	0.71599	0.000357366	ATP7A, SLC11A1, ITGAL, PSEN1, TP53, LCP1	712	13	13528	8.76923	0.693122	0.0084626	0.648443
GOTERM_BP_FAT	GO:0002275~myeloid cell activation during immune response	6	0.71599	0.00191031	YWHAZ, LYN, TLR2, TLR4, TLR6, TLR7	712	18	13528	6.33333	0.998199	0.0308008	3.42038
Annotation Cluster 25	Enrichment Score: 4.620721973131451
Category	Term	Count	%	PValue	Genes	List Total	Pop Hits	Pop Total	Fold Enrichment	Bonferroni	Benjamini	FDR
GOTERM_BP_FAT	GO:0007017~microtubule-based process	38	4.53461	1.4127e-08	KIF23, KIFC1, CCDC99, NEURL, KIF4A, KIF24, TUBB2B, NEK2, TUBB2A, TTK, ARPC4, AURKA, KIF2C, APP, DYNLL1, STARD9, TUBE1, FBXO5, RANBP1, DYNC1H1, TUBA1B, APBA1, KIF14, KIF11, KIF5B, RAN, KIF18A, KIF18B, ESPL1, UBE2C, TACC3, SS18, MAP1S, SPAG5, FGFR1OP, KIF20B, BUB1B, KIF20A	712	253	13528	2.85375	4.66888e-05	2.22332e-06	2.57124e-05
SP_PIR_KEYWORDS	microtubule	31	3.69928	7.9577e-08	KIF23, KIFC1, KIF4A, KIF24, TUBB2B, TUBB2A, ARPC4, KIF2C, DYNLL1, TUBE1, ODF2, DYNC1H1, TUBA1B, DISC1, NUDC, CKAP2, KIF14, ARHGEF2, KIF11, NIN, KIF5B, KIF18A, KIF18B, RACGAP1, RCC2, MAP1S, SPAG5, RASSF1, KIF20B, MAPRE1, KIF20A	834	231	19235	3.09511	4.08222e-05	2.72153e-06	0.000115008
UP_SEQ_FEATURE	domain:Kinesin-motor	13	1.55131	1.88623e-07	KIF14, KIF23, KIFC1, KIF4A, KIF11, KIF24, KIF5B, KIF18A, KIF18B, KIF2C, STARD9, KIF20B, KIF20A	833	43	19113	6.93679	0.000441092	8.82341e-05	0.000330231
GOTERM_BP_FAT	GO:0007018~microtubule-based movement	21	2.50597	1.54779e-06	KIF23, KIF14, KIFC1, KIF4A, KIF24, KIF11, TUBB2B, KIF5B, TUBB2A, KIF18A, KIF18B, KIF2C, APP, MAP1S, STARD9, KIF20B, TUBE1, DYNC1H1, TUBA1B, APBA1, KIF20A	712	113	13528	3.53097	0.0051024	9.83695e-05	0.00281708
INTERPRO	IPR019821:Kinesin, motor region, conserved site	12	1.43198	2.82235e-06	KIF23, KIF14, KIF2C, KIFC1, KIF4A, KIF24, KIF11, KIF5B, STARD9, KIF18A, KIF18B, KIF20A	791	42	16659	6.01734	0.0036539	0.000522805	0.00460683
INTERPRO	IPR001752:Kinesin, motor region	12	1.43198	2.82235e-06	KIF23, KIF14, KIF2C, KIFC1, KIF4A, KIF24, KIF11, KIF5B, STARD9, KIF18A, KIF18B, KIF20A	791	42	16659	6.01734	0.0036539	0.000522805	0.00460683
GOTERM_CC_FAT	GO:0005874~microtubule	33	3.93795	1.02095e-05	KIF23, KIFC1, KIF4A, KIF24, TUBB2B, TUBB2A, ARPC4, KIF2C, DYNLL1, TUBE1, ODF2, DYNC1H1, TUBA1B, DISC1, NUDC, CKAP2, KIF14, CDK1, ARHGEF2, KIF11, NIN, KIF5B, KIF18A, KIF18B, RACGAP1, SS18, RCC2, MAP1S, SPAG5, RASSF1, KIF20B, MAPRE1, KIF20A	653	274	12782	2.35749	0.00482766	0.000241938	0.0145908
SMART	SM00129:KISc	12	1.43198	1.30006e-05	KIF23, KIF14, KIF2C, KIFC1, KIF4A, KIF24, KIF11, KIF5B, STARD9, KIF18A, KIF18B, KIF20A	508	42	9079	5.1063	0.00342631	0.00171462	0.0170324
SP_PIR_KEYWORDS	motor protein	19	2.2673	1.57677e-05	MYL6, MYO5A, KIF14, KIF23, KIFC1, KIF4A, KIF11, KIF24, KIF5B, KIF18A, MYO1G, KIF18B, MYO9A, KIF2C, DYNLL1, STARD9, KIF20B, DYNC1H1, KIF20A	834	132	19235	3.31975	0.00805629	0.000311064	0.0227857
GOTERM_MF_FAT	GO:0003777~microtubule motor activity	15	1.78998	2.91953e-05	KIF14, KIF23, KIFC1, KIF4A, KIF11, KIF24, KIF5B, KIF18A, KIF18B, KIF2C, DYNLL1, STARD9, KIF20B, DYNC1H1, KIF20A	662	77	12983	3.82048	0.0257917	0.00137433	0.0454657
GOTERM_MF_FAT	GO:0003774~motor activity	19	2.2673	0.000314133	MYL6, MYO5A, KIF14, KIF23, KIFC1, KIF4A, KIF11, KIF24, KIF5B, KIF18A, MYO1G, KIF18B, MYO9A, KIF2C, DYNLL1, STARD9, KIF20B, DYNC1H1, KIF20A	662	142	12983	2.62411	0.245118	0.0103605	0.488183
UP_SEQ_FEATURE	region of interest:Globular	4	0.477327	0.025275	KIF2C, KIF4A, KIF5B, KIF20A	833	15	19113	6.11861	1	0.720291	36.1217
GOTERM_CC_FAT	GO:0005871~kinesin complex	4	0.477327	0.0608965	KIF23, KIF2C, KIF11, KIF5B	653	18	12782	4.34984	1	0.331319	59.2607
GOTERM_CC_FAT	GO:0005875~microtubule associated complex	8	0.954654	0.264285	KIF23, KIF2C, KIFC1, KIF11, KIF5B, DYNLL1, ACTR1A, DYNC1H1	653	102	12782	1.53524	1	0.696517	98.7555
Annotation Cluster 26	Enrichment Score: 4.29144997361698
Category	Term	Count	%	PValue	Genes	List Total	Pop Hits	Pop Total	Fold Enrichment	Bonferroni	Benjamini	FDR
GOTERM_BP_FAT	GO:0006260~DNA replication	27	3.22196	7.03142e-06	HMGB1, CLSPN, HMGB2, BLM, NAP1L1, CHEK1, POLA2, RPA2, TOP1, CDC45, SET, DKC1, PRIM2, CDC6, CCDC88A, DTL, LIG1, GINS3, CENPF, CDC25C, HMGA1, MCM4, RAD51, RFC3, SUPT16H, RBM14, CHAF1B	712	190	13528	2.7	0.022971	0.000318291	0.012797
SP_PIR_KEYWORDS	dna replication	15	1.78998	2.38785e-05	CDC6, CCDC88A, BLM, DTL, GINS3, LIG1, POLA2, MCM4, TOP1, RPA2, RFC3, CDC45, PRIM2, SUPT16H, CHAF1B	834	88	19235	3.93129	0.0121751	0.000437397	0.0345045
GOTERM_BP_FAT	GO:0006261~DNA-dependent DNA replication	11	1.31265	0.000795428	HMGB1, RPA2, TOP1, RFC3, HMGB2, CDC45, BLM, PRIM2, MCM4, HMGA1, RAD51	712	58	13528	3.60345	0.927917	0.0154413	1.43789
Annotation Cluster 27	Enrichment Score: 4.185497728113408
Category	Term	Count	%	PValue	Genes	List Total	Pop Hits	Pop Total	Fold Enrichment	Bonferroni	Benjamini	FDR
KEGG_PATHWAY	hsa04662:B cell receptor signaling pathway	19	2.2673	1.97315e-06	PIK3CG, VAV3, LYN, NFKBIE, GRB2, PIK3CD, MALT1, CD72, VAV1, BTK, PRKCB, PLCG2, PIK3R5, PIK3AP1, INPP5D, NFATC2, IKBKB, SYK, BLNK	351	75	5085	3.67009	0.000303819	0.000101283	0.00236696
KEGG_PATHWAY	hsa04664:Fc epsilon RI signaling pathway	18	2.14797	1.53206e-05	PIK3CG, TNF, VAV3, LYN, GRB2, PIK3CD, VAV1, PRKCB, BTK, GAB2, PLCG2, MS4A2, FCER1G, PIK3R5, INPP5D, PLA2G2D, SYK, LCP2	351	78	5085	3.3432	0.00235661	0.000471766	0.018377
KEGG_PATHWAY	hsa04650:Natural killer cell mediated cytotoxicity	18	2.14797	0.00918485	PIK3CG, ITGAL, TNF, VAV3, GRB2, PIK3CD, VAV1, PRKCB, CD48, PTK2B, PLCG2, FCER1G, PIK3R5, NFATC2, IFNGR1, TYROBP, SYK, LCP2	351	133	5085	1.96067	0.758528	0.0849831	10.4784
Annotation Cluster 28	Enrichment Score: 4.161124915899755
Category	Term	Count	%	PValue	Genes	List Total	Pop Hits	Pop Total	Fold Enrichment	Bonferroni	Benjamini	FDR
GOTERM_CC_FAT	GO:0048770~pigment granule	18	2.14797	2.10668e-06	YWHAZ, HSP90AA1, ATP1B3, RAN, RAB5C, TRPV2, FLOT1, YWHAB, NAP1L1, PDIA6, CLTC, MMP14, PRDX1, ANXA2, SLC1A5, RAB35, HSPA5, HSPA8	653	89	12782	3.95884	0.000998071	5.25549e-05	0.00301089
GOTERM_CC_FAT	GO:0042470~melanosome	18	2.14797	2.10668e-06	YWHAZ, HSP90AA1, ATP1B3, RAN, RAB5C, TRPV2, FLOT1, YWHAB, NAP1L1, PDIA6, CLTC, MMP14, PRDX1, ANXA2, SLC1A5, RAB35, HSPA5, HSPA8	653	89	12782	3.95884	0.000998071	5.25549e-05	0.00301089
GOTERM_CC_FAT	GO:0031982~vesicle	58	6.92124	9.13464e-05	MTSS1, CLTA, ATP1B3, RAB5C, TRPV2, F13A1, AP2S1, HEXB, NAP1L1, PDIA6, CLTC, TLR6, PRDX1, TGFB1, BTK, SLC1A5, APP, DAB2, SPRED2, IFNGR1, HSP90AA1, ACRBP, ADAM10, CCDC88A, SGK3, NCF2, RAN, FLOT1, ANP32E, MMP14, TRIM36, PSEN1, ARRB2, SH3KBP1, LRRK2, SRI, YWHAZ, GRB2, TIMP1, SLC11A1, STX12, CAMK2D, SNAP23, HSPA5, MYOF, HSPA8, THBS3, APBA1, ARHGDIB, HIP1, SELP, YWHAB, RACGAP1, ANXA2, ATP7A, RAB35, SLC…	653	670	12782	1.69449	0.0423761	0.00180255	0.130475
GOTERM_CC_FAT	GO:0031410~cytoplasmic vesicle	55	6.56325	0.000187767	MTSS1, CLTA, ATP1B3, RAB5C, TRPV2, F13A1, AP2S1, HEXB, NAP1L1, PDIA6, CLTC, TLR6, PRDX1, TGFB1, BTK, SLC1A5, APP, DAB2, SPRED2, HSP90AA1, ACRBP, ADAM10, CCDC88A, SGK3, NCF2, RAN, FLOT1, ANP32E, MMP14, TRIM36, PSEN1, ARRB2, SH3KBP1, LRRK2, YWHAZ, TIMP1, SLC11A1, STX12, CAMK2D, SNAP23, HSPA5, MYOF, THBS3, APBA1, HSPA8, ARHGDIB, HIP1, SELP, YWHAB, RACGAP1, ANXA2, ATP7A, RAB35, SLC18A1, YKT6	653	642	12782	1.67692	0.0851637	0.00341761	0.268027
GOTERM_CC_FAT	GO:0016023~cytoplasmic membrane-bounded vesicle	46	5.48926	0.00114059	MTSS1, CLTA, YWHAZ, ATP1B3, RAB5C, TRPV2, AP2S1, F13A1, HEXB, NAP1L1, PDIA6, CLTC, PRDX1, TGFB1, TIMP1, SLC1A5, SLC11A1, APP, DAB2, STX12, CAMK2D, HSPA5, SNAP23, HSPA8, THBS3, APBA1, HIP1, ARHGDIB, SELP, ADAM10, HSP90AA1, CCDC88A, ACRBP, SGK3, NCF2, RAN, FLOT1, ANP32E, YWHAB, RACGAP1, MMP14, ANXA2, ATP7A, TRIM36, RAB35, LRRK2	653	550	12782	1.63712	0.417804	0.0184805	1.61786
GOTERM_CC_FAT	GO:0031988~membrane-bounded vesicle	47	5.60859	0.0012434	MTSS1, CLTA, YWHAZ, ATP1B3, RAB5C, GRB2, TRPV2, AP2S1, F13A1, HEXB, NAP1L1, PDIA6, CLTC, PRDX1, TGFB1, TIMP1, SLC1A5, SLC11A1, DAB2, APP, STX12, CAMK2D, HSPA5, SNAP23, HSPA8, THBS3, APBA1, HIP1, ARHGDIB, SELP, ADAM10, HSP90AA1, CCDC88A, ACRBP, SGK3, NCF2, RAN, FLOT1, ANP32E, YWHAB, RACGAP1, MMP14, ANXA2, ATP7A, TRIM36, RAB35, LRRK2	653	568	12782	1.6197	0.445527	0.019466	1.76249
Annotation Cluster 29	Enrichment Score: 4.082016991234409
Category	Term	Count	%	PValue	Genes	List Total	Pop Hits	Pop Total	Fold Enrichment	Bonferroni	Benjamini	FDR
GOTERM_BP_FAT	GO:0031399~regulation of protein modification process	39	4.65394	2.73101e-07	TNF, TTK, MAP4K1, TLR4, TLR6, TGFB1, PRKAR2A, SET, ATG5, PTK2B, MAP3K9, MAP3K1, BCL2, FBXO5, CD4, SYK, CDK1, PTPRC, CCDC88A, LYN, TGFBR1, YWHAB, CDC23, CDC20, UBE2C, P2RX7, PSMA6, CCND3, CD80, PSEN1, CCND2, RIPK1, NLRP12, BUB1B, ADAM17, DNMT1, JAK2, PSME3, LRRK2	712	295	13528	2.51186	0.000902193	2.65467e-05	0.000497067
GOTERM_BP_FAT	GO:0032268~regulation of cellular protein metabolic process	52	6.20525	8.31598e-07	EIF2C2, TTK, TLR4, TLR6, IL10, TGFB1, APP, PRKAR2A, ATG5, MAP3K9, SAMD4A, SYK, CDK1, CCDC88A, LYN, UBE2C, EIF4A3, PA2G4, EP300, PSMA6, CCND3, PSEN1, CD80, CCND2, RIPK1, BUB1B, ADAM17, PSME3, LRRK2, CLN6, TNF, MAP4K1, TIMP1, SET, PTK2B, BCL2, MTPN, MAP3K1, SERPINB10, FBXO5, CD4, NR1H3, PTPRC, TGFBR1, YWHAB, CDC23, CDC20, P2RX7, EIF4E, NLRP12, DNMT1, JAK2	712	474	13528	2.08439	0.00274466	6.10744e-05	0.00151357
GOTERM_BP_FAT	GO:0001932~regulation of protein amino acid phosphorylation	26	3.10263	3.94031e-06	TNF, MAP4K1, TTK, TLR4, TLR6, TGFB1, PRKAR2A, PTK2B, MAP3K9, MAP3K1, BCL2, CD4, SYK, PTPRC, CCDC88A, LYN, TGFBR1, P2RX7, CD80, PSEN1, CCND3, CCND2, RIPK1, NLRP12, ADAM17, JAK2	712	173	13528	2.85549	0.0129383	0.00020033	0.00717146
GOTERM_BP_FAT	GO:0032270~positive regulation of cellular protein metabolic process	30	3.57995	1.38758e-05	TNF, TTK, TLR4, TGFB1, PTK2B, BCL2, FBXO5, CD4, SAMD4A, SYK, NR1H3, CDK1, LYN, TGFBR1, CDC23, CDC20, UBE2C, P2RX7, EP300, PSMA6, CD80, PSEN1, CCND3, CCND2, ADAM17, DNMT1, JAK2, PSME3, LRRK2, CLN6	712	233	13528	2.44635	0.0448241	0.000545801	0.0252521
GOTERM_BP_FAT	GO:0051247~positive regulation of protein metabolic process	30	3.57995	3.06893e-05	TNF, TTK, TLR4, TGFB1, PTK2B, BCL2, FBXO5, CD4, SAMD4A, SYK, NR1H3, CDK1, LYN, TGFBR1, CDC23, CDC20, UBE2C, P2RX7, EP300, PSMA6, CD80, PSEN1, CCND3, CCND2, ADAM17, DNMT1, JAK2, PSME3, LRRK2, CLN6	712	243	13528	2.34568	0.0964553	0.00109005	0.0558425
GOTERM_BP_FAT	GO:0031401~positive regulation of protein modification process	25	2.98329	4.57833e-05	TNF, TTK, TLR4, TGFB1, BCL2, FBXO5, CD4, SYK, CDK1, LYN, TGFBR1, CDC23, CDC20, UBE2C, P2RX7, PSEN1, CCND3, CD80, PSMA6, CCND2, ADAM17, DNMT1, PSME3, JAK2, LRRK2	712	187	13528	2.54011	0.140425	0.00154286	0.0832968
GOTERM_BP_FAT	GO:0001934~positive regulation of protein amino acid phosphorylation	16	1.90931	5.60988e-05	TNF, LYN, TGFBR1, TTK, TLR4, TGFB1, P2RX7, PSEN1, CD80, CCND3, CCND2, BCL2, ADAM17, JAK2, CD4, SYK	712	89	13528	3.41573	0.169238	0.00178122	0.102055
GOTERM_BP_FAT	GO:0042327~positive regulation of phosphorylation	16	1.90931	0.000153974	TNF, LYN, TGFBR1, TTK, TLR4, TGFB1, P2RX7, PSEN1, CD80, CCND3, CCND2, BCL2, ADAM17, JAK2, CD4, SYK	712	97	13528	3.13402	0.398858	0.00406312	0.279876
GOTERM_BP_FAT	GO:0010562~positive regulation of phosphorus metabolic process	16	1.90931	0.000217806	TNF, LYN, TGFBR1, TTK, TLR4, TGFB1, P2RX7, PSEN1, CD80, CCND3, CCND2, BCL2, ADAM17, JAK2, CD4, SYK	712	100	13528	3.04	0.513212	0.00543914	0.395684
GOTERM_BP_FAT	GO:0045937~positive regulation of phosphate metabolic process	16	1.90931	0.000217806	TNF, LYN, TGFBR1, TTK, TLR4, TGFB1, P2RX7, PSEN1, CD80, CCND3, CCND2, BCL2, ADAM17, JAK2, CD4, SYK	712	100	13528	3.04	0.513212	0.00543914	0.395684
GOTERM_BP_FAT	GO:0050731~positive regulation of peptidyl-tyrosine phosphorylation	6	0.71599	0.0990354	CD80, LYN, JAK2, CD4, TLR4, SYK	712	47	13528	2.42553	1	0.525	85.0155
GOTERM_BP_FAT	GO:0050730~regulation of peptidyl-tyrosine phosphorylation	7	0.835322	0.146469	PTPRC, CD80, LYN, JAK2, CD4, TLR4, SYK	712	68	13528	1.95588	1	0.648958	94.4008
Annotation Cluster 30	Enrichment Score: 3.9264253300548124
Category	Term	Count	%	PValue	Genes	List Total	Pop Hits	Pop Total	Fold Enrichment	Bonferroni	Benjamini	FDR
GOTERM_BP_FAT	GO:0043067~regulation of programmed cell death	73	8.71122	7.41831e-06	RTN4, MEF2C, PTGS2, MMP9, TLR2, TLR4, PMAIP1, PRDX1, IL10, TGFB1, BTK, APP, NOD1, MYD88, DYNLL1, ATG5, CASP8, CASP1, IL1A, PIK3CG, CDK1, ARHGEF2, SGK3, BCL2A1, TP53, IFI16, NLRP3, CD38, HIPK1, TNFSF13B, PSEN1, NME1, RIPK1, TNFAIP8, ADAM17, PSME3, LRRK2, HMGB1, YWHAZ, TNF, MCL1, STK17B, TNFRSF8, TCF7L2, PLAGL1, SH3GLB1, BCL2, MAP3K1, INPP5D, HSPA5, HELLS, RASA1, HIP1, PTPRC, NACC1, VAV3, ABR, MSH2…	712	812	13528	1.70813	0.0242195	0.000331264	0.0135011
GOTERM_BP_FAT	GO:0010941~regulation of cell death	73	8.71122	8.65862e-06	RTN4, MEF2C, PTGS2, MMP9, TLR2, TLR4, PMAIP1, PRDX1, IL10, TGFB1, BTK, APP, NOD1, MYD88, DYNLL1, ATG5, CASP8, CASP1, IL1A, PIK3CG, CDK1, ARHGEF2, SGK3, BCL2A1, TP53, IFI16, NLRP3, CD38, HIPK1, TNFSF13B, PSEN1, NME1, RIPK1, TNFAIP8, ADAM17, PSME3, LRRK2, HMGB1, YWHAZ, TNF, MCL1, STK17B, TNFRSF8, TCF7L2, PLAGL1, SH3GLB1, BCL2, MAP3K1, INPP5D, HSPA5, HELLS, RASA1, HIP1, PTPRC, NACC1, VAV3, ABR, MSH2…	712	815	13528	1.70184	0.0282113	0.000371579	0.0157583
GOTERM_BP_FAT	GO:0042981~regulation of apoptosis	71	8.47255	1.86116e-05	RTN4, MEF2C, PTGS2, MMP9, TLR2, TLR4, PMAIP1, PRDX1, IL10, TGFB1, BTK, APP, NOD1, MYD88, DYNLL1, ATG5, CASP8, CASP1, IL1A, PIK3CG, CDK1, ARHGEF2, SGK3, BCL2A1, TP53, IFI16, NLRP3, CD38, HIPK1, PSEN1, TNFSF13B, NME1, RIPK1, TNFAIP8, ADAM17, PSME3, HMGB1, YWHAZ, TNF, MCL1, STK17B, TNFRSF8, TCF7L2, PLAGL1, SH3GLB1, BCL2, MAP3K1, INPP5D, HSPA5, HELLS, RASA1, HIP1, PTPRC, NACC1, VAV3, ABR, MSH2, LGALS…	712	804	13528	1.67786	0.0596582	0.000714998	0.0338693
SP_PIR_KEYWORDS	Apoptosis	33	3.93795	0.00028934	MEF2C, TNFRSF21, MCL1, STK17B, PMAIP1, TNFRSF1A, APP, TMEM173, NOD1, ATG5, PAK2, SH3GLB1, BCL2, CASP8, INPP5D, CASP1, HIP1, CKAP2, SLC25A6, BCL2A1, TP53, NLRP3, DRAM2, P2RX1, PSEN1, MAP1S, RIPK1, TNFAIP8, CYFIP2, SH3KBP1, BUB1B, PSME3, DRAM1	834	381	19235	1.99763	0.137959	0.0041152	0.417352
GOTERM_BP_FAT	GO:0012501~programmed cell death	53	6.32458	0.000390922	MEF2C, RTN4, TSPO, PPARD, PMAIP1, TOP1, TMEM173, APP, NOD1, DYNLL1, ATG5, PAK2, CASP8, CASP1, IL1A, ARHGEF2, SLC25A6, BCL2A1, TP53, ESPL1, NLRP3, EP300, PSEN1, RIPK1, TNFAIP8, SH3KBP1, BUB1B, PSME3, TNFRSF21, TNF, MCL1, STK17B, TNFRSF1A, CSE1L, SH3GLB1, PTK2B, BCL2, MAP3K1, INPP5D, HIP1, CKAP2, ABR, VAV3, MSH2, LGALS1, YWHAB, VAV1, P2RX1, MAP1S, CYFIP2, NLRP12, JAK2, DRAM1	712	611	13528	1.64812	0.725348	0.00899601	0.709126
GOTERM_BP_FAT	GO:0006915~apoptosis	52	6.20525	0.000488299	MEF2C, RTN4, TSPO, PPARD, PMAIP1, APP, TMEM173, NOD1, DYNLL1, ATG5, PAK2, CASP8, CASP1, IL1A, ARHGEF2, SLC25A6, BCL2A1, TP53, ESPL1, NLRP3, EP300, PSEN1, RIPK1, TNFAIP8, SH3KBP1, BUB1B, PSME3, TNFRSF21, TNF, MCL1, STK17B, TNFRSF1A, CSE1L, SH3GLB1, PTK2B, BCL2, MAP3K1, INPP5D, HIP1, CKAP2, ABR, VAV3, MSH2, LGALS1, YWHAB, VAV1, P2RX1, MAP1S, CYFIP2, NLRP12, JAK2, DRAM1	712	602	13528	1.6412	0.800954	0.0107752	0.885024
GOTERM_BP_FAT	GO:0008219~cell death	59	7.04057	0.000707931	RTN4, MEF2C, PPARD, TSPO, PMAIP1, TGFB1, TOP1, TMEM173, APP, NOD1, DYNLL1, ATG5, PAK2, CASP8, CASP1, IL1A, ARHGEF2, SLC25A6, BCL2A1, TP53, LYZ, ESPL1, NLRP3, EP300, PSEN1, RIPK1, TNFAIP8, SH3KBP1, BUB1B, PSME3, CLN6, TNFRSF21, TNF, MCL1, STK17B, TNFRSF1A, CSE1L, SH3GLB1, PTK2B, BCL2, MAP3K1, INPP5D, HIP1, CKAP2, ABR, VAV3, MSH2, LGALS1, YWHAB, VAV1, ATXN3, P2RX7, NUP62, P2RX1, MAP1S, CYFIP2, NLRP…	712	719	13528	1.55911	0.903724	0.0144324	1.28068
GOTERM_BP_FAT	GO:0016265~death	59	7.04057	0.000829632	RTN4, MEF2C, PPARD, TSPO, PMAIP1, TGFB1, TOP1, TMEM173, APP, NOD1, DYNLL1, ATG5, PAK2, CASP8, CASP1, IL1A, ARHGEF2, SLC25A6, BCL2A1, TP53, LYZ, ESPL1, NLRP3, EP300, PSEN1, RIPK1, TNFAIP8, SH3KBP1, BUB1B, PSME3, CLN6, TNFRSF21, TNF, MCL1, STK17B, TNFRSF1A, CSE1L, SH3GLB1, PTK2B, BCL2, MAP3K1, INPP5D, HIP1, CKAP2, ABR, VAV3, MSH2, LGALS1, YWHAB, VAV1, ATXN3, P2RX7, NUP62, P2RX1, MAP1S, CYFIP2, NLRP…	712	724	13528	1.54834	0.935628	0.0160062	1.49928
Annotation Cluster 31	Enrichment Score: 3.8311537691795285
Category	Term	Count	%	PValue	Genes	List Total	Pop Hits	Pop Total	Fold Enrichment	Bonferroni	Benjamini	FDR
SP_PIR_KEYWORDS	SH2 domain	18	2.14797	5.60952e-06	VAV3, LYN, GRB2, CBL, VAV1, BTK, SH2D3C, PLCG2, SH2B3, SH2B2, JAK2, JAK3, INPP5D, CSK, RASA1, LCP2, SYK, BLNK	834	111	19235	3.74003	0.00287355	0.000130796	0.00810678
INTERPRO	IPR000980:SH2 motif	17	2.02864	6.74253e-05	VAV3, LYN, GRB2, VAV1, BTK, SH2D3C, PLCG2, SH2B3, SH2B2, JAK2, JAK3, INPP5D, CSK, RASA1, SYK, BLNK, LCP2	791	111	16659	3.22551	0.0837385	0.00870722	0.110002
SMART	SM00252:SH2	17	2.02864	0.000415403	VAV3, LYN, GRB2, VAV1, BTK, SH2D3C, PLCG2, SH2B3, SH2B2, JAK2, JAK3, INPP5D, CSK, RASA1, SYK, BLNK, LCP2	508	111	9079	2.73716	0.103887	0.0270497	0.542906
UP_SEQ_FEATURE	domain:SH2	12	1.43198	0.00301416	SH2D3C, VAV3, LYN, GRB2, SH2B3, SH2B2, INPP5D, CSK, VAV1, BLNK, LCP2, BTK	833	96	19113	2.8681	0.999142	0.285539	5.14778
Annotation Cluster 32	Enrichment Score: 3.7150050446805674
Category	Term	Count	%	PValue	Genes	List Total	Pop Hits	Pop Total	Fold Enrichment	Bonferroni	Benjamini	FDR
GOTERM_BP_FAT	GO:0007346~regulation of mitotic cell cycle	28	3.34129	2.18358e-08	TNF, NEK2, TTK, ANLN, TGFB1, CDC42, APP, BCL2, MTBP, CAMK2D, FBXO5, RANBP1, CCNA2, IL1A, CDC6, CDK1, DLGAP5, TP53, CENPF, CDC23, ESPL1, UBE2C, CDC25C, PKIA, KIF20B, BUB1B, RBM38, SMARCA4	712	152	13528	3.5	7.21646e-05	3.00696e-06	3.9743e-05
GOTERM_BP_FAT	GO:0051726~regulation of cell cycle	41	4.8926	7.25062e-07	TNF, PTGS2, BLM, NEK2, SIPA1, HCFC1, TTK, CHEK1, ANLN, TGFB1, CDC42, CDC45, APP, BCL2, CAMK2D, MTBP, FBXO5, RANBP1, CCNA2, IL1A, HSPA8, CDC6, CDK1, PTPRC, MSH2, DLGAP5, TP53, CENPF, CDC23, ESPL1, CDC25C, UBE2C, TACC3, PKIA, CCND3, CCND2, KIF20B, BUB1B, ADAM17, RBM38, SMARCA4	712	331	13528	2.35347	0.00239346	5.70539e-05	0.00131967
GOTERM_BP_FAT	GO:0010564~regulation of cell cycle process	21	2.50597	1.7863e-06	PTPRC, TNF, NEK2, DLGAP5, CENPF, CDC23, TTK, ESPL1, ANLN, UBE2C, CDC25C, PKIA, TGFB1, CDC42, KIF20B, CAMK2D, FBXO5, RBM38, RANBP1, IL1A, SMARCA4	712	114	13528	3.5	0.00588635	0.000111385	0.00325118
GOTERM_BP_FAT	GO:0007088~regulation of mitosis	11	1.31265	0.000596677	CDC42, TNF, NEK2, DLGAP5, KIF20B, CENPF, CDC23, TTK, ESPL1, CDC25C, IL1A	712	56	13528	3.73214	0.860906	0.0126459	1.08045
GOTERM_BP_FAT	GO:0051783~regulation of nuclear division	11	1.31265	0.000596677	CDC42, TNF, NEK2, DLGAP5, KIF20B, CENPF, CDC23, TTK, ESPL1, CDC25C, IL1A	712	56	13528	3.73214	0.860906	0.0126459	1.08045
GOTERM_BP_FAT	GO:0045787~positive regulation of cell cycle	9	1.07399	0.00944803	APP, TNF, CCND3, CCND2, DLGAP5, ADAM17, HCFC1, ESPL1, IL1A	712	57	13528	3	1	0.107452	15.8677
GOTERM_BP_FAT	GO:0045840~positive regulation of mitosis	4	0.477327	0.141521	TNF, DLGAP5, ESPL1, IL1A	712	25	13528	3.04	1	0.638982	93.7795
GOTERM_BP_FAT	GO:0051785~positive regulation of nuclear division	4	0.477327	0.141521	TNF, DLGAP5, ESPL1, IL1A	712	25	13528	3.04	1	0.638982	93.7795
Annotation Cluster 33	Enrichment Score: 3.710919487930657
Category	Term	Count	%	PValue	Genes	List Total	Pop Hits	Pop Total	Fold Enrichment	Bonferroni	Benjamini	FDR
GOTERM_BP_FAT	GO:0034621~cellular macromolecular complex subunit organization	39	4.65394	2.70222e-05	HMGB2, XPO6, TUBB2B, COX10, TUBB2A, AP2S1, NAP1L1, ARPC4, ANLN, TGFB1, KIF2C, SET, CSE1L, PAK2, PTK2B, H2AFZ, TUBE1, FBXO5, H2AFY, HSPA4, ASF1B, TUBA1B, HELLS, HIP1, HSP90AA1, KIF18A, CENPF, EVL, HMGA1, GAS7, TTF2, IPO4, SNRNP200, IPO5, SMARCA5, SUPT16H, SNRPC, SNRPF, CHAF1B	712	357	13528	2.07563	0.0854377	0.00100298	0.0491714
GOTERM_BP_FAT	GO:0043933~macromolecular complex subunit organization	64	7.63723	2.7928e-05	XPO6, TUBB2B, COX10, TUBB2A, CAPZA2, AP2S1, NAP1L1, TGFB1, SLC7A7, KCNQ5, KIF2C, NOD1, PAK2, CASP8, H2AFZ, H2AFY, TUBA1B, SYK, HSP90AA1, TP53, PFKP, CD40, NLRP3, HMGA1, TTF2, RAD51, IPO4, SNRNP200, IPO5, SMARCA5, SNRPC, SNRPF, HMGB2, BLM, GRB2, ANLN, ARPC4, TNFRSF1A, SET, CSE1L, PTK2B, ALOX5AP, MAP3K1, FBXO5, CDA, TUBE1, HSPA4, ASF1B, HELLS, APBA1, HIP1, TAF2, NACC1, TAF5, KIF18A, YWHAB, CENPF, E…	712	710	13528	1.71268	0.0881716	0.00101381	0.0508193
GOTERM_BP_FAT	GO:0070271~protein complex biogenesis	49	5.84726	4.83842e-05	TUBB2B, BLM, XPO6, COX10, TUBB2A, GRB2, AP2S1, CAPZA2, ANLN, ARPC4, TGFB1, SLC7A7, TNFRSF1A, KCNQ5, NOD1, PAK2, CSE1L, PTK2B, MAP3K1, ALOX5AP, CASP8, FBXO5, TUBE1, CDA, HSPA4, TUBA1B, APBA1, SYK, HIP1, TAF2, NACC1, HSP90AA1, TAF5, TP53, PFKP, YWHAB, CENPF, MALT1, CD40, NLRP3, GAS7, HMGA1, RAD51, P2RX7, P2RX1, IPO4, IPO5, SMARCA5, CHAF1B	712	505	13528	1.84356	0.147783	0.00159786	0.0880268
GOTERM_BP_FAT	GO:0006461~protein complex assembly	49	5.84726	4.83842e-05	TUBB2B, BLM, XPO6, COX10, TUBB2A, GRB2, AP2S1, CAPZA2, ANLN, ARPC4, TGFB1, SLC7A7, TNFRSF1A, KCNQ5, NOD1, PAK2, CSE1L, PTK2B, MAP3K1, ALOX5AP, CASP8, FBXO5, TUBE1, CDA, HSPA4, TUBA1B, APBA1, SYK, HIP1, TAF2, NACC1, HSP90AA1, TAF5, TP53, PFKP, YWHAB, CENPF, MALT1, CD40, NLRP3, GAS7, HMGA1, RAD51, P2RX7, P2RX1, IPO4, IPO5, SMARCA5, CHAF1B	712	505	13528	1.84356	0.147783	0.00159786	0.0880268
GOTERM_BP_FAT	GO:0065003~macromolecular complex assembly	59	7.04057	9.3957e-05	XPO6, TUBB2B, TUBB2A, COX10, CAPZA2, AP2S1, NAP1L1, TGFB1, SLC7A7, KCNQ5, NOD1, PAK2, CASP8, H2AFZ, H2AFY, TUBA1B, SYK, HSP90AA1, TP53, PFKP, CD40, NLRP3, HMGA1, RAD51, IPO4, SNRNP200, IPO5, SMARCA5, SNRPC, SNRPF, HMGB2, BLM, GRB2, ANLN, ARPC4, TNFRSF1A, SET, CSE1L, PTK2B, ALOX5AP, MAP3K1, FBXO5, CDA, TUBE1, HSPA4, ASF1B, APBA1, HELLS, HIP1, TAF2, NACC1, TAF5, YWHAB, CENPF, MALT1, GAS7, P2RX7, P2…	712	665	13528	1.68571	0.266951	0.00269673	0.170872
GOTERM_BP_FAT	GO:0034622~cellular macromolecular complex assembly	32	3.81862	0.000686429	HMGB2, TUBB2B, XPO6, COX10, TUBB2A, AP2S1, NAP1L1, ARPC4, ANLN, TGFB1, SET, CSE1L, PTK2B, H2AFZ, TUBE1, FBXO5, H2AFY, HSPA4, ASF1B, TUBA1B, HELLS, HIP1, HSP90AA1, CENPF, GAS7, IPO4, IPO5, SNRNP200, SMARCA5, SNRPC, SNRPF, CHAF1B	712	318	13528	1.91195	0.896629	0.0140838	1.24201
GOTERM_BP_FAT	GO:0043623~cellular protein complex assembly	20	2.38663	0.000858903	HSP90AA1, TUBB2B, XPO6, TUBB2A, COX10, AP2S1, CENPF, ARPC4, ANLN, GAS7, TGFB1, CSE1L, PTK2B, IPO4, IPO5, FBXO5, TUBE1, HSPA4, TUBA1B, HIP1	712	162	13528	2.34568	0.941568	0.0164704	1.55178
GOTERM_BP_FAT	GO:0051259~protein oligomerization	17	2.02864	0.0209897	NACC1, BLM, GRB2, YWHAB, TP53, PFKP, MALT1, NLRP3, RAD51, TNFRSF1A, P2RX7, NOD1, P2RX1, ALOX5AP, MAP3K1, CASP8, CDA	712	174	13528	1.85632	1	0.19404	32.0296
Annotation Cluster 34	Enrichment Score: 3.6907376249274275
Category	Term	Count	%	PValue	Genes	List Total	Pop Hits	Pop Total	Fold Enrichment	Bonferroni	Benjamini	FDR
GOTERM_BP_FAT	GO:0051091~positive regulation of transcription factor activity	14	1.67064	1.0915e-05	TNF, TLR2, MALT1, TLR4, TMEM189, TGFB1, IL10, MYD88, EP300, NCOA3, RIPK1, JAK2, IKBKB, SMARCA4	712	60	13528	4.43333	0.0354312	0.00044526	0.0198643
GOTERM_BP_FAT	GO:0043388~positive regulation of DNA binding	15	1.78998	1.34386e-05	TNF, TLR2, MALT1, TLR4, TMEM189, TGFB1, IL10, MYD88, EP300, NCOA3, NME1, RIPK1, JAK2, IKBKB, SMARCA4	712	70	13528	4.07143	0.0434429	0.000534975	0.0244566
GOTERM_BP_FAT	GO:0051099~positive regulation of binding	15	1.78998	4.82071e-05	TNF, TLR2, MALT1, TLR4, TMEM189, TGFB1, IL10, MYD88, EP300, NCOA3, NME1, RIPK1, JAK2, IKBKB, SMARCA4	712	78	13528	3.65385	0.147284	0.00160808	0.0877047
GOTERM_BP_FAT	GO:0051090~regulation of transcription factor activity	15	1.78998	0.00096386	TNF, TLR2, MALT1, TLR4, TMEM189, NLRP3, TGFB1, IL10, MYD88, EP300, NCOA3, RIPK1, JAK2, IKBKB, SMARCA4	712	103	13528	2.76699	0.958708	0.0180471	1.73984
GOTERM_BP_FAT	GO:0051098~regulation of binding	19	2.2673	0.00112175	TNF, BLM, TLR2, MALT1, TLR4, TMEM189, NLRP3, IL10, TGFB1, EP300, MYD88, PSEN1, NCOA3, NME1, BCL2, RIPK1, JAK2, IKBKB, SMARCA4	712	153	13528	2.35948	0.975509	0.0203972	2.0221
GOTERM_BP_FAT	GO:0051092~positive regulation of NF-kappaB transcription factor activity	9	1.07399	0.00114139	TNF, MYD88, RIPK1, TLR2, MALT1, TLR4, TMEM189, IKBKB, TGFB1	712	41	13528	4.17073	0.97705	0.0205251	2.05715
GOTERM_BP_FAT	GO:0051101~regulation of DNA binding	16	1.90931	0.00167498	TNF, TLR2, MALT1, TLR4, TMEM189, NLRP3, TGFB1, IL10, MYD88, EP300, NCOA3, NME1, RIPK1, JAK2, IKBKB, SMARCA4	712	121	13528	2.5124	0.996075	0.0273221	3.00509
Annotation Cluster 35	Enrichment Score: 3.623070791669586
Category	Term	Count	%	PValue	Genes	List Total	Pop Hits	Pop Total	Fold Enrichment	Bonferroni	Benjamini	FDR
GOTERM_BP_FAT	GO:0010033~response to organic substance	70	8.35322	8.2375e-07	ADCY4, EIF2C2, PTGS2, PTGS1, TLR2, AURKA, DEK, TLR4, PMAIP1, TLR6, IL10, TGFB1, ACTR3, CD48, HSPH1, CCNE1, PRKAR2A, MYD88, CASP8, CASP1, CCNA2, HSP90AA1, ADAM10, LYN, LY96, MMP14, CD38, C1QB, EP300, CCND2, NME1, RIPK1, SLC25A36, ADAM17, HMGB2, TNF, MCL1, GRB2, ADRBK1, PHIP, TNFRSF1A, SLC11A1, PTK2B, BCL2, HSPA4, SH2B2, CD4, ERO1L, IRG1, HSPA8, NUDC, TAF2, SELP, MSH2, SELL, TGFBR1, MALT1, IDO1, US…	712	721	13528	1.84466	0.00271879	6.1873e-05	0.00149929
GOTERM_BP_FAT	GO:0009725~response to hormone stimulus	33	3.93795	0.00347495	ADCY4, HMGB2, TNF, PTGS2, GRB2, PTGS1, AURKA, IL10, TGFB1, PHIP, CCNE1, PRKAR2A, PTK2B, BCL2, SH2B2, CCNA2, NUDC, LYN, TGFBR1, MMP14, USF1, C1QB, CD38, EP300, NUP62, CCND2, SLC25A36, FABP3, JAK2, RBM14, HDAC9, ABCC5, VLDLR	712	367	13528	1.70845	0.99999	0.0509503	6.13919
GOTERM_BP_FAT	GO:0009719~response to endogenous stimulus	35	4.17661	0.0047211	ADCY4, HMGB2, TNF, PTGS2, GRB2, PTGS1, AURKA, TGFB1, IL10, PHIP, CCNE1, PRKAR2A, PTK2B, BCL2, SH2B2, CCNA2, NUDC, LYN, MSH2, TGFBR1, MMP14, USF1, C1QB, CD38, EP300, NUP62, CCND2, SLC25A36, FABP3, ADAM17, JAK2, RBM14, HDAC9, ABCC5, VLDLR	712	405	13528	1.64198	1	0.0641238	8.25266
Annotation Cluster 36	Enrichment Score: 3.5644840775702935
Category	Term	Count	%	PValue	Genes	List Total	Pop Hits	Pop Total	Fold Enrichment	Bonferroni	Benjamini	FDR
GOTERM_CC_FAT	GO:0000793~condensed chromosome	20	2.38663	2.82336e-05	HMGB1, CCDC99, HMGB2, BLM, NEK2, SGOL1, CENPF, CHEK1, SMC4, RAD51, NCAPD2, KIF2C, SPAG5, NCAPG, FANCD2, CENPC1, SMARCA5, BUB1B, H2AFY, NUP43	653	129	12782	3.03477	0.0132937	0.000637078	0.0403446
GOTERM_CC_FAT	GO:0005694~chromosome	44	5.2506	8.65648e-05	CLSPN, HMGB1, CCDC99, HMGB2, HMGN2, PRPF4B, BLM, NEK2, CHEK1, POLA2, KIF2C, TOP1, RPA2, NCAPG, FANCI, CENPC1, PRIM2, H2AFZ, H2AFY, ASF1B, HELLS, CHD3, RAN, SGOL1, TP53, CENPF, HMGA1, CENPI, SMC4, NCAPD2, RAD51, RFC3, BAZ1A, RCC2, PSEN1, SPAG5, FANCD2, SMARCA5, SUPT16H, BUB1B, TMPO, NUP43, KLF4, SMARCA4	653	460	12782	1.87232	0.040203	0.00178247	0.12365
GOTERM_CC_FAT	GO:0044427~chromosomal part	32	3.81862	0.00828782	CCDC99, HMGN2, BLM, CHEK1, POLA2, RPA2, KIF2C, NCAPG, CENPC1, PRIM2, H2AFZ, H2AFY, ASF1B, HELLS, CHD3, RAN, SGOL1, TP53, CENPF, HMGA1, CENPI, SMC4, NCAPD2, RFC3, RCC2, PSEN1, SPAG5, BUB1B, TMPO, NUP43, KLF4, SMARCA4	653	386	12782	1.62274	0.980645	0.085753	11.2144
Annotation Cluster 37	Enrichment Score: 3.34778251562086
Category	Term	Count	%	PValue	Genes	List Total	Pop Hits	Pop Total	Fold Enrichment	Bonferroni	Benjamini	FDR
GOTERM_BP_FAT	GO:0033043~regulation of organelle organization	31	3.69928	1.13169e-06	TNF, NEK2, CAPZA2, TTK, ARPC5, CAPZB, ACTR3, CDC42, SET, ARPC3, ARPC2, MAP3K1, RANBP1, IL1A, RASA1, ARHGEF2, CCDC88A, PLEK, DLGAP5, CENPF, CDC23, ESPL1, TMSB10, CDC25C, ARPC1B, P2RX7, KIF20B, DNMT1, TMSB4X, MAPRE1, ARAP1	712	217	13528	2.71429	0.00373326	7.63286e-05	0.00205976
GOTERM_BP_FAT	GO:0051130~positive regulation of cellular component organization	19	2.2673	0.00697605	ARHGEF1, TNF, PLEK, DLGAP5, TGFBR1, CBL, ESPL1, TGFB1, ACTR3, CDC42, SLC11A1, P2RX7, ARPC2, MAP3K1, DNMT1, RANBP1, IL1A, ARAP1, HIP1	712	181	13528	1.99448	1	0.0851426	11.9632
GOTERM_BP_FAT	GO:0010638~positive regulation of organelle organization	11	1.31265	0.0114634	ACTR3, P2RX7, TNF, PLEK, ARPC2, MAP3K1, DLGAP5, DNMT1, RANBP1, ESPL1, IL1A	712	83	13528	2.51807	1	0.123131	18.9294
Annotation Cluster 38	Enrichment Score: 3.3188180073219633
Category	Term	Count	%	PValue	Genes	List Total	Pop Hits	Pop Total	Fold Enrichment	Bonferroni	Benjamini	FDR
GOTERM_BP_FAT	GO:0043067~regulation of programmed cell death	73	8.71122	7.41831e-06	RTN4, MEF2C, PTGS2, MMP9, TLR2, TLR4, PMAIP1, PRDX1, IL10, TGFB1, BTK, APP, NOD1, MYD88, DYNLL1, ATG5, CASP8, CASP1, IL1A, PIK3CG, CDK1, ARHGEF2, SGK3, BCL2A1, TP53, IFI16, NLRP3, CD38, HIPK1, TNFSF13B, PSEN1, NME1, RIPK1, TNFAIP8, ADAM17, PSME3, LRRK2, HMGB1, YWHAZ, TNF, MCL1, STK17B, TNFRSF8, TCF7L2, PLAGL1, SH3GLB1, BCL2, MAP3K1, INPP5D, HSPA5, HELLS, RASA1, HIP1, PTPRC, NACC1, VAV3, ABR, MSH2…	712	812	13528	1.70813	0.0242195	0.000331264	0.0135011
GOTERM_BP_FAT	GO:0010941~regulation of cell death	73	8.71122	8.65862e-06	RTN4, MEF2C, PTGS2, MMP9, TLR2, TLR4, PMAIP1, PRDX1, IL10, TGFB1, BTK, APP, NOD1, MYD88, DYNLL1, ATG5, CASP8, CASP1, IL1A, PIK3CG, CDK1, ARHGEF2, SGK3, BCL2A1, TP53, IFI16, NLRP3, CD38, HIPK1, TNFSF13B, PSEN1, NME1, RIPK1, TNFAIP8, ADAM17, PSME3, LRRK2, HMGB1, YWHAZ, TNF, MCL1, STK17B, TNFRSF8, TCF7L2, PLAGL1, SH3GLB1, BCL2, MAP3K1, INPP5D, HSPA5, HELLS, RASA1, HIP1, PTPRC, NACC1, VAV3, ABR, MSH2…	712	815	13528	1.70184	0.0282113	0.000371579	0.0157583
GOTERM_BP_FAT	GO:0042981~regulation of apoptosis	71	8.47255	1.86116e-05	RTN4, MEF2C, PTGS2, MMP9, TLR2, TLR4, PMAIP1, PRDX1, IL10, TGFB1, BTK, APP, NOD1, MYD88, DYNLL1, ATG5, CASP8, CASP1, IL1A, PIK3CG, CDK1, ARHGEF2, SGK3, BCL2A1, TP53, IFI16, NLRP3, CD38, HIPK1, PSEN1, TNFSF13B, NME1, RIPK1, TNFAIP8, ADAM17, PSME3, HMGB1, YWHAZ, TNF, MCL1, STK17B, TNFRSF8, TCF7L2, PLAGL1, SH3GLB1, BCL2, MAP3K1, INPP5D, HSPA5, HELLS, RASA1, HIP1, PTPRC, NACC1, VAV3, ABR, MSH2, LGALS…	712	804	13528	1.67786	0.0596582	0.000714998	0.0338693
GOTERM_BP_FAT	GO:0043068~positive regulation of programmed cell death	41	4.8926	0.000368391	TNF, PTGS2, MMP9, STK17B, TLR2, TNFRSF8, TLR4, PMAIP1, PRDX1, IL10, TGFB1, BTK, PLAGL1, APP, NOD1, DYNLL1, SH3GLB1, MAP3K1, BCL2, CASP8, INPP5D, CASP1, HIP1, PTPRC, ARHGEF2, NACC1, ABR, VAV3, TGFBR1, YWHAB, TP53, IFI16, NLRP3, VAV1, CD38, P2RX7, PSEN1, HIPK1, RIPK1, JAK2, LRRK2	712	433	13528	1.79908	0.704107	0.00859938	0.668383
GOTERM_BP_FAT	GO:0010942~positive regulation of cell death	41	4.8926	0.000405509	TNF, PTGS2, MMP9, STK17B, TLR2, TNFRSF8, TLR4, PMAIP1, PRDX1, IL10, TGFB1, BTK, PLAGL1, APP, NOD1, DYNLL1, SH3GLB1, MAP3K1, BCL2, CASP8, INPP5D, CASP1, HIP1, PTPRC, ARHGEF2, NACC1, ABR, VAV3, TGFBR1, YWHAB, TP53, IFI16, NLRP3, VAV1, CD38, P2RX7, PSEN1, HIPK1, RIPK1, JAK2, LRRK2	712	435	13528	1.7908	0.73828	0.00920208	0.735493
GOTERM_BP_FAT	GO:0006916~anti-apoptosis	24	2.86396	0.000523151	MEF2C, CDK1, HMGB1, YWHAZ, TNF, SGK3, MCL1, TGFBR1, BCL2A1, ANXA1, MALT1, TCF7L2, IL10, MYD88, TNFSF13B, PSEN1, SH3GLB1, BCL2, TNFAIP8, ADAM17, HSPA5, IKBKB, HELLS, IL1A	712	206	13528	2.21359	0.822621	0.0113881	0.947909
GOTERM_BP_FAT	GO:0043065~positive regulation of apoptosis	40	4.77327	0.000631042	TNF, PTGS2, MMP9, STK17B, TLR2, TNFRSF8, TLR4, PMAIP1, PRDX1, IL10, TGFB1, BTK, PLAGL1, APP, NOD1, DYNLL1, SH3GLB1, MAP3K1, BCL2, CASP8, INPP5D, CASP1, HIP1, PTPRC, ARHGEF2, NACC1, ABR, VAV3, TGFBR1, YWHAB, TP53, IFI16, NLRP3, VAV1, CD38, P2RX7, PSEN1, HIPK1, RIPK1, JAK2	712	430	13528	1.76744	0.875849	0.0132003	1.14234
GOTERM_BP_FAT	GO:0043069~negative regulation of programmed cell death	33	3.93795	0.00243876	MEF2C, HMGB1, YWHAZ, TNF, MCL1, TCF7L2, IL10, MYD88, ATG5, SH3GLB1, BCL2, HSPA5, HELLS, IL1A, RASA1, PIK3CG, CDK1, SGK3, MSH2, TGFBR1, BCL2A1, TP53, ANXA1, MALT1, IDO1, TNFSF13B, NUP62, PSEN1, NME1, PLCG2, TNFAIP8, ADAM17, IKBKB	712	359	13528	1.74652	0.999687	0.0382351	4.34687
GOTERM_BP_FAT	GO:0060548~negative regulation of cell death	33	3.93795	0.00254644	MEF2C, HMGB1, YWHAZ, TNF, MCL1, TCF7L2, IL10, MYD88, ATG5, SH3GLB1, BCL2, HSPA5, HELLS, IL1A, RASA1, PIK3CG, CDK1, SGK3, MSH2, TGFBR1, BCL2A1, TP53, ANXA1, MALT1, IDO1, TNFSF13B, NUP62, PSEN1, NME1, PLCG2, TNFAIP8, ADAM17, IKBKB	712	360	13528	1.74167	0.999781	0.0395172	4.53462
GOTERM_BP_FAT	GO:0043066~negative regulation of apoptosis	32	3.81862	0.00368687	MEF2C, HMGB1, YWHAZ, TNF, MCL1, TCF7L2, IL10, MYD88, ATG5, SH3GLB1, BCL2, HSPA5, HELLS, IL1A, RASA1, PIK3CG, CDK1, SGK3, MSH2, TGFBR1, BCL2A1, TP53, ANXA1, MALT1, IDO1, TNFSF13B, NUP62, PSEN1, NME1, TNFAIP8, ADAM17, IKBKB	712	354	13528	1.71751	0.999995	0.0532713	6.50183
GOTERM_BP_FAT	GO:0006917~induction of apoptosis	28	3.34129	0.0103557	TNF, TLR2, STK17B, PMAIP1, PRDX1, TGFB1, BTK, PLAGL1, APP, NOD1, SH3GLB1, CASP8, CASP1, HIP1, ARHGEF2, NACC1, ABR, VAV3, TGFBR1, TP53, IFI16, NLRP3, VAV1, CD38, PSEN1, HIPK1, RIPK1, JAK2	712	320	13528	1.6625	1	0.115236	17.2599
GOTERM_BP_FAT	GO:0012502~induction of programmed cell death	28	3.34129	0.0106834	TNF, TLR2, STK17B, PMAIP1, PRDX1, TGFB1, BTK, PLAGL1, APP, NOD1, SH3GLB1, CASP8, CASP1, HIP1, ARHGEF2, NACC1, ABR, VAV3, TGFBR1, TP53, IFI16, NLRP3, VAV1, CD38, PSEN1, HIPK1, RIPK1, JAK2	712	321	13528	1.65732	1	0.116727	17.7572
Annotation Cluster 39	Enrichment Score: 3.289034053924484
Category	Term	Count	%	PValue	Genes	List Total	Pop Hits	Pop Total	Fold Enrichment	Bonferroni	Benjamini	FDR
GOTERM_CC_FAT	GO:0005885~Arp2/3 protein complex	7	0.835322	1.15409e-07	ACTR3, ACTR2, ARPC1B, ARPC3, ARPC2, ARPC4, ARPC5	653	7	12782	19.5743	5.47022e-05	3.64691e-06	0.000164945
GOTERM_BP_FAT	GO:0033043~regulation of organelle organization	31	3.69928	1.13169e-06	TNF, NEK2, CAPZA2, TTK, ARPC5, CAPZB, ACTR3, CDC42, SET, ARPC3, ARPC2, MAP3K1, RANBP1, IL1A, RASA1, ARHGEF2, CCDC88A, PLEK, DLGAP5, CENPF, CDC23, ESPL1, TMSB10, CDC25C, ARPC1B, P2RX7, KIF20B, DNMT1, TMSB4X, MAPRE1, ARAP1	712	217	13528	2.71429	0.00373326	7.63286e-05	0.00205976
GOTERM_BP_FAT	GO:0043254~regulation of protein complex assembly	16	1.90931	6.41108e-05	HMGB1, PLEK, CAPZA2, HCFC1, TMSB10, ARPC5, CAPZB, ACTR3, CDC42, ARPC1B, ARPC3, ARPC2, MAP3K1, TMSB4X, MAPRE1, RASA1	712	90	13528	3.37778	0.190949	0.00201599	0.116623
GOTERM_BP_FAT	GO:0032535~regulation of cellular component size	31	3.69928	9.22062e-05	RTN4, ACVRL1, E2F4, CAPZA2, SIPA1, ARPC5, CAPZB, TGFB1, ACTR3, APP, DAB2, ARPC3, ARPC2, PTK2B, MAP3K1, MTPN, BCL2, CDA, RASA1, ADAM10, PLEK, TGFBR1, TP53, TMSB10, ARPC1B, CD38, EP300, ADAM17, TMSB4X, EMP1, SLC9A1	712	271	13528	2.17343	0.262696	0.00266972	0.16769
GOTERM_BP_FAT	GO:0044087~regulation of cellular component biogenesis	20	2.38663	0.000159592	HMGB1, ACVRL1, PLEK, TGFBR1, CAPZA2, HCFC1, TMSB10, ARPC5, MMP14, CAPZB, ACTR3, CDC42, ARPC1B, ARPC3, ARPC2, MAP3K1, TMSB4X, MAPRE1, ARAP1, RASA1	712	142	13528	2.67606	0.409917	0.00417769	0.290072
GOTERM_BP_FAT	GO:0008064~regulation of actin polymerization or depolymerization	12	1.43198	0.000294258	ACTR3, ARPC1B, PLEK, ARPC3, ARPC2, MAP3K1, CAPZA2, TMSB4X, TMSB10, ARPC5, CAPZB, RASA1	712	61	13528	3.7377	0.621926	0.00717903	0.534222
GOTERM_BP_FAT	GO:0030832~regulation of actin filament length	12	1.43198	0.000393915	ACTR3, ARPC1B, PLEK, ARPC3, ARPC2, MAP3K1, CAPZA2, TMSB4X, TMSB10, ARPC5, CAPZB, RASA1	712	63	13528	3.61905	0.728053	0.00900192	0.714537
GOTERM_BP_FAT	GO:0030833~regulation of actin filament polymerization	11	1.31265	0.000440865	ACTR3, ARPC1B, ARPC3, ARPC2, MAP3K1, CAPZA2, TMSB4X, TMSB10, ARPC5, CAPZB, RASA1	712	54	13528	3.87037	0.767154	0.00986516	0.799377
GOTERM_BP_FAT	GO:0032956~regulation of actin cytoskeleton organization	14	1.67064	0.000730066	CCDC88A, PLEK, CAPZA2, TMSB10, ARPC5, CAPZB, ACTR3, ARPC1B, ARPC3, ARPC2, MAP3K1, TMSB4X, ARAP1, RASA1	712	89	13528	2.98876	0.910521	0.0146992	1.32047
GOTERM_BP_FAT	GO:0051493~regulation of cytoskeleton organization	18	2.14797	0.000771367	ARHGEF2, CCDC88A, PLEK, CAPZA2, TMSB10, ARPC5, CAPZB, ACTR3, ARPC1B, P2RX7, ARPC3, ARPC2, MAP3K1, TMSB4X, RANBP1, MAPRE1, ARAP1, RASA1	712	136	13528	2.51471	0.921946	0.0151555	1.39468
GOTERM_BP_FAT	GO:0032271~regulation of protein polymerization	12	1.43198	0.00077265	ACTR3, ARPC1B, ARPC3, ARPC2, MAP3K1, CAPZA2, TMSB4X, TMSB10, ARPC5, MAPRE1, CAPZB, RASA1	712	68	13528	3.35294	0.922276	0.0150909	1.39699
GOTERM_BP_FAT	GO:0032970~regulation of actin filament-based process	14	1.67064	0.00100351	CCDC88A, PLEK, CAPZA2, TMSB10, ARPC5, CAPZB, ACTR3, ARPC1B, ARPC3, ARPC2, MAP3K1, TMSB4X, ARAP1, RASA1	712	92	13528	2.8913	0.963784	0.0184692	1.81079
GOTERM_BP_FAT	GO:0051494~negative regulation of cytoskeleton organization	8	0.954654	0.0243375	ARHGEF2, MAP3K1, CAPZA2, TMSB4X, TMSB10, MAPRE1, CAPZB, ARAP1	712	55	13528	2.76364	1	0.215788	36.1378
GOTERM_BP_FAT	GO:0031333~negative regulation of protein complex assembly	6	0.71599	0.0310768	CDC42, CAPZA2, TMSB4X, TMSB10, MAPRE1, CAPZB	712	34	13528	3.35294	1	0.255276	43.707
GOTERM_BP_FAT	GO:0032272~negative regulation of protein polymerization	5	0.596659	0.0633383	CAPZA2, TMSB4X, TMSB10, MAPRE1, CAPZB	712	29	13528	3.27586	1	0.400251	69.6064
GOTERM_BP_FAT	GO:0030837~negative regulation of actin filament polymerization	4	0.477327	0.180238	CAPZA2, TMSB4X, TMSB10, CAPZB	712	28	13528	2.71429	1	0.709067	97.3144
Annotation Cluster 40	Enrichment Score: 3.1797009818252584
Category	Term	Count	%	PValue	Genes	List Total	Pop Hits	Pop Total	Fold Enrichment	Bonferroni	Benjamini	FDR
GOTERM_BP_FAT	GO:0016044~membrane organization	40	4.77327	5.09838e-05	CLTA, MSR1, AP2S1, WASF2, SYNJ1, CDC42SE1, CLTC, DTNBP1, SLC11A1, APP, DAB2, FOLR1, SH3GLB1, BCL2, FCGR1A, FCER1G, HSPA4, SNAP23, HSPA8, HIP1, RAMP2, PLD2, RAB8A, HSP90AA1, CCDC88A, VAV3, MRC2, TP53, ARHGAP27, LPCAT2, VAV1, M6PR, P2RX7, ARRB2, NME1, ARRB1, CD209, SH3KBP1, LRP8, VLDLR	712	381	13528	1.99475	0.155073	0.00163464	0.0927542
GOTERM_BP_FAT	GO:0016192~vesicle-mediated transport	52	6.20525	0.000171854	CLTA, MSR1, AP2S1, SYNJ1, WASF2, CLTC, APP, DAB2, ACTR1A, PLD2, RAMP2, LYN, ARHGAP27, M6PR, TRIM36, ARRB2, PSEN1, ARRB1, NME1, SH3KBP1, VAMP4, CUX1, YWHAZ, CCL8, CDC42SE1, DTNBP1, SLC11A1, STX12, AP3M1, FOLR1, FCGR1A, FCER1G, AP3D1, SNAP23, HSPA8, HIP1, RAB8A, VAV3, PLEK, MRC2, VAV1, P2RX7, P2RX1, ARF3, RAB35, CD209, LRP8, ARAP3, YKT6, GGA2, VLDLR, KIF20A	712	576	13528	1.71528	0.433358	0.00442788	0.312328
GOTERM_BP_FAT	GO:0006897~endocytosis	24	2.86396	0.00129336	PLD2, RAMP2, MSR1, SYNJ1, MRC2, WASF2, ARHGAP27, CDC42SE1, VAV1, M6PR, SLC11A1, DAB2, APP, P2RX7, ARRB2, NME1, FOLR1, FCGR1A, CD209, SH3KBP1, FCER1G, LRP8, HIP1, VLDLR	712	220	13528	2.07273	0.98612	0.022734	2.32803
GOTERM_BP_FAT	GO:0010324~membrane invagination	24	2.86396	0.00129336	PLD2, RAMP2, MSR1, SYNJ1, MRC2, WASF2, ARHGAP27, CDC42SE1, VAV1, M6PR, SLC11A1, DAB2, APP, P2RX7, ARRB2, NME1, FOLR1, FCGR1A, CD209, SH3KBP1, FCER1G, LRP8, HIP1, VLDLR	712	220	13528	2.07273	0.98612	0.022734	2.32803
SP_PIR_KEYWORDS	Endocytosis	11	1.31265	0.00861913	APP, MSR1, NME1, CD209, SYNJ1, MRC2, SH3KBP1, ARHGAP27, LRP8, VLDLR, HIP1	834	96	19235	2.6427	0.988213	0.0762369	11.7597
Annotation Cluster 41	Enrichment Score: 3.1212813272936173
Category	Term	Count	%	PValue	Genes	List Total	Pop Hits	Pop Total	Fold Enrichment	Bonferroni	Benjamini	FDR
GOTERM_BP_FAT	GO:0008104~protein localization	79	9.42721	3.43367e-06	CLTA, TSPO, TLN1, MSR1, XPO6, RAB5C, AP2S1, VPS37B, NUP188, CLTC, IL10, KLHL2, TGFB1, SSR1, CDC42, DNAJC14, MS4A2, NCKIPSD, AGAP2, NSF, RAMP2, TMCO6, ARHGEF2, LYN, RAN, TP53, TMSB10, NLRP3, TACC3, PRKCB, PSEN1, TNFSF13B, IPO4, FGFR1OP, IPO5, TMSB4X, RAB10, VPS26B, NUP43, LCP2, SNX18, YWHAZ, CCDC99, TNF, SNX6, NFKBIE, POLA2, SFT2D1, SLC11A1, EZR, STX12, GNPTAB, CSE1L, MORC3, TMED3, SH3GLB1, AP3M1,…	712	882	13528	1.70181	0.0112842	0.00018302	0.0062494
GOTERM_BP_FAT	GO:0046907~intracellular transport	62	7.39857	9.77514e-06	CLTA, TSPO, XPO6, AP2S1, WASF2, CLTC, KLHL2, TGFB1, SSR1, APP, SLC1A3, RANBP1, NCKIPSD, RAMP2, TMCO6, ARHGEF2, HSP90AA1, KIF5B, RAN, SLC25A6, TP53, M6PR, NPC2, PSEN1, ARRB1, IPO4, IPO5, ZNF384, CAMK1, CUX1, VPS26B, MYO5A, MYL6, KIF4A, YWHAZ, TNF, SNX6, POLA2, DTNBP1, SLC11A1, SET, STX12, CSE1L, AP3M1, BCL2, AP3D1, SNAP23, HSPA8, APBA1, FYB, RAB8A, YWHAB, MALT1, HNRNPA1, MAP1S, UCP2, CD209, RAB35,…	712	657	13528	1.793	0.0317907	0.000403756	0.0177901
GOTERM_BP_FAT	GO:0015031~protein transport	67	7.99523	3.79651e-05	CLTA, TSPO, MSR1, XPO6, RAB5C, AP2S1, VPS37B, NUP188, CLTC, KLHL2, TGFB1, SSR1, DNAJC14, MS4A2, NCKIPSD, AGAP2, NSF, RAMP2, TMCO6, ARHGEF2, LYN, RAN, TP53, NLRP3, PRKCB, PSEN1, TNFSF13B, IPO4, IPO5, VPS26B, RAB10, NUP43, LCP2, SNX18, YWHAZ, TNF, SNX6, POLA2, SFT2D1, SLC11A1, STX12, GNPTAB, CSE1L, TMED3, AP3M1, NUP210, AP3D1, SNAP23, VPS36, VPS39, APBA1, FYB, PRAF2, RAB8A, PLEK, KIF18A, YWHAB, CEN…	712	762	13528	1.6706	0.117924	0.00133397	0.0690773
GOTERM_BP_FAT	GO:0045184~establishment of protein localization	67	7.99523	5.08823e-05	CLTA, TSPO, MSR1, XPO6, RAB5C, AP2S1, VPS37B, NUP188, CLTC, KLHL2, TGFB1, SSR1, DNAJC14, MS4A2, NCKIPSD, AGAP2, NSF, RAMP2, TMCO6, ARHGEF2, LYN, RAN, TP53, NLRP3, PRKCB, PSEN1, TNFSF13B, IPO4, IPO5, VPS26B, RAB10, NUP43, LCP2, SNX18, YWHAZ, TNF, SNX6, POLA2, SFT2D1, SLC11A1, STX12, GNPTAB, CSE1L, TMED3, AP3M1, NUP210, AP3D1, SNAP23, VPS36, VPS39, APBA1, FYB, PRAF2, RAB8A, PLEK, KIF18A, YWHAB, CEN…	712	769	13528	1.6554	0.15479	0.00166367	0.0925697
GOTERM_BP_FAT	GO:0051170~nuclear import	15	1.78998	0.00018628	FYB, TMCO6, TNF, XPO6, RAN, TP53, POLA2, HNRNPA1, TGFB1, SLC11A1, CSE1L, IPO4, IPO5, JAK2, NCKIPSD	712	88	13528	3.23864	0.459744	0.00476159	0.338503
SP_PIR_KEYWORDS	protein transport	39	4.65394	0.000331163	SNX18, XPO6, SNX6, RAB5C, AP2S1, VPS37B, NUP188, SFT2D1, STX12, CSE1L, AP3M1, TMED3, DNAJC14, NUP210, AP3D1, SNAP23, VPS36, AGAP2, NSF, VPS39, APBA1, RAB8A, PRAF2, RAN, KIF18A, NUP62, ARRB2, ARRB1, IPO4, ARF3, RAB35, IPO5, RAB10, VPS26B, SLC15A3, NUP43, YKT6, GGA2, KIF20A	834	485	19235	1.85459	0.156263	0.00446145	0.477544
GOTERM_BP_FAT	GO:0034504~protein localization in nucleus	15	1.78998	0.000377308	FYB, TMCO6, TNF, XPO6, RAN, TP53, POLA2, TGFB1, SLC11A1, CSE1L, MORC3, IPO4, IPO5, JAK2, NCKIPSD	712	94	13528	3.03191	0.712703	0.0087449	0.684509
GOTERM_BP_FAT	GO:0006606~protein import into nucleus	14	1.67064	0.000522211	FYB, TMCO6, TNF, XPO6, RAN, TP53, POLA2, TGFB1, SLC11A1, CSE1L, IPO4, IPO5, JAK2, NCKIPSD	712	86	13528	3.09302	0.822069	0.0114431	0.946213
GOTERM_BP_FAT	GO:0006913~nucleocytoplasmic transport	19	2.2673	0.00140302	FYB, TMCO6, TNF, XPO6, RAN, TP53, MALT1, POLA2, HNRNPA1, TGFB1, SLC11A1, SET, CSE1L, IPO4, IPO5, ZNF384, CAMK1, JAK2, NCKIPSD	712	156	13528	2.3141	0.990345	0.0238782	2.52304
GOTERM_BP_FAT	GO:0051169~nuclear transport	19	2.2673	0.00162203	FYB, TMCO6, TNF, XPO6, RAN, TP53, MALT1, POLA2, HNRNPA1, TGFB1, SLC11A1, SET, CSE1L, IPO4, IPO5, ZNF384, CAMK1, JAK2, NCKIPSD	712	158	13528	2.28481	0.995323	0.0268668	2.91141
GOTERM_BP_FAT	GO:0017038~protein import	16	1.90931	0.00365313	FYB, TMCO6, YWHAZ, TSPO, TNF, XPO6, RAN, TP53, POLA2, TGFB1, SLC11A1, CSE1L, IPO4, IPO5, JAK2, NCKIPSD	712	131	13528	2.32061	0.999994	0.0530274	6.44417
GOTERM_BP_FAT	GO:0033365~protein localization in organelle	17	2.02864	0.00423334	FYB, TMCO6, YWHAZ, TSPO, TNF, XPO6, RAN, TP53, POLA2, TGFB1, SLC11A1, CSE1L, MORC3, IPO4, IPO5, JAK2, NCKIPSD	712	146	13528	2.21233	0.999999	0.0588912	7.43084
GOTERM_BP_FAT	GO:0034613~cellular protein localization	35	4.17661	0.0058993	CCDC99, TSPO, YWHAZ, CLTA, TNF, XPO6, SNX6, AP2S1, POLA2, CLTC, TGFB1, KLHL2, SSR1, CDC42, SLC11A1, STX12, CSE1L, MORC3, SH3GLB1, AP3M1, AP3D1, NCKIPSD, APBA1, FYB, RAMP2, ARHGEF2, TMCO6, RAN, YWHAB, TP53, IPO4, IPO5, YWHAQ, JAK2, GGA2	712	411	13528	1.618	1	0.0749505	10.2094
GOTERM_BP_FAT	GO:0070727~cellular macromolecule localization	35	4.17661	0.00658955	CCDC99, TSPO, YWHAZ, CLTA, TNF, XPO6, SNX6, AP2S1, POLA2, CLTC, TGFB1, KLHL2, SSR1, CDC42, SLC11A1, STX12, CSE1L, MORC3, SH3GLB1, AP3M1, AP3D1, NCKIPSD, APBA1, FYB, RAMP2, ARHGEF2, TMCO6, RAN, YWHAB, TP53, IPO4, IPO5, YWHAQ, JAK2, GGA2	712	414	13528	1.60628	1	0.0827413	11.3374
GOTERM_BP_FAT	GO:0006886~intracellular protein transport	31	3.69928	0.0139292	TSPO, YWHAZ, CLTA, TNF, SNX6, XPO6, AP2S1, POLA2, CLTC, TGFB1, KLHL2, SSR1, SLC11A1, STX12, CSE1L, AP3M1, AP3D1, NCKIPSD, APBA1, FYB, RAMP2, ARHGEF2, TMCO6, RAN, YWHAB, TP53, IPO4, IPO5, YWHAQ, JAK2, GGA2	712	374	13528	1.57487	1	0.143184	22.5321
GOTERM_BP_FAT	GO:0006605~protein targeting	20	2.38663	0.0185842	FYB, TMCO6, YWHAZ, TSPO, TNF, XPO6, RAN, YWHAB, TP53, POLA2, TGFB1, SSR1, SLC11A1, CSE1L, AP3M1, IPO4, IPO5, YWHAQ, JAK2, NCKIPSD	712	215	13528	1.76744	1	0.179177	28.9248
GOTERM_BP_FAT	GO:0000060~protein import into nucleus, translocation	6	0.71599	0.0310768	SLC11A1, TNF, TP53, JAK2, POLA2, TGFB1	712	34	13528	3.35294	1	0.255276	43.707
Annotation Cluster 42	Enrichment Score: 3.109734717567318
Category	Term	Count	%	PValue	Genes	List Total	Pop Hits	Pop Total	Fold Enrichment	Bonferroni	Benjamini	FDR
GOTERM_BP_FAT	GO:0033554~cellular response to stress	54	6.44391	2.93863e-05	CLSPN, PTTG1, PRDX1, FANCM, ATG5, FANCI, MAP3K9, CCNA2, SYK, CDK1, LYN, DTL, GEN1, LIG1, NEIL3, TP53, CHST3, IFI16, RAD51, EYA3, SH2D3C, RECQL, RFC3, UHRF1, PSEN1, HIPK1, FANCD2, RIPK1, VCAN, RUVBL2, RBM38, HMGB1, HMGB2, TNF, BLM, MAP4K1, CHEK1, RPA2, BCL2, MAP3K1, ERO1L, HSPA5, MYOF, DHX9, RAD51AP1, MSH2, ATAD5, RAD54L, ATP7A, ATXN3, SUPT16H, JAK2, RBM14, CHAF1B	712	566	13528	1.81272	0.0925556	0.00105513	0.0534721
GOTERM_BP_FAT	GO:0006259~DNA metabolic process	47	5.60859	0.000195368	CLSPN, HMGB1, HMGB2, BLM, NAP1L1, CHEK1, PTTG1, POLA2, FANCM, TOP1, RPA2, CDC45, SET, DKC1, FANCI, PRIM2, GATAD2A, HELLS, CDC6, CCDC88A, RAD51AP1, DTL, MSH2, GEN1, RAN, GINS3, LIG1, NEIL3, TP53, CENPF, CDC25C, MCM4, HMGA1, RAD54L, RAD51, EYA3, RECQL, UHRF1, RFC3, ATXN3, FANCD2, SUPT16H, DNMT1, RUVBL2, RBM14, RBPJ, CHAF1B	712	506	13528	1.76482	0.475732	0.00495502	0.354989
GOTERM_BP_FAT	GO:0006974~response to DNA damage stimulus	36	4.29594	0.000635381	CLSPN, HMGB1, HMGB2, BLM, CHEK1, PTTG1, FANCM, RPA2, FANCI, CCNA2, CDK1, RAD51AP1, LYN, DTL, GEN1, MSH2, LIG1, NEIL3, TP53, ATAD5, IFI16, RAD54L, RAD51, EYA3, RECQL, UHRF1, RFC3, ATXN3, PSEN1, HIPK1, FANCD2, SUPT16H, RBM38, RUVBL2, RBM14, CHAF1B	712	373	13528	1.83378	0.877617	0.0131244	1.15015
SP_PIR_KEYWORDS	DNA damage	19	2.2673	0.00359069	CLSPN, RAD51AP1, DTL, MSH2, GEN1, NEIL3, LIG1, CHEK1, ATAD5, PTTG1, RAD54L, RAD51, EYA3, FANCM, UHRF1, FANCI, FANCD2, SUPT16H, CHAF1B	834	205	19235	2.1376	0.842029	0.0385018	5.06592
SP_PIR_KEYWORDS	dna repair	18	2.14797	0.00399059	CLSPN, RAD51AP1, MSH2, GEN1, LIG1, CHEK1, PTTG1, RAD54L, RAD51, EYA3, RECQL, FANCM, UHRF1, FANCI, FANCD2, SUPT16H, CHAF1B, GAPDH	834	191	19235	2.17353	0.871428	0.0418345	5.61509
GOTERM_BP_FAT	GO:0006281~DNA repair	27	3.22196	0.00420092	HMGB1, CLSPN, HMGB2, BLM, CHEK1, PTTG1, RPA2, FANCM, FANCI, RAD51AP1, GEN1, MSH2, NEIL3, LIG1, TP53, RAD54L, RAD51, EYA3, RECQL, UHRF1, RFC3, ATXN3, FANCD2, SUPT16H, RUVBL2, RBM14, CHAF1B	712	284	13528	1.80634	0.999999	0.0589479	7.37597
Annotation Cluster 43	Enrichment Score: 2.989213963061399
Category	Term	Count	%	PValue	Genes	List Total	Pop Hits	Pop Total	Fold Enrichment	Bonferroni	Benjamini	FDR
SP_PIR_KEYWORDS	sh3 domain	23	2.74463	0.000120942	FYB, SNX18, VAV3, NCF2, LYN, NCF1, GRB2, CASK, ARHGAP27, VAV1, GAS7, BTK, UBASH3B, SH3GLB1, MAP3K9, PLCG2, SH3KBP1, PSTPIP1, NCKIPSD, CSK, RASA1, SRGAP2, ARHGAP10	834	210	19235	2.52601	0.0601613	0.00187844	0.174648
INTERPRO	IPR001452:Src homology-3 domain	23	2.74463	0.000512999	FYB, SNX18, VAV3, NCF2, LYN, NCF1, GRB2, CASK, ARHGAP27, VAV1, GAS7, BTK, UBASH3B, SH3GLB1, MAP3K9, PLCG2, SH3KBP1, PSTPIP1, NCKIPSD, CSK, RASA1, SRGAP2, ARHGAP10	791	213	16659	2.27416	0.485999	0.0539509	0.834086
SMART	SM00326:SH3	23	2.74463	0.00383668	FYB, SNX18, VAV3, NCF2, LYN, NCF1, GRB2, CASK, ARHGAP27, VAV1, GAS7, BTK, UBASH3B, SH3GLB1, MAP3K9, PLCG2, SH3KBP1, PSTPIP1, NCKIPSD, CSK, RASA1, SRGAP2, ARHGAP10	508	213	9079	1.92985	0.637537	0.106634	4.91186
UP_SEQ_FEATURE	domain:SH3	17	2.02864	0.00463976	FYB, SNX18, LYN, ARHGAP27, CASK, GAS7, BTK, UBASH3B, SH3GLB1, MAP3K9, PLCG2, PSTPIP1, NCKIPSD, CSK, RASA1, ARHGAP10, SRGAP2	833	177	19113	2.20374	0.999981	0.376833	7.8193
Annotation Cluster 44	Enrichment Score: 2.9528276238037177
Category	Term	Count	%	PValue	Genes	List Total	Pop Hits	Pop Total	Fold Enrichment	Bonferroni	Benjamini	FDR
GOTERM_BP_FAT	GO:0006268~DNA unwinding during replication	6	0.71599	0.000531965	HMGB1, TOP1, HMGB2, MCM4, HMGA1, RAD51	712	14	13528	8.14286	0.827716	0.0115032	0.963807
GOTERM_BP_FAT	GO:0006261~DNA-dependent DNA replication	11	1.31265	0.000795428	HMGB1, RPA2, TOP1, RFC3, HMGB2, CDC45, BLM, PRIM2, MCM4, HMGA1, RAD51	712	58	13528	3.60345	0.927917	0.0154413	1.43789
GOTERM_BP_FAT	GO:0032392~DNA geometric change	6	0.71599	0.00191031	HMGB1, TOP1, HMGB2, MCM4, HMGA1, RAD51	712	18	13528	6.33333	0.998199	0.0308008	3.42038
GOTERM_BP_FAT	GO:0032508~DNA duplex unwinding	6	0.71599	0.00191031	HMGB1, TOP1, HMGB2, MCM4, HMGA1, RAD51	712	18	13528	6.33333	0.998199	0.0308008	3.42038
Annotation Cluster 45	Enrichment Score: 2.9274517296802234
Category	Term	Count	%	PValue	Genes	List Total	Pop Hits	Pop Total	Fold Enrichment	Bonferroni	Benjamini	FDR
GOTERM_BP_FAT	GO:0002253~activation of immune response	18	2.14797	6.90395e-06	PTPRC, LYN, TLR2, MALT1, TLR4, TLR6, TLR7, C1QC, CFP, C1QA, C1QB, CD55, MYD88, PSEN1, PLCG2, SH2B2, VSIG4, SYK	712	94	13528	3.6383	0.0225593	0.000316861	0.012565
GOTERM_BP_FAT	GO:0002764~immune response-regulating signal transduction	13	1.55131	2.67158e-05	PTPRC, LYN, TLR2, TLR4, MALT1, CD40, TLR6, TLR7, MYD88, PSEN1, PLCG2, SH2B2, SYK	712	56	13528	4.41071	0.084511	0.00100287	0.048614
GOTERM_BP_FAT	GO:0002757~immune response-activating signal transduction	12	1.43198	6.54092e-05	PTPRC, MYD88, PSEN1, LYN, PLCG2, TLR2, SH2B2, MALT1, TLR4, TLR6, TLR7, SYK	712	52	13528	4.38462	0.194413	0.0020374	0.118983
GOTERM_BP_FAT	GO:0002768~immune response-regulating cell surface receptor signaling pathway	9	1.07399	0.00134612	PTPRC, PSEN1, LYN, PLCG2, TLR2, SH2B2, MALT1, CD40, SYK	712	42	13528	4.07143	0.988344	0.0232799	2.4219
GOTERM_BP_FAT	GO:0002429~immune response-activating cell surface receptor signaling pathway	8	0.954654	0.00379346	PTPRC, PSEN1, LYN, PLCG2, TLR2, SH2B2, MALT1, SYK	712	39	13528	3.89744	0.999996	0.0542979	6.68372
GOTERM_BP_FAT	GO:0050851~antigen receptor-mediated signaling pathway	7	0.835322	0.0067674	PTPRC, PSEN1, LYN, PLCG2, SH2B2, MALT1, SYK	712	33	13528	4.0303	1	0.0833097	11.6259
GOTERM_BP_FAT	GO:0050853~B cell receptor signaling pathway	3	0.357995	0.0776879	PTPRC, LYN, SYK	712	9	13528	6.33333	1	0.453766	77.0519
GOTERM_BP_FAT	GO:0050852~T cell receptor signaling pathway	4	0.477327	0.117486	PTPRC, PSEN1, PLCG2, MALT1	712	23	13528	3.30435	1	0.577827	89.7178
Annotation Cluster 46	Enrichment Score: 2.817379533228027
Category	Term	Count	%	PValue	Genes	List Total	Pop Hits	Pop Total	Fold Enrichment	Bonferroni	Benjamini	FDR
SP_PIR_KEYWORDS	helicase	19	2.2673	1.94252e-05	DHX9, BLM, G3BP1, HELZ, RAD54L, TTF2, EIF4A3, RECQL, FANCM, MOV10, DDX18, SNRNP200, EIF4A1, SMARCA5, DHX15, RUVBL2, HELLS, SMARCA4, CHD3	834	134	19235	3.2702	0.00991574	0.000369014	0.0280704
GOTERM_MF_FAT	GO:0004386~helicase activity	20	2.38663	8.66302e-05	DHX9, BLM, G3BP1, HELZ, RAD54L, MCM4, TTF2, EIF4A3, RECQL, FANCM, MOV10, DDX18, SNRNP200, EIF4A1, SMARCA5, DHX15, RUVBL2, HELLS, SMARCA4, CHD3	662	140	12983	2.80168	0.0746076	0.00351822	0.134852
GOTERM_MF_FAT	GO:0042623~ATPase activity, coupled	30	3.57995	0.000132923	MYL6, BLM, ATP1B3, ATP2B1, FANCM, ATP2B4, DDX18, DHX15, DYNC1H1, NSF, HSPA8, CHD3, ATP8B4, DHX9, G3BP1, ATP13A2, TTF2, RAD51, ATP7A, EIF4A3, RECQL, RFC3, ATP2A3, ATP6V1E1, SNRNP200, EIF4A1, RUVBL2, ABCC1, ABCC5, SMARCA4	662	272	12983	2.16306	0.112169	0.00515941	0.206843
GOTERM_MF_FAT	GO:0016887~ATPase activity	34	4.05728	0.000200085	MYL6, ATP1B3, BLM, ATP2B1, FANCM, ATP2B4, DDX18, DHX15, DYNC1H1, NSF, HSPA8, CHD3, ATP8B4, DHX9, MSH2, G3BP1, ATAD2, ATP13A2, TTF2, RAD51, ATP7A, EIF4A3, RECQL, RFC3, ATP2A3, ATP6V1E1, EIF4A1, SNRNP200, SMARCA5, KIF20B, ABCC1, RUVBL2, ABCC5, SMARCA4	662	334	12983	1.99641	0.163973	0.00713818	0.311204
INTERPRO	IPR001650:DNA/RNA helicase, C-terminal	15	1.78998	0.00052427	DHX9, BLM, RAD54L, TTF2, EIF4A3, RECQL, FANCM, DDX18, SNRNP200, EIF4A1, DHX15, SMARCA5, HELLS, CHD3, SMARCA4	791	107	16659	2.95243	0.493462	0.0509746	0.852338
INTERPRO	IPR014021:Helicase, superfamily 1 and 2, ATP-binding	15	1.78998	0.00052427	DHX9, BLM, RAD54L, TTF2, EIF4A3, RECQL, FANCM, DDX18, SNRNP200, EIF4A1, DHX15, SMARCA5, HELLS, CHD3, SMARCA4	791	107	16659	2.95243	0.493462	0.0509746	0.852338
INTERPRO	IPR014001:DEAD-like helicase, N-terminal	15	1.78998	0.000633403	DHX9, BLM, RAD54L, TTF2, EIF4A3, RECQL, FANCM, DDX18, SNRNP200, EIF4A1, DHX15, SMARCA5, HELLS, CHD3, SMARCA4	791	109	16659	2.89826	0.560353	0.0533119	1.0289
UP_SEQ_FEATURE	domain:Helicase C-terminal	14	1.67064	0.000633652	EIF4A3, DHX9, FANCM, RECQL, DDX18, BLM, EIF4A1, SMARCA5, DHX15, RAD54L, HELLS, TTF2, SMARCA4, CHD3	833	105	19113	3.0593	0.772949	0.116221	1.10358
UP_SEQ_FEATURE	domain:Helicase ATP-binding	14	1.67064	0.000986458	EIF4A3, DHX9, FANCM, RECQL, DDX18, BLM, EIF4A1, SMARCA5, DHX15, RAD54L, HELLS, TTF2, SMARCA4, CHD3	833	110	19113	2.92024	0.900586	0.162701	1.71305
GOTERM_MF_FAT	GO:0008094~DNA-dependent ATPase activity	10	1.19332	0.00218264	RECQL, DHX9, RFC3, BLM, G3BP1, RUVBL2, TTF2, CHD3, SMARCA4, RAD51	662	57	12983	3.44066	0.85852	0.0611352	3.34619
SMART	SM00490:HELICc	15	1.78998	0.00221069	DHX9, BLM, RAD54L, TTF2, EIF4A3, RECQL, FANCM, DDX18, SNRNP200, EIF4A1, DHX15, SMARCA5, HELLS, CHD3, SMARCA4	508	106	9079	2.52906	0.442486	0.0800784	2.85807
SMART	SM00487:DEXDc	15	1.78998	0.00287752	DHX9, BLM, RAD54L, TTF2, EIF4A3, RECQL, FANCM, DDX18, SNRNP200, EIF4A1, DHX15, SMARCA5, HELLS, CHD3, SMARCA4	508	109	9079	2.45946	0.532689	0.0907134	3.70525
GOTERM_MF_FAT	GO:0008026~ATP-dependent helicase activity	13	1.55131	0.00403067	DHX9, BLM, G3BP1, TTF2, FANCM, RECQL, EIF4A3, DDX18, EIF4A1, SNRNP200, DHX15, RUVBL2, CHD3	662	98	12983	2.60156	0.973076	0.095533	6.09716
GOTERM_MF_FAT	GO:0070035~purine NTP-dependent helicase activity	13	1.55131	0.00403067	DHX9, BLM, G3BP1, TTF2, FANCM, RECQL, EIF4A3, DDX18, EIF4A1, SNRNP200, DHX15, RUVBL2, CHD3	662	98	12983	2.60156	0.973076	0.095533	6.09716
GOTERM_MF_FAT	GO:0004003~ATP-dependent DNA helicase activity	6	0.71599	0.00765587	RECQL, DHX9, BLM, G3BP1, RUVBL2, CHD3	662	25	12983	4.70683	0.99897	0.154448	11.2821
UP_SEQ_FEATURE	short sequence motif:DEAH box	7	0.835322	0.00919243	FANCM, BLM, DHX15, SMARCA5, HELLS, TTF2, CHD3	833	42	19113	3.82413	1	0.564295	14.9287
INTERPRO	IPR002464:DNA/RNA helicase, ATP-dependent, DEAH-box type, conserved site	7	0.835322	0.00954813	FANCM, DHX9, BLM, DHX15, SMARCA5, TTF2, CHD3	791	39	16659	3.78012	0.999996	0.380346	14.4957
GOTERM_MF_FAT	GO:0003678~DNA helicase activity	7	0.835322	0.0149047	RECQL, DHX9, BLM, G3BP1, RUVBL2, MCM4, CHD3	662	40	12983	3.43206	0.999999	0.239887	20.8564
INTERPRO	IPR000330:SNF2-related	6	0.71599	0.0164533	SMARCA5, RAD54L, HELLS, TTF2, CHD3, SMARCA4	791	32	16659	3.94888	1	0.511907	23.7233
INTERPRO	IPR011545:DNA/RNA helicase, DEAD/DEAH box type, N-terminal	8	0.954654	0.0248106	FANCM, EIF4A3, RECQL, DHX9, DDX18, BLM, SNRNP200, EIF4A1	791	61	16659	2.76206	1	0.605844	33.6412
Annotation Cluster 47	Enrichment Score: 2.7948526167517134
Category	Term	Count	%	PValue	Genes	List Total	Pop Hits	Pop Total	Fold Enrichment	Bonferroni	Benjamini	FDR
GOTERM_MF_FAT	GO:0042802~identical protein binding	55	6.56325	0.000167597	E2F7, E2F8, HEXB, TPD52, APOBEC3F, TGFB1, BTK, APP, NOD1, PAK2, MAP3K9, CASP8, HSP90AA1, ADAM10, CCDC88A, RAD51, C1QB, DOK2, NME1, RUVBL2, PSME3, SNRPC, LRRK2, LCP1, SMARCA4, CLN6, TNF, PFKFB4, SNX6, HCFC1, DTNBP1, SLC11A1, SH3GLB1, BCL2, MAP3K1, OXCT1, CDA, PCMT1, CD4, RUNX1, PTPRE, PLEK, MSH2, LGALS1, S100A11, CENPF, ITGA4, OXSR1, USF1, CCT7, P2RX7, P2RX1, MAP1S, RASSF1, IKBKB	662	640	12983	1.68539	0.139303	0.00623102	0.260735
GOTERM_MF_FAT	GO:0042803~protein homodimerization activity	30	3.57995	0.00346132	SNX6, HEXB, E2F8, TPD52, APOBEC3F, TGFB1, SLC11A1, SH3GLB1, OXCT1, MAP3K9, BCL2, CDA, CD4, RUNX1, ADAM10, HSP90AA1, PTPRE, CCDC88A, PLEK, MSH2, LGALS1, S100A11, CENPF, USF1, C1QB, P2RX7, P2RX1, SNRPC, LRRK2, CLN6	662	334	12983	1.76154	0.955097	0.0848473	5.25753
GOTERM_MF_FAT	GO:0046983~protein dimerization activity	42	5.01193	0.00711105	ITGAL, MCL1, SNX6, CNDP2, HEXB, E2F8, POLA2, TPD52, APOBEC3F, TGFB1, ITGAM, SLC11A1, SH3GLB1, OXCT1, MAP3K9, NUP210, BCL2, CDA, CD4, TCF4, RUNX1, ADAM10, HSP90AA1, PTPRE, CCDC88A, PLEK, MSH2, TAF5, TGFBR1, LGALS1, S100A11, TP53, CENPF, USF1, SMC4, C1QB, P2RX7, P2RX1, SNRPC, IKBKB, LRRK2, CLN6	662	542	12983	1.51973	0.998317	0.151065	10.5204
Annotation Cluster 48	Enrichment Score: 2.680788780977548
Category	Term	Count	%	PValue	Genes	List Total	Pop Hits	Pop Total	Fold Enrichment	Bonferroni	Benjamini	FDR
GOTERM_BP_FAT	GO:0007059~chromosome segregation	15	1.78998	7.41971e-05	KIFC1, CCDC99, NEK2, DLGAP5, SGOL1, KIF18A, CDC23, CENPF, ESPL1, PTTG1, SMC4, NCAPD2, PSEN1, NCAPG, NUP43	712	81	13528	3.51852	0.217476	0.00224729	0.134959
GOTERM_BP_FAT	GO:0000070~mitotic sister chromatid segregation	10	1.19332	7.60004e-05	KIFC1, CCDC99, NEK2, NCAPG, DLGAP5, KIF18A, CDC23, ESPL1, NCAPD2, SMC4	712	36	13528	5.27778	0.222126	0.00228095	0.138237
GOTERM_BP_FAT	GO:0000819~sister chromatid segregation	10	1.19332	9.57966e-05	KIFC1, CCDC99, NEK2, NCAPG, DLGAP5, KIF18A, CDC23, ESPL1, NCAPD2, SMC4	712	37	13528	5.13514	0.271395	0.00272579	0.174215
GOTERM_BP_FAT	GO:0051656~establishment of organelle localization	12	1.43198	0.000876443	CDC42, CCDC99, PSEN1, MAP1S, DLGAP5, KIF18A, CENPF, CDC23, ESPL1, SNAP23, YKT6, NUDC	712	69	13528	3.30435	0.944862	0.0166114	1.58324
GOTERM_BP_FAT	GO:0050000~chromosome localization	5	0.596659	0.00648625	CCDC99, DLGAP5, KIF18A, CENPF, CDC23	712	15	13528	6.33333	1	0.0818043	11.1695
GOTERM_BP_FAT	GO:0051303~establishment of chromosome localization	5	0.596659	0.00648625	CCDC99, DLGAP5, KIF18A, CENPF, CDC23	712	15	13528	6.33333	1	0.0818043	11.1695
GOTERM_BP_FAT	GO:0051310~metaphase plate congression	4	0.477327	0.0173719	CCDC99, KIF18A, CENPF, CDC23	712	11	13528	6.90909	1	0.169921	27.3097
GOTERM_CC_FAT	GO:0000922~spindle pole	6	0.71599	0.0277611	CCDC99, KIF11, NEK2, DLGAP5, CENPF, ASPM	653	34	12782	3.45428	0.999998	0.205533	33.1273
GOTERM_BP_FAT	GO:0007080~mitotic metaphase plate congression	3	0.357995	0.0776879	CCDC99, KIF18A, CDC23	712	9	13528	6.33333	1	0.453766	77.0519
Annotation Cluster 49	Enrichment Score: 2.5769721406668022
Category	Term	Count	%	PValue	Genes	List Total	Pop Hits	Pop Total	Fold Enrichment	Bonferroni	Benjamini	FDR
GOTERM_BP_FAT	GO:0046631~alpha-beta T cell activation	6	0.71599	0.00191031	ATP7A, BLM, ELF4, BCL2, IRF1, SYK	712	18	13528	6.33333	0.998199	0.0308008	3.42038
GOTERM_BP_FAT	GO:0030217~T cell differentiation	11	1.31265	0.00196101	ATP7A, PTPRC, BLM, BCL2, TP53, IRF1, ADAM17, CD4, TGFB1, CD1D, SYK	712	65	13528	3.21538	0.998478	0.0313012	3.50965
GOTERM_BP_FAT	GO:0046632~alpha-beta T cell differentiation	5	0.596659	0.00496022	ATP7A, BLM, BCL2, IRF1, SYK	712	14	13528	6.78571	1	0.0661844	8.65302
Annotation Cluster 50	Enrichment Score: 2.452803296100871
Category	Term	Count	%	PValue	Genes	List Total	Pop Hits	Pop Total	Fold Enrichment	Bonferroni	Benjamini	FDR
GOTERM_BP_FAT	GO:0002684~positive regulation of immune system process	40	4.77327	1.96672e-10	BLM, IL18, TLR2, TLR4, TLR6, TLR7, C1QC, TGFB1, TLR8, CFP, SLC11A1, MYD88, FCER1G, MS4A2, AP3D1, CD4, IL2RG, SH2B2, INPP5D, SYK, PTPRC, ADAM10, LYN, MALT1, CD40, IDO1, PDCD1LG2, CD1D, C1QA, C1QB, CD38, CD55, P2RX7, CD86, TNFSF13B, CD80, PSEN1, PLCG2, ADAM17, VSIG4	712	238	13528	3.19328	6.50002e-07	3.82354e-08	3.57961e-07
GOTERM_BP_FAT	GO:0050867~positive regulation of cell activation	21	2.50597	1.15549e-06	SELP, PTPRC, BLM, PLEK, IL18, MALT1, TLR4, CD40, PDCD1LG2, TGFB1, CD38, CD86, TNFSF13B, CD80, AP3D1, MS4A2, JAK2, CD4, IL2RG, INPP5D, SYK	712	111	13528	3.59459	0.0038116	7.63747e-05	0.00210306
GOTERM_BP_FAT	GO:0050865~regulation of cell activation	24	2.86396	4.50462e-05	SELP, PTPRC, BLM, PLEK, IL18, MALT1, TLR4, IDO1, CD40, PDCD1LG2, IL10, TGFB1, CD38, CD86, TNFSF13B, CD80, AP3D1, MS4A2, JAK2, CD4, IL2RG, INPP5D, VSIG4, SYK	712	175	13528	2.60571	0.138328	0.00153368	0.0819563
GOTERM_BP_FAT	GO:0002696~positive regulation of leukocyte activation	17	2.02864	0.000125821	PTPRC, BLM, IL18, MALT1, CD40, PDCD1LG2, TGFB1, CD38, CD86, TNFSF13B, CD80, AP3D1, MS4A2, IL2RG, CD4, INPP5D, SYK	712	106	13528	3.04717	0.340229	0.00343099	0.228757
GOTERM_BP_FAT	GO:0051251~positive regulation of lymphocyte activation	16	1.90931	0.000153974	PTPRC, BLM, IL18, MALT1, CD40, PDCD1LG2, TGFB1, CD38, CD86, TNFSF13B, CD80, AP3D1, IL2RG, CD4, INPP5D, SYK	712	97	13528	3.13402	0.398858	0.00406312	0.279876
GOTERM_BP_FAT	GO:0050670~regulation of lymphocyte proliferation	14	1.67064	0.000366775	PTPRC, BLM, IL18, IDO1, CD40, TGFB1, IL10, PDCD1LG2, CD38, TNFSF13B, CD80, INPP5D, VSIG4, SYK	712	83	13528	3.20482	0.702522	0.00862271	0.665461
GOTERM_BP_FAT	GO:0032944~regulation of mononuclear cell proliferation	14	1.67064	0.000413493	PTPRC, BLM, IL18, IDO1, CD40, TGFB1, IL10, PDCD1LG2, CD38, TNFSF13B, CD80, INPP5D, VSIG4, SYK	712	84	13528	3.16667	0.745098	0.00931848	0.749923
GOTERM_BP_FAT	GO:0070663~regulation of leukocyte proliferation	14	1.67064	0.000413493	PTPRC, BLM, IL18, IDO1, CD40, TGFB1, IL10, PDCD1LG2, CD38, TNFSF13B, CD80, INPP5D, VSIG4, SYK	712	84	13528	3.16667	0.745098	0.00931848	0.749923
GOTERM_BP_FAT	GO:0051249~regulation of lymphocyte activation	19	2.2673	0.000759371	PTPRC, BLM, IL18, MALT1, IDO1, CD40, PDCD1LG2, IL10, TGFB1, CD38, CD86, TNFSF13B, CD80, AP3D1, IL2RG, CD4, INPP5D, VSIG4, SYK	712	148	13528	2.43919	0.918786	0.0151924	1.37313
GOTERM_BP_FAT	GO:0002694~regulation of leukocyte activation	20	2.38663	0.00115351	PTPRC, BLM, IL18, MALT1, IDO1, CD40, PDCD1LG2, IL10, TGFB1, CD38, CD86, TNFSF13B, CD80, AP3D1, MS4A2, IL2RG, CD4, INPP5D, VSIG4, SYK	712	166	13528	2.28916	0.977953	0.0206289	2.0788
GOTERM_BP_FAT	GO:0050863~regulation of T cell activation	16	1.90931	0.00118877	PTPRC, BLM, IL18, MALT1, IDO1, TGFB1, IL10, PDCD1LG2, CD86, TNFSF13B, CD80, AP3D1, IL2RG, CD4, VSIG4, SYK	712	117	13528	2.59829	0.980381	0.0211388	2.14169
GOTERM_BP_FAT	GO:0042129~regulation of T cell proliferation	11	1.31265	0.00135679	PTPRC, TNFSF13B, BLM, CD80, IL18, IDO1, VSIG4, PDCD1LG2, IL10, TGFB1, SYK	712	62	13528	3.37097	0.988748	0.0233404	2.44088
GOTERM_BP_FAT	GO:0050871~positive regulation of B cell activation	8	0.954654	0.00138485	CD38, PTPRC, TNFSF13B, IL2RG, CD40, INPP5D, TGFB1, SYK	712	33	13528	4.60606	0.989746	0.0236943	2.49075
GOTERM_BP_FAT	GO:0046635~positive regulation of alpha-beta T cell activation	7	0.835322	0.0019226	PTPRC, CD86, BLM, CD80, AP3D1, IL2RG, SYK	712	26	13528	5.11538	0.998271	0.0308459	3.44204
GOTERM_BP_FAT	GO:0050870~positive regulation of T cell activation	12	1.43198	0.00197332	PTPRC, CD86, TNFSF13B, BLM, CD80, IL18, AP3D1, IL2RG, MALT1, CD4, PDCD1LG2, SYK	712	76	13528	3	0.998538	0.0313435	3.53131
GOTERM_BP_FAT	GO:0050864~regulation of B cell activation	9	1.07399	0.00479411	CD38, PTPRC, TNFSF13B, IL2RG, CD40, INPP5D, IL10, TGFB1, SYK	712	51	13528	3.35294	1	0.0648191	8.37507
GOTERM_BP_FAT	GO:0050671~positive regulation of lymphocyte proliferation	9	1.07399	0.00762928	CD38, PTPRC, TNFSF13B, BLM, CD80, IL18, CD40, PDCD1LG2, SYK	712	55	13528	3.10909	1	0.0907688	13.0113
GOTERM_BP_FAT	GO:0032946~positive regulation of mononuclear cell proliferation	9	1.07399	0.00850233	CD38, PTPRC, TNFSF13B, BLM, CD80, IL18, CD40, PDCD1LG2, SYK	712	56	13528	3.05357	1	0.0988956	14.3937
GOTERM_BP_FAT	GO:0070665~positive regulation of leukocyte proliferation	9	1.07399	0.00850233	CD38, PTPRC, TNFSF13B, BLM, CD80, IL18, CD40, PDCD1LG2, SYK	712	56	13528	3.05357	1	0.0988956	14.3937
GOTERM_BP_FAT	GO:0045621~positive regulation of lymphocyte differentiation	7	0.835322	0.00907521	PTPRC, CD86, CD80, AP3D1, IL2RG, INPP5D, SYK	712	35	13528	3.8	1	0.104135	15.2895
GOTERM_BP_FAT	GO:0046641~positive regulation of alpha-beta T cell proliferation	4	0.477327	0.00956755	PTPRC, BLM, CD80, SYK	712	9	13528	8.44444	1	0.108002	16.0523
GOTERM_BP_FAT	GO:0046634~regulation of alpha-beta T cell activation	7	0.835322	0.0104183	PTPRC, CD86, BLM, CD80, AP3D1, IL2RG, SYK	712	36	13528	3.69444	1	0.114743	17.355
GOTERM_BP_FAT	GO:0030888~regulation of B cell proliferation	6	0.71599	0.0141956	CD38, PTPRC, TNFSF13B, CD40, INPP5D, IL10	712	28	13528	4.07143	1	0.144839	22.912
GOTERM_BP_FAT	GO:0042102~positive regulation of T cell proliferation	7	0.835322	0.0152841	PTPRC, TNFSF13B, BLM, CD80, IL18, PDCD1LG2, SYK	712	39	13528	3.41026	1	0.154179	24.4467
GOTERM_BP_FAT	GO:0046638~positive regulation of alpha-beta T cell differentiation	5	0.596659	0.0186931	CD86, CD80, AP3D1, IL2RG, SYK	712	20	13528	4.75	1	0.179619	29.0682
GOTERM_BP_FAT	GO:0045582~positive regulation of T cell differentiation	6	0.71599	0.0244967	PTPRC, CD86, CD80, AP3D1, IL2RG, SYK	712	32	13528	3.5625	1	0.216479	36.3272
GOTERM_BP_FAT	GO:0046640~regulation of alpha-beta T cell proliferation	4	0.477327	0.0278467	PTPRC, BLM, CD80, SYK	712	13	13528	5.84615	1	0.236442	40.1916
GOTERM_BP_FAT	GO:0045191~regulation of isotype switching	4	0.477327	0.0278467	PTPRC, CD40, IL10, TGFB1	712	13	13528	5.84615	1	0.236442	40.1916
GOTERM_BP_FAT	GO:0046637~regulation of alpha-beta T cell differentiation	5	0.596659	0.039716	CD86, CD80, AP3D1, IL2RG, SYK	712	25	13528	3.8	1	0.300347	52.1746
GOTERM_BP_FAT	GO:0045577~regulation of B cell differentiation	4	0.477327	0.048534	PTPRC, IL2RG, INPP5D, SYK	712	16	13528	4.75	1	0.341896	59.5667
GOTERM_BP_FAT	GO:0045579~positive regulation of B cell differentiation	3	0.357995	0.0485714	IL2RG, INPP5D, SYK	712	7	13528	8.14286	1	0.341414	59.5957
GOTERM_BP_FAT	GO:0045597~positive regulation of cell differentiation	19	2.2673	0.0575948	PTPRC, PPARD, ARHGEF1, MSR1, LYN, TGFB1, ACTR3, CCNE1, CD86, CD80, NME1, BCL2, AP3D1, CAMK1, JAK2, IL2RG, INPP5D, RUNX1, SYK	712	229	13528	1.57642	1	0.380812	66.0294
GOTERM_BP_FAT	GO:0030890~positive regulation of B cell proliferation	4	0.477327	0.0847424	CD38, PTPRC, TNFSF13B, CD40	712	20	13528	3.8	1	0.477383	80.0448
GOTERM_BP_FAT	GO:0043372~positive regulation of CD4-positive, alpha beta T cell differentiation	3	0.357995	0.110814	CD86, CD80, IL2RG	712	11	13528	5.18182	1	0.559857	88.2072
GOTERM_BP_FAT	GO:0045619~regulation of lymphocyte differentiation	7	0.835322	0.112398	PTPRC, CD86, CD80, AP3D1, IL2RG, INPP5D, SYK	712	63	13528	2.11111	1	0.563018	88.5837
GOTERM_BP_FAT	GO:0045580~regulation of T cell differentiation	6	0.71599	0.128475	PTPRC, CD86, CD80, AP3D1, IL2RG, SYK	712	51	13528	2.23529	1	0.60822	91.8145
GOTERM_BP_FAT	GO:0043370~regulation of CD4-positive, alpha beta T cell differentiation	3	0.357995	0.184791	CD86, CD80, IL2RG	712	15	13528	3.8	1	0.71429	97.5733
GOTERM_BP_FAT	GO:0002683~negative regulation of immune system process	7	0.835322	0.270403	PTPRC, IDO1, INPP5D, VSIG4, PDCD1LG2, IL10, TGFB1	712	83	13528	1.60241	1	0.828986	99.6779
Annotation Cluster 51	Enrichment Score: 2.4292528687516177
Category	Term	Count	%	PValue	Genes	List Total	Pop Hits	Pop Total	Fold Enrichment	Bonferroni	Benjamini	FDR
GOTERM_BP_FAT	GO:0007249~I-kappaB kinase/NF-kappaB cascade	15	1.78998	3.65908e-06	LY96, TLR2, MALT1, TLR4, TLR6, TLR7, TLR8, TANK, IL10, TLR9, BTK, RIPK1, MAP3K1, NLRP12, IKBKB	712	63	13528	4.52381	0.0120204	0.000188939	0.00665963
GOTERM_BP_FAT	GO:0002764~immune response-regulating signal transduction	13	1.55131	2.67158e-05	PTPRC, LYN, TLR2, TLR4, MALT1, CD40, TLR6, TLR7, MYD88, PSEN1, PLCG2, SH2B2, SYK	712	56	13528	4.41071	0.084511	0.00100287	0.048614
GOTERM_BP_FAT	GO:0002757~immune response-activating signal transduction	12	1.43198	6.54092e-05	PTPRC, MYD88, PSEN1, LYN, PLCG2, TLR2, SH2B2, MALT1, TLR4, TLR6, TLR7, SYK	712	52	13528	4.38462	0.194413	0.0020374	0.118983
GOTERM_BP_FAT	GO:0032675~regulation of interleukin-6 production	10	1.19332	7.60004e-05	P2RX7, NOD1, TNF, TLR2, NLRP12, TLR4, INPP5D, TLR6, TLR7, IL10	712	36	13528	5.27778	0.222126	0.00228095	0.138237
GOTERM_BP_FAT	GO:0002274~myeloid leukocyte activation	11	1.31265	0.000109806	CD48, SLC11A1, YWHAZ, ADAM10, LYN, TLR2, TLR4, TLR6, TLR7, TGFB1, LCP2	712	46	13528	4.54348	0.304364	0.00307094	0.199668
KEGG_PATHWAY	hsa04620:Toll-like receptor signaling pathway	19	2.2673	0.000146387	PIK3CG, TNF, LY96, PIK3CD, TLR2, TLR4, CD40, TLR6, TLR7, TLR8, TLR9, IKBKE, CD86, MYD88, CD80, RIPK1, CASP8, PIK3R5, IKBKB	351	101	5085	2.72531	0.022293	0.0025019	0.175465
UP_SEQ_FEATURE	domain:TIR	7	0.835322	0.000458288	MYD88, TLR2, TLR4, TLR6, TLR7, TLR8, TLR9	833	24	19113	6.69223	0.657739	0.0928714	0.799319
SP_PIR_KEYWORDS	inflammatory response	12	1.43198	0.000461065	MYD88, LY96, TLR2, CCL8, TLR4, TLR6, TLR7, TLR8, CD180, IL1A, TLR9, S100A12	834	77	19235	3.59432	0.210678	0.00575365	0.664286
INTERPRO	IPR000157:Toll-Interleukin receptor	7	0.835322	0.000562494	MYD88, TLR2, TLR4, TLR6, TLR7, TLR8, TLR9	791	23	16659	6.40977	0.517976	0.0507905	0.914215
GOTERM_BP_FAT	GO:0052200~response to host defenses	5	0.596659	0.00077091	TLR2, TLR4, TLR6, TLR7, TGFB1	712	9	13528	10.5556	0.921828	0.0152372	1.39386
GOTERM_BP_FAT	GO:0052173~response to defenses of other organism during symbiotic interaction	5	0.596659	0.00077091	TLR2, TLR4, TLR6, TLR7, TGFB1	712	9	13528	10.5556	0.921828	0.0152372	1.39386
GOTERM_BP_FAT	GO:0075136~response to host	5	0.596659	0.00077091	TLR2, TLR4, TLR6, TLR7, TGFB1	712	9	13528	10.5556	0.921828	0.0152372	1.39386
SMART	SM00255:TIR	7	0.835322	0.0013142	MYD88, TLR2, TLR4, TLR6, TLR7, TLR8, TLR9	508	23	9079	5.43932	0.293319	0.0562205	1.70827
GOTERM_BP_FAT	GO:0052556~positive regulation by symbiont of host immune response	4	0.477327	0.00133484	TLR2, TLR4, TLR6, TLR7	712	5	13528	15.2	0.9879	0.0232083	2.40183
GOTERM_BP_FAT	GO:0052553~modulation by symbiont of host immune response	4	0.477327	0.00133484	TLR2, TLR4, TLR6, TLR7	712	5	13528	15.2	0.9879	0.0232083	2.40183
GOTERM_BP_FAT	GO:0052555~positive regulation by organism of immune response of other organism during symbiotic interaction	4	0.477327	0.00133484	TLR2, TLR4, TLR6, TLR7	712	5	13528	15.2	0.9879	0.0232083	2.40183
GOTERM_BP_FAT	GO:0052167~modulation by symbiont of host innate immunity	4	0.477327	0.00133484	TLR2, TLR4, TLR6, TLR7	712	5	13528	15.2	0.9879	0.0232083	2.40183
GOTERM_BP_FAT	GO:0052166~positive regulation by symbiont of host innate immunity	4	0.477327	0.00133484	TLR2, TLR4, TLR6, TLR7	712	5	13528	15.2	0.9879	0.0232083	2.40183
GOTERM_BP_FAT	GO:0052552~modulation by organism of immune response of other organism during symbiotic interaction	4	0.477327	0.00133484	TLR2, TLR4, TLR6, TLR7	712	5	13528	15.2	0.9879	0.0232083	2.40183
GOTERM_BP_FAT	GO:0052306~modulation by organism of innate immunity in other organism during symbiotic interaction	4	0.477327	0.00133484	TLR2, TLR4, TLR6, TLR7	712	5	13528	15.2	0.9879	0.0232083	2.40183
GOTERM_BP_FAT	GO:0052305~positive regulation by organism of innate immunity in other organism during symbiotic interaction	4	0.477327	0.00133484	TLR2, TLR4, TLR6, TLR7	712	5	13528	15.2	0.9879	0.0232083	2.40183
GOTERM_BP_FAT	GO:0002282~microglial cell activation during immune response	4	0.477327	0.00133484	TLR2, TLR4, TLR6, TLR7	712	5	13528	15.2	0.9879	0.0232083	2.40183
GOTERM_BP_FAT	GO:0031349~positive regulation of defense response	12	1.43198	0.0014138	TNFRSF1A, MYD88, TLR2, NLRP12, FCER1G, JAK2, TLR4, IDO1, TLR6, TLR7, TLR8, CD1D	712	73	13528	3.12329	0.990683	0.0239364	2.54219
GOTERM_BP_FAT	GO:0002275~myeloid cell activation during immune response	6	0.71599	0.00191031	YWHAZ, LYN, TLR2, TLR4, TLR6, TLR7	712	18	13528	6.33333	0.998199	0.0308008	3.42038
GOTERM_BP_FAT	GO:0032755~positive regulation of interleukin-6 production	6	0.71599	0.00248169	P2RX7, NOD1, TNF, TLR2, TLR4, TLR7	712	19	13528	6	0.999729	0.0387124	4.42176
GOTERM_BP_FAT	GO:0052572~response to host immune response	4	0.477327	0.00256542	TLR2, TLR4, TLR6, TLR7	712	6	13528	12.6667	0.999794	0.0396205	4.56768
GOTERM_BP_FAT	GO:0052564~response to immune response of other organism during symbiotic interaction	4	0.477327	0.00256542	TLR2, TLR4, TLR6, TLR7	712	6	13528	12.6667	0.999794	0.0396205	4.56768
GOTERM_BP_FAT	GO:0052031~modulation by symbiont of host defense response	4	0.477327	0.00256542	TLR2, TLR4, TLR6, TLR7	712	6	13528	12.6667	0.999794	0.0396205	4.56768
GOTERM_BP_FAT	GO:0052510~positive regulation by organism of defense response of other organism during symbiotic interaction	4	0.477327	0.00256542	TLR2, TLR4, TLR6, TLR7	712	6	13528	12.6667	0.999794	0.0396205	4.56768
GOTERM_BP_FAT	GO:0052509~positive regulation by symbiont of host defense response	4	0.477327	0.00256542	TLR2, TLR4, TLR6, TLR7	712	6	13528	12.6667	0.999794	0.0396205	4.56768
GOTERM_BP_FAT	GO:0052255~modulation by organism of defense response of other organism during symbiotic interaction	4	0.477327	0.00256542	TLR2, TLR4, TLR6, TLR7	712	6	13528	12.6667	0.999794	0.0396205	4.56768
GOTERM_BP_FAT	GO:0001774~microglial cell activation	4	0.477327	0.00431465	TLR2, TLR4, TLR6, TLR7	712	7	13528	10.8571	0.999999	0.0597394	7.56831
GOTERM_BP_FAT	GO:0032680~regulation of tumor necrosis factor production	7	0.835322	0.00491751	NOD1, MYD88, TLR2, FCER1G, TNFRSF8, TLR4, IL10	712	31	13528	4.29032	1	0.0658977	8.58163
GOTERM_BP_FAT	GO:0002224~toll-like receptor signaling pathway	5	0.596659	0.00496022	MYD88, TLR2, TLR4, TLR6, TLR7	712	14	13528	6.78571	1	0.0661844	8.65302
GOTERM_BP_FAT	GO:0032760~positive regulation of tumor necrosis factor production	5	0.596659	0.00648625	NOD1, MYD88, TLR2, FCER1G, TLR4	712	15	13528	6.33333	1	0.0818043	11.1695
GOTERM_BP_FAT	GO:0042116~macrophage activation	5	0.596659	0.00648625	SLC11A1, TLR2, TLR4, TLR6, TLR7	712	15	13528	6.33333	1	0.0818043	11.1695
GOTERM_BP_FAT	GO:0002281~macrophage activation during immune response	4	0.477327	0.00663534	TLR2, TLR4, TLR6, TLR7	712	8	13528	9.5	1	0.082668	11.4118
GOTERM_BP_FAT	GO:0009620~response to fungus	6	0.71599	0.0072977	MYD88, TLR2, MALT1, TLR4, TGFB1, S100A12	712	24	13528	4.75	1	0.0876161	12.4808
GOTERM_BP_FAT	GO:0044003~modification by symbiont of host morphology or physiology	4	0.477327	0.00956755	TLR2, TLR4, TLR6, TLR7	712	9	13528	8.44444	1	0.108002	16.0523
GOTERM_BP_FAT	GO:0002221~pattern recognition receptor signaling pathway	5	0.596659	0.0104025	MYD88, TLR2, TLR4, TLR6, TLR7	712	17	13528	5.58824	1	0.114959	17.331
UP_SEQ_FEATURE	repeat:LRR 16	7	0.835322	0.0127918	SLITRK3, TLR4, LRRK2, TLR7, TLR8, CD180, TLR9	833	45	19113	3.56919	1	0.645974	20.1801
UP_SEQ_FEATURE	repeat:LRR 11	11	1.31265	0.013371	LRRC16A, SLITRK3, TLR2, TLR4, LRRK2, TLR6, LRRK1, TLR7, TLR8, CD180, TLR9	833	102	19113	2.47444	1	0.63784	20.996
UP_SEQ_FEATURE	repeat:LRR 14	8	0.954654	0.015024	SLITRK3, TLR2, TLR4, LRRK2, TLR7, TLR8, CD180, TLR9	833	60	19113	3.0593	1	0.658007	23.2816
GOTERM_BP_FAT	GO:0002218~activation of innate immune response	5	0.596659	0.015588	MYD88, TLR2, TLR4, TLR6, TLR7	712	19	13528	5	1	0.155604	24.87
GOTERM_BP_FAT	GO:0002758~innate immune response-activating signal transduction	5	0.596659	0.015588	MYD88, TLR2, TLR4, TLR6, TLR7	712	19	13528	5	1	0.155604	24.87
UP_SEQ_FEATURE	repeat:LRR 20	5	0.596659	0.0163045	SLITRK3, TLR4, TLR7, TLR8, TLR9	833	23	19113	4.988	1	0.677258	25.0091
UP_SEQ_FEATURE	repeat:LRR 13	9	1.07399	0.0173099	SLITRK3, TLR2, TLR4, LRRK2, TLR6, TLR7, TLR8, CD180, TLR9	833	76	19113	2.71714	1	0.668408	26.3397
UP_SEQ_FEATURE	repeat:LRR 17	6	0.71599	0.0190159	SLITRK3, TLR4, TLR7, TLR8, CD180, TLR9	833	36	19113	3.82413	1	0.683821	28.5467
INTERPRO	IPR017241:Toll-like receptor	3	0.357995	0.0204104	TLR2, TLR4, TLR6	791	5	16659	12.6364	1	0.555359	28.581
UP_SEQ_FEATURE	repeat:LRR 19	5	0.596659	0.0217529	SLITRK3, TLR4, TLR7, TLR8, TLR9	833	25	19113	4.58896	1	0.697695	31.9578
UP_SEQ_FEATURE	repeat:LRR 15	7	0.835322	0.0227423	SLITRK3, TLR4, LRRK2, TLR7, TLR8, CD180, TLR9	833	51	19113	3.14928	1	0.70563	33.1526
PIR_SUPERFAMILY	PIRSF037595:Toll-like_receptor	3	0.357995	0.0279211	TLR2, TLR4, TLR6	415	5	7396	10.693	0.999998	0.924425	33.1361
UP_SEQ_FEATURE	repeat:LRR 18	5	0.596659	0.0281915	SLITRK3, TLR4, TLR7, TLR8, TLR9	833	27	19113	4.24903	1	0.737563	39.3865
UP_SEQ_FEATURE	repeat:LRR 10	11	1.31265	0.0315529	LRRC16A, SLITRK3, TLR2, TLR4, LRRK2, TLR6, LRRK1, TLR7, TLR8, CD180, TLR9	833	117	19113	2.1572	1	0.76358	42.9541
GOTERM_BP_FAT	GO:0045089~positive regulation of innate immune response	7	0.835322	0.0322694	MYD88, TLR2, TLR4, TLR6, TLR7, TLR8, CD1D	712	46	13528	2.8913	1	0.261267	44.9549
UP_SEQ_FEATURE	repeat:LRR 21	4	0.477327	0.0411705	TLR4, TLR7, TLR8, TLR9	833	18	19113	5.09884	1	0.821862	52.0998
BIOCARTA	h_tollPathway:Toll-Like Receptor Pathway	9	1.07399	0.0412361	MYD88, LY96, MAP3K1, TLR2, TLR4, IKBKB, TLR6, TLR7, TLR9	158	37	1437	2.21228	0.999959	0.67468	41.9311
UP_SEQ_FEATURE	repeat:LRR 12	9	1.07399	0.0445797	SLITRK3, TLR2, TLR4, LRRK2, TLR6, TLR7, TLR8, CD180, TLR9	833	91	19113	2.26926	1	0.830989	54.9956
GOTERM_BP_FAT	GO:0045088~regulation of innate immune response	7	0.835322	0.0628527	MYD88, TLR2, TLR4, TLR6, TLR7, TLR8, CD1D	712	54	13528	2.46296	1	0.398541	69.3184
BIOCARTA	h_dcPathway:Dendritic cells in regulating TH1 and TH2 Development	6	0.71599	0.0699612	TLR2, TLR4, CD40, TLR7, IL10, TLR9	158	21	1437	2.59855	1	0.686659	60.7872
INTERPRO	IPR000483:Cysteine-rich flanking region, C-terminal	7	0.835322	0.238758	SLITRK3, TLR2, TLR4, TLR6, TLR7, TLR8, CD180	791	88	16659	1.67528	1	0.979518	98.8356
SMART	SM00082:LRRCT	7	0.835322	0.368374	SLITRK3, TLR2, TLR4, TLR6, TLR7, TLR8, CD180	508	88	9079	1.42164	1	0.940445	99.757
Annotation Cluster 52	Enrichment Score: 2.3734136059343345
Category	Term	Count	%	PValue	Genes	List Total	Pop Hits	Pop Total	Fold Enrichment	Bonferroni	Benjamini	FDR
SP_PIR_KEYWORDS	cell cycle control	8	0.954654	0.000294274	CDK1, CCNE1, CCND3, CCND2, CDC25C, CCNA2, WEE1, CDC25B	834	31	19235	5.95188	0.140139	0.00407235	0.424455
INTERPRO	IPR004367:Cyclin, C-terminal	6	0.71599	0.00033129	CCNE1, CCNB3, CCNB2, CCND3, CCND2, CCNA2	791	14	16659	9.02601	0.349331	0.0383153	0.539396
INTERPRO	IPR013763:Cyclin-related	8	0.954654	0.00155443	CCNE1, CCNB3, CCNB2, CCND3, CCND2, RBL1, CCNYL1, CCNA2	791	37	16659	4.55366	0.867035	0.118477	2.50731
INTERPRO	IPR014400:Cyclin, A/B/D/E	5	0.596659	0.0018299	CCNE1, CCNB2, CCND3, CCND2, CCNA2	791	12	16659	8.77528	0.907037	0.123637	2.94544
PIR_SUPERFAMILY	PIRSF001771:cyclin, A/B/D/E types	5	0.596659	0.0023301	CCNE1, CCNB2, CCND3, CCND2, CCNA2	415	11	7396	8.10077	0.654847	0.654847	3.26146
INTERPRO	IPR006670:Cyclin	8	0.954654	0.00248856	CCNE1, CCNB3, CCNB2, CCND3, CCND2, RBL1, CCNYL1, CCNA2	791	40	16659	4.21214	0.960509	0.15641	3.98555
PIR_SUPERFAMILY	PIRSF001771:Cyclin_A_B_D_E	5	0.596659	0.00334211	CCNE1, CCNB2, CCND3, CCND2, CCNA2	415	12	7396	7.4257	0.782717	0.533864	4.64694
INTERPRO	IPR006671:Cyclin, N-terminal	7	0.835322	0.0041214	CCNE1, CCNB3, CCNB2, CCND3, CCND2, CCNYL1, CCNA2	791	33	16659	4.46742	0.995283	0.234959	6.51908
SMART	SM00385:CYCLIN	8	0.954654	0.00606792	CCNE1, CCNB3, CCNB2, CCND3, CCND2, RBL1, CCNYL1, CCNA2	508	40	9079	3.57441	0.799474	0.135906	7.66489
SP_PIR_KEYWORDS	cyclin	7	0.835322	0.0203426	CCNE1, CCNB3, CCNB2, CCND3, CCND2, CCNYL1, CCNA2	834	50	19235	3.2289	0.999974	0.137998	25.6978
KEGG_PATHWAY	hsa04115:p53 signaling pathway	10	1.19332	0.0419252	CDK1, CCNE1, CCNB3, CCNB2, CCND3, CCND2, CASP8, TP53, CHEK1, PMAIP1	351	68	5085	2.13047	0.998634	0.240293	40.1771
BIOCARTA	h_cellcyclePathway:Cyclins and Cell Cycle Regulation	5	0.596659	0.288248	CDK1, CCNE1, CCND3, CCND2, RBL1	158	25	1437	1.81899	1	0.934139	98.7585
Annotation Cluster 53	Enrichment Score: 2.251893512464787
Category	Term	Count	%	PValue	Genes	List Total	Pop Hits	Pop Total	Fold Enrichment	Bonferroni	Benjamini	FDR
GOTERM_BP_FAT	GO:0006928~cell motion	47	5.60859	4.43117e-05	ITGAL, MTSS1, PPARD, NEURL, TLN1, TNF, ACVRL1, PTGS2, PLXNA2, CAPZA2, WASF2, S100A9, ARPC5, CAPZB, TPM4, TGFB1, IL10, ITGAM, VCL, TPM3, CD97, ACTR3, ACTR2, APP, GAB2, ARPC3, ARPC2, PTK2B, MSN, SYK, ARHGDIB, ACTB, SELP, CCDC88A, VAV3, MSH2, TGFBR1, ANXA1, ITGA4, MMP14, ARPC1B, PSEN1, ADAM17, VCAN, LRP8, JAK2, PLAU	712	475	13528	1.88	0.136234	0.00152439	0.0806204
GOTERM_BP_FAT	GO:0016477~cell migration	24	2.86396	0.019547	SELP, PPARD, ACVRL1, TNF, VAV3, CCDC88A, PLXNA2, TGFBR1, S100A9, WASF2, ITGA4, MMP14, ITGAM, IL10, TGFB1, PSEN1, GAB2, PTK2B, ADAM17, VCAN, LRP8, MSN, PLAU, SYK	712	276	13528	1.65217	1	0.184442	30.1832
GOTERM_BP_FAT	GO:0051674~localization of cell	25	2.98329	0.0336833	PPARD, NEURL, TNF, ACVRL1, PLXNA2, WASF2, S100A9, TGFB1, IL10, ITGAM, GAB2, PTK2B, MSN, SYK, SELP, CCDC88A, VAV3, TGFBR1, ITGA4, MMP14, PSEN1, ADAM17, LRP8, VCAN, PLAU	712	307	13528	1.54723	1	0.269889	46.4004
GOTERM_BP_FAT	GO:0048870~cell motility	25	2.98329	0.0336833	PPARD, NEURL, TNF, ACVRL1, PLXNA2, WASF2, S100A9, TGFB1, IL10, ITGAM, GAB2, PTK2B, MSN, SYK, SELP, CCDC88A, VAV3, TGFBR1, ITGA4, MMP14, PSEN1, ADAM17, LRP8, VCAN, PLAU	712	307	13528	1.54723	1	0.269889	46.4004
Annotation Cluster 54	Enrichment Score: 2.225005106520574
Category	Term	Count	%	PValue	Genes	List Total	Pop Hits	Pop Total	Fold Enrichment	Bonferroni	Benjamini	FDR
UP_SEQ_FEATURE	zinc finger region:Phorbol-ester/DAG-type	8	0.954654	0.00236493	ARHGEF2, PDZD8, VAV3, RASSF1, RASGRP2, CIT, RACGAP1, VAV1	833	43	19113	4.2688	0.996066	0.264845	4.06056
INTERPRO	IPR002219:Protein kinase C-like, phorbol ester/diacylglycerol binding	10	1.19332	0.00420494	ARHGEF2, PDZD8, VAV3, RASSF1, RASGRP2, CIT, RACGAP1, VAV1, MYO9A, PRKCB	791	67	16659	3.14339	0.995769	0.21997	6.64699
GOTERM_MF_FAT	GO:0019992~diacylglycerol binding	10	1.19332	0.00728862	ARHGEF2, PDZD8, VAV3, RASSF1, RASGRP2, CIT, RACGAP1, VAV1, MYO9A, PRKCB	662	68	12983	2.88409	0.998566	0.150986	10.7693
INTERPRO	IPR002219:Protein kinase C, phorbol ester/diacylglycerol binding	8	0.954654	0.00886268	ARHGEF2, PDZD8, VAV3, RASSF1, CIT, RACGAP1, VAV1, MYO9A	791	50	16659	3.36971	0.99999	0.36988	13.5246
SMART	SM00109:C1	10	1.19332	0.0116731	ARHGEF2, PDZD8, VAV3, RASSF1, RASGRP2, CIT, RACGAP1, VAV1, MYO9A, PRKCB	508	67	9079	2.66747	0.954943	0.21215	14.2594
Annotation Cluster 55	Enrichment Score: 2.192192274681652
Category	Term	Count	%	PValue	Genes	List Total	Pop Hits	Pop Total	Fold Enrichment	Bonferroni	Benjamini	FDR
GOTERM_BP_FAT	GO:0001932~regulation of protein amino acid phosphorylation	26	3.10263	3.94031e-06	TNF, MAP4K1, TTK, TLR4, TLR6, TGFB1, PRKAR2A, PTK2B, MAP3K9, MAP3K1, BCL2, CD4, SYK, PTPRC, CCDC88A, LYN, TGFBR1, P2RX7, CD80, PSEN1, CCND3, CCND2, RIPK1, NLRP12, ADAM17, JAK2	712	173	13528	2.85549	0.0129383	0.00020033	0.00717146
GOTERM_BP_FAT	GO:0070302~regulation of stress-activated protein kinase signaling pathway	12	1.43198	0.000876443	NOD1, TNF, LYN, PTK2B, MAP3K1, MAP3K9, RIPK1, MAP4K1, TLR4, TLR6, PRDX1, SYK	712	69	13528	3.30435	0.944862	0.0166114	1.58324
GOTERM_BP_FAT	GO:0080135~regulation of cellular response to stress	14	1.67064	0.00283749	TNF, LYN, MAP4K1, TLR4, TMEM189, TLR6, PRDX1, EYA3, NOD1, PTK2B, MAP3K9, RIPK1, MAP3K1, SYK	712	103	13528	2.58252	0.999917	0.0429352	5.04035
GOTERM_BP_FAT	GO:0043408~regulation of MAPKKK cascade	14	1.67064	0.00465185	PTPRC, TNF, MAP4K1, TLR4, TIMP2, TLR6, PRDX1, P2RX7, NOD1, PTK2B, MAP3K9, RIPK1, MAP3K1, SYK	712	109	13528	2.44037	1	0.0634717	8.13641
GOTERM_BP_FAT	GO:0043507~positive regulation of JUN kinase activity	7	0.835322	0.00578875	PTK2B, MAP3K1, MAP3K9, RIPK1, MAP4K1, TLR6, SYK	712	32	13528	4.15625	1	0.0741638	10.0275
GOTERM_BP_FAT	GO:0046328~regulation of JNK cascade	10	1.19332	0.00663756	NOD1, TNF, PTK2B, MAP3K1, MAP3K9, RIPK1, MAP4K1, TLR4, TLR6, SYK	712	65	13528	2.92308	1	0.0823852	11.4154
GOTERM_BP_FAT	GO:0043406~positive regulation of MAP kinase activity	13	1.55131	0.00714313	PTPRC, TNF, MAP4K1, TLR6, TGFB1, S1PR2, P2RX7, PSEN1, PTK2B, MAP3K1, RIPK1, MAP3K9, SYK	712	102	13528	2.42157	1	0.086462	12.2324
GOTERM_BP_FAT	GO:0043405~regulation of MAP kinase activity	16	1.90931	0.00723403	PTPRC, TNF, MAP4K1, TLR6, TGFB1, S1PR2, P2RX7, PSEN1, NUP62, PTK2B, MAP3K9, RIPK1, MAP3K1, SPRED2, SPRED1, SYK	712	141	13528	2.15603	1	0.0871988	12.3785
GOTERM_BP_FAT	GO:0043506~regulation of JUN kinase activity	7	0.835322	0.0118965	PTK2B, MAP3K1, MAP3K9, RIPK1, MAP4K1, TLR6, SYK	712	37	13528	3.59459	1	0.126684	19.5733
GOTERM_BP_FAT	GO:0007257~activation of JUN kinase activity	5	0.596659	0.0450539	MAP3K1, MAP3K9, RIPK1, MAP4K1, SYK	712	26	13528	3.65385	1	0.326131	56.7887
GOTERM_BP_FAT	GO:0000187~activation of MAPK activity	9	1.07399	0.0658161	S1PR2, PTPRC, P2RX7, TNF, MAP3K1, MAP3K9, RIPK1, MAP4K1, SYK	712	82	13528	2.08537	1	0.410331	71.037
GOTERM_BP_FAT	GO:0007254~JNK cascade	7	0.835322	0.0884264	SH2D3C, TNF, MAP3K1, MAP3K9, RIPK1, MAP4K1, SYK	712	59	13528	2.25424	1	0.489568	81.4573
GOTERM_BP_FAT	GO:0031098~stress-activated protein kinase signaling pathway	7	0.835322	0.112398	SH2D3C, TNF, MAP3K1, MAP3K9, RIPK1, MAP4K1, SYK	712	63	13528	2.11111	1	0.563018	88.5837
Annotation Cluster 56	Enrichment Score: 2.1477480886415456
Category	Term	Count	%	PValue	Genes	List Total	Pop Hits	Pop Total	Fold Enrichment	Bonferroni	Benjamini	FDR
GOTERM_BP_FAT	GO:0051336~regulation of hydrolase activity	35	4.17661	0.000200893	GNA15, TNF, TBC1D9, PMAIP1, TPM2, ADAP1, TBC1D16, SMAP2, NOD1, PTK2B, P2RY1, GIT2, RAPGEF6, MS4A2, HSPA5, AGAP2, PLCB2, HIP1, TBC1D2, NR1H3, VAV3, PLEK, MSH2, CST3, TP53, ARHGAP27, NLRP3, VAV1, ADAP2, P2RY11, P2RX1, NLRP12, JAK2, ARAP3, ARAP1	712	337	13528	1.97329	0.485221	0.00505602	0.365012
UP_SEQ_FEATURE	domain:Arf-GAP	7	0.835322	0.00110564	SMAP2, ADAP2, GIT2, ARAP3, AGAP2, ARAP1, ADAP1	833	28	19113	5.73619	0.924794	0.168749	1.91813
INTERPRO	IPR001164:Arf GTPase activating protein	7	0.835322	0.00171462	SMAP2, ADAP2, GIT2, ARAP3, AGAP2, ARAP1, ADAP1	791	28	16659	5.26517	0.892016	0.122719	2.76231
UP_SEQ_FEATURE	zinc finger region:C4-type	10	1.19332	0.00264802	SMAP2, BRPF1, ADAP2, FHL3, GIT2, POLR1B, ARAP3, AGAP2, ARAP1, ADAP1	833	68	19113	3.37423	0.997974	0.266624	4.53606
GOTERM_BP_FAT	GO:0032312~regulation of ARF GTPase activity	7	0.835322	0.00287668	SMAP2, ADAP2, GIT2, ARAP3, AGAP2, ARAP1, ADAP1	712	28	13528	4.75	0.999927	0.0433181	5.10826
GOTERM_MF_FAT	GO:0008060~ARF GTPase activator activity	7	0.835322	0.00295908	SMAP2, ADAP2, GIT2, ARAP3, AGAP2, ARAP1, ADAP1	662	29	12983	4.73388	0.929511	0.0750438	4.51105
SMART	SM00105:ArfGap	7	0.835322	0.00386758	SMAP2, ADAP2, GIT2, ARAP3, AGAP2, ARAP1, ADAP1	508	28	9079	4.46801	0.640493	0.0972432	4.9505
GOTERM_BP_FAT	GO:0043087~regulation of GTPase activity	15	1.78998	0.00516102	VAV3, TBC1D9, ARHGAP27, VAV1, ADAP1, TBC1D16, SMAP2, ADAP2, PTK2B, GIT2, RAPGEF6, ARAP3, AGAP2, ARAP1, TBC1D2	712	123	13528	2.31707	1	0.0676877	8.98796
GOTERM_BP_FAT	GO:0032012~regulation of ARF protein signal transduction	8	0.954654	0.00753492	SMAP2, ADAP2, GIT2, CYTH4, ARAP3, AGAP2, ARAP1, ADAP1	712	44	13528	3.45455	1	0.0900167	12.8606
GOTERM_BP_FAT	GO:0046578~regulation of Ras protein signal transduction	20	2.38663	0.0148376	ARHGEF2, ARHGEF1, VAV3, ABR, TBC1D9, CYTH4, ARHGAP27, VAV1, ADAP1, TBC1D16, SMAP2, ADAP2, NUP62, PTK2B, GIT2, SH2B2, ARAP3, AGAP2, ARAP1, TBC1D2	712	210	13528	1.80952	1	0.150456	23.8207
GOTERM_BP_FAT	GO:0032318~regulation of Ras GTPase activity	12	1.43198	0.0205629	TBC1D16, SMAP2, ADAP2, TBC1D9, PTK2B, GIT2, ARHGAP27, ARAP3, AGAP2, ARAP1, ADAP1, TBC1D2	712	104	13528	2.19231	1	0.191518	31.4882
GOTERM_MF_FAT	GO:0043325~phosphatidylinositol-3,4-bisphosphate binding	3	0.357995	0.0338614	ADAP2, PLEK, ARAP3	662	6	12983	9.80589	1	0.396751	41.5249
GOTERM_MF_FAT	GO:0005547~phosphatidylinositol-3,4,5-trisphosphate binding	3	0.357995	0.0734611	ADAP2, ARAP3, ARAP1	662	9	12983	6.53726	1	0.58334	69.5308
UP_SEQ_FEATURE	domain:PH 2	5	0.596659	0.0757504	ADAP2, PLEK, ARAP3, ARAP1, ADAP1	833	37	19113	3.10065	1	0.911464	74.82
UP_SEQ_FEATURE	domain:PH 1	5	0.596659	0.081887	ADAP2, PLEK, ARAP3, ARAP1, ADAP1	833	38	19113	3.01905	1	0.917743	77.5919
Annotation Cluster 57	Enrichment Score: 2.1189332055126697
Category	Term	Count	%	PValue	Genes	List Total	Pop Hits	Pop Total	Fold Enrichment	Bonferroni	Benjamini	FDR
GOTERM_BP_FAT	GO:0042306~regulation of protein import into nucleus	11	1.31265	7.35154e-05	TNF, NFKBIE, TGFBR1, NLRP12, JAK2, NLRP3, TACC3, PKIA, PRDX1, IL10, TGFB1	712	44	13528	4.75	0.215711	0.00224726	0.13372
GOTERM_BP_FAT	GO:0033157~regulation of intracellular protein transport	12	1.43198	7.86754e-05	TNF, NFKBIE, TGFBR1, NLRP12, JAK2, NLRP3, TACC3, PKIA, PRDX1, IL10, TGFB1, LCP1	712	53	13528	4.30189	0.228973	0.00233989	0.143099
GOTERM_BP_FAT	GO:0051235~maintenance of location	13	1.55131	0.000106817	SRI, TLN1, EZR, TNF, NFKBIE, MORC3, FGFR1OP, YWHAB, TMSB4X, TMSB10, TACC3, ASPM, IL10	712	64	13528	3.85937	0.297458	0.00301297	0.194238
GOTERM_BP_FAT	GO:0051223~regulation of protein transport	17	2.02864	0.000297674	TNF, NFKBIE, TGFBR1, YWHAB, CD40, NLRP3, TACC3, PRDX1, PKIA, IL10, TGFB1, P2RX7, NLRP12, JAK2, CASP1, LCP1, IL1A	712	114	13528	2.83333	0.626172	0.00715646	0.540409
GOTERM_BP_FAT	GO:0070201~regulation of establishment of protein localization	17	2.02864	0.000586982	TNF, NFKBIE, TGFBR1, YWHAB, CD40, NLRP3, TACC3, PRDX1, PKIA, IL10, TGFB1, P2RX7, NLRP12, JAK2, CASP1, LCP1, IL1A	712	121	13528	2.66942	0.856374	0.0125219	1.06298
GOTERM_BP_FAT	GO:0051651~maintenance of location in cell	10	1.19332	0.00076958	SRI, TLN1, EZR, NFKBIE, MORC3, FGFR1OP, YWHAB, TACC3, ASPM, IL10	712	48	13528	3.95833	0.921483	0.0153026	1.39147
GOTERM_BP_FAT	GO:0045185~maintenance of protein location	10	1.19332	0.00076958	TLN1, EZR, NFKBIE, MORC3, FGFR1OP, YWHAB, TMSB4X, TMSB10, TACC3, IL10	712	48	13528	3.95833	0.921483	0.0153026	1.39147
GOTERM_BP_FAT	GO:0046822~regulation of nucleocytoplasmic transport	11	1.31265	0.000795428	TNF, NFKBIE, TGFBR1, NLRP12, JAK2, NLRP3, TACC3, PKIA, PRDX1, IL10, TGFB1	712	58	13528	3.60345	0.927917	0.0154413	1.43789
GOTERM_BP_FAT	GO:0032880~regulation of protein localization	18	2.14797	0.000910969	TNF, NFKBIE, TGFBR1, YWHAB, CD40, NLRP3, TACC3, PRDX1, PKIA, IL10, TGFB1, P2RX7, BCL2, NLRP12, JAK2, CASP1, LCP1, IL1A	712	138	13528	2.47826	0.950813	0.0171621	1.64512
GOTERM_BP_FAT	GO:0050715~positive regulation of cytokine secretion	7	0.835322	0.000964504	P2RX7, TNF, NLRP12, CASP1, NLRP3, IL10, IL1A	712	23	13528	5.78261	0.958796	0.0179574	1.741
GOTERM_BP_FAT	GO:0032386~regulation of intracellular transport	12	1.43198	0.00111878	TNF, NFKBIE, TGFBR1, NLRP12, JAK2, NLRP3, TACC3, PKIA, PRDX1, IL10, TGFB1, LCP1	712	71	13528	3.21127	0.975268	0.0204563	2.01681
GOTERM_BP_FAT	GO:0042990~regulation of transcription factor import into nucleus	7	0.835322	0.00414652	TNF, NFKBIE, NLRP12, NLRP3, TACC3, PRDX1, IL10	712	30	13528	4.43333	0.999999	0.0584532	7.28382
GOTERM_BP_FAT	GO:0050707~regulation of cytokine secretion	7	0.835322	0.00414652	P2RX7, TNF, NLRP12, CASP1, NLRP3, IL10, IL1A	712	30	13528	4.43333	0.999999	0.0584532	7.28382
GOTERM_BP_FAT	GO:0051224~negative regulation of protein transport	8	0.954654	0.00439402	TNF, NFKBIE, YWHAB, NLRP12, NLRP3, TACC3, PKIA, IL10	712	40	13528	3.8	1	0.0605535	7.70232
GOTERM_BP_FAT	GO:0051047~positive regulation of secretion	14	1.67064	0.00465185	CD38, P2RX7, TNF, NLRP12, MS4A2, JAK2, ADRBK1, CASP1, NLRP3, TCF7L2, IL10, TGFB1, IL1A, SYK	712	109	13528	2.44037	1	0.0634717	8.13641
GOTERM_BP_FAT	GO:0032731~positive regulation of interleukin-1 beta production	5	0.596659	0.00496022	P2RX7, NLRP12, JAK2, CASP1, NLRP3	712	14	13528	6.78571	1	0.0661844	8.65302
GOTERM_BP_FAT	GO:0050714~positive regulation of protein secretion	8	0.954654	0.00506367	P2RX7, TNF, NLRP12, CASP1, NLRP3, IL10, TGFB1, IL1A	712	41	13528	3.70732	1	0.0669816	8.82573
GOTERM_BP_FAT	GO:0032507~maintenance of protein location in cell	8	0.954654	0.00506367	TLN1, EZR, NFKBIE, MORC3, FGFR1OP, YWHAB, TACC3, IL10	712	41	13528	3.70732	1	0.0669816	8.82573
GOTERM_BP_FAT	GO:0051050~positive regulation of transport	22	2.6253	0.00698982	TNF, TGFBR1, CBL, ADRBK1, NLRP3, TCF7L2, IL10, TGFB1, CD38, SLC11A1, P2RX7, P2RX1, P2RY1, PLCG2, NLRP12, MS4A2, JAK2, CASP1, IL1A, HIP1, NR1H3, SYK	712	223	13528	1.87444	1	0.0849913	11.9854
GOTERM_BP_FAT	GO:0051222~positive regulation of protein transport	10	1.19332	0.00809236	P2RX7, TNF, TGFBR1, NLRP12, JAK2, CASP1, NLRP3, IL10, TGFB1, IL1A	712	67	13528	2.83582	1	0.095008	13.7472
GOTERM_BP_FAT	GO:0042308~negative regulation of protein import into nucleus	5	0.596659	0.00829398	NFKBIE, NLRP3, TACC3, PKIA, IL10	712	16	13528	5.9375	1	0.0969233	14.0657
GOTERM_BP_FAT	GO:0032732~positive regulation of interleukin-1 production	5	0.596659	0.0104025	P2RX7, NLRP12, JAK2, CASP1, NLRP3	712	17	13528	5.58824	1	0.114959	17.331
GOTERM_BP_FAT	GO:0050708~regulation of protein secretion	9	1.07399	0.0104699	P2RX7, TNF, NLRP12, CD40, CASP1, NLRP3, IL10, TGFB1, IL1A	712	58	13528	2.94828	1	0.114899	17.4334
GOTERM_BP_FAT	GO:0060341~regulation of cellular localization	23	2.74463	0.0114026	TNF, NFKBIE, TGFBR1, PTGS1, ADRBK1, CD40, TACC3, NLRP3, PRDX1, TCF7L2, PKIA, IL10, TGFB1, CD38, P2RX7, NLRP12, MS4A2, JAK2, CASP1, NSF, LCP1, IL1A, SYK	712	248	13528	1.7621	1	0.122913	18.8385
GOTERM_BP_FAT	GO:0046823~negative regulation of nucleocytoplasmic transport	5	0.596659	0.0128288	NFKBIE, NLRP3, TACC3, PKIA, IL10	712	18	13528	5.27778	1	0.134257	20.9434
GOTERM_BP_FAT	GO:0042345~regulation of NF-kappaB import into nucleus	5	0.596659	0.0128288	TNF, NLRP12, NLRP3, PRDX1, IL10	712	18	13528	5.27778	1	0.134257	20.9434
GOTERM_BP_FAT	GO:0001818~negative regulation of cytokine production	7	0.835322	0.0135163	SLC11A1, TNF, NLRP12, ADAM17, IDO1, VSIG4, IL10	712	38	13528	3.5	1	0.139655	21.9395
GOTERM_BP_FAT	GO:0032651~regulation of interleukin-1 beta production	5	0.596659	0.0186931	P2RX7, NLRP12, JAK2, CASP1, NLRP3	712	20	13528	4.75	1	0.179619	29.0682
GOTERM_BP_FAT	GO:0050718~positive regulation of interleukin-1 beta secretion	4	0.477327	0.0222732	P2RX7, NLRP12, CASP1, NLRP3	712	12	13528	6.33333	1	0.202503	33.6333
GOTERM_BP_FAT	GO:0051051~negative regulation of transport	14	1.67064	0.0253285	TNF, GNAI2, PTGS2, NFKBIE, PTGS1, YWHAB, NLRP3, TACC3, PKIA, TGFB1, IL10, BCL2, NLRP12, NR1H3	712	135	13528	1.97037	1	0.221289	37.3082
GOTERM_BP_FAT	GO:0032387~negative regulation of intracellular transport	5	0.596659	0.0259824	NFKBIE, NLRP3, TACC3, PKIA, IL10	712	22	13528	4.31818	1	0.225202	38.0694
GOTERM_BP_FAT	GO:0050706~regulation of interleukin-1 beta secretion	4	0.477327	0.0278467	P2RX7, NLRP12, CASP1, NLRP3	712	13	13528	5.84615	1	0.236442	40.1916
GOTERM_BP_FAT	GO:0032652~regulation of interleukin-1 production	5	0.596659	0.0301822	P2RX7, NLRP12, JAK2, CASP1, NLRP3	712	23	13528	4.13043	1	0.250052	42.7535
GOTERM_BP_FAT	GO:0050716~positive regulation of interleukin-1 secretion	4	0.477327	0.0340884	P2RX7, NLRP12, CASP1, NLRP3	712	14	13528	5.42857	1	0.271414	46.8079
GOTERM_BP_FAT	GO:0042992~negative regulation of transcription factor import into nucleus	4	0.477327	0.0340884	NFKBIE, NLRP3, TACC3, IL10	712	14	13528	5.42857	1	0.271414	46.8079
GOTERM_BP_FAT	GO:0051220~cytoplasmic sequestering of protein	4	0.477327	0.0340884	NFKBIE, YWHAB, TACC3, IL10	712	14	13528	5.42857	1	0.271414	46.8079
GOTERM_BP_FAT	GO:0050704~regulation of interleukin-1 secretion	4	0.477327	0.040989	P2RX7, NLRP12, CASP1, NLRP3	712	15	13528	5.06667	1	0.307124	53.3154
GOTERM_BP_FAT	GO:0051046~regulation of secretion	17	2.02864	0.066688	TNF, PTGS1, ADRBK1, CD40, NLRP3, TCF7L2, IL10, TGFB1, CD38, P2RX7, NLRP12, MS4A2, JAK2, CASP1, NSF, IL1A, SYK	712	202	13528	1.59901	1	0.413853	71.5251
GOTERM_BP_FAT	GO:0032388~positive regulation of intracellular transport	5	0.596659	0.0701769	TNF, TGFBR1, NLRP12, JAK2, TGFB1	712	30	13528	3.16667	1	0.427617	73.4014
GOTERM_BP_FAT	GO:0050710~negative regulation of cytokine secretion	3	0.357995	0.0938249	TNF, NLRP12, IL10	712	10	13528	5.7	1	0.508064	83.3573
INTERPRO	IPR011029:DEATH-like	7	0.835322	0.0973915	TNFRSF1A, MYD88, RIPK1, CASP8, NLRP12, CASP1, NLRP3	791	67	16659	2.20037	1	0.902856	81.2235
GOTERM_BP_FAT	GO:0042994~cytoplasmic sequestering of transcription factor	3	0.357995	0.110814	NFKBIE, TACC3, IL10	712	11	13528	5.18182	1	0.559857	88.2072
GOTERM_BP_FAT	GO:0050709~negative regulation of protein secretion	3	0.357995	0.204256	TNF, NLRP12, IL10	712	16	13528	3.5625	1	0.747906	98.4369
GOTERM_BP_FAT	GO:0051048~negative regulation of secretion	4	0.477327	0.55787	TNF, PTGS1, NLRP12, IL10	712	55	13528	1.38182	1	0.978909	100
Annotation Cluster 58	Enrichment Score: 2.0899674096144483
Category	Term	Count	%	PValue	Genes	List Total	Pop Hits	Pop Total	Fold Enrichment	Bonferroni	Benjamini	FDR
UP_SEQ_FEATURE	domain:AGC-kinase C-terminal	9	1.07399	0.00247357	MAST2, RPS6KA1, STK38, SGK3, ADRBK2, ADRBK1, MASTL, CIT, PRKCB	833	55	19113	3.7546	0.996951	0.262793	4.24329
INTERPRO	IPR000961:AGC-kinase, C-terminal	9	1.07399	0.00416428	MAST2, RPS6KA1, STK38, SGK3, ADRBK2, ADRBK1, MASTL, CIT, PRKCB	791	55	16659	3.44629	0.995539	0.227197	6.58475
SMART	SM00133:S_TK_X	9	1.07399	0.0107278	MAST2, RPS6KA1, STK38, SGK3, ADRBK2, ADRBK1, MASTL, CIT, PRKCB	508	55	9079	2.92452	0.942008	0.211235	13.1787
INTERPRO	IPR017892:Protein kinase, C-terminal	6	0.71599	0.0395144	MAST2, RPS6KA1, STK38, SGK3, CIT, PRKCB	791	40	16659	3.1591	1	0.720673	48.2157
Annotation Cluster 59	Enrichment Score: 2.0812083671600816
Category	Term	Count	%	PValue	Genes	List Total	Pop Hits	Pop Total	Fold Enrichment	Bonferroni	Benjamini	FDR
GOTERM_BP_FAT	GO:0010604~positive regulation of macromolecule metabolic process	80	9.54654	5.63662e-07	MEF2C, ACVRL1, ELF4, NAA15, SPI1, CASK, TTK, TLR4, TLR6, TLR7, TLR8, IL10, TGFB1, TLR9, CCNE1, APP, BRPF1, CCNA2, IL1A, SAMD4A, SYK, CDK1, LYN, RAN, TP53, CD40, UBE2C, HMGA1, RAD51, EYA3, CD86, EP300, PSMA6, TNFSF13B, CD80, PSEN1, CCND3, NCOA3, CCND2, ZMIZ1, ADAM17, PSME3, PRDM1, LRRK2, CLN6, SMARCA4, HMGB2, TNF, BLM, TNFRSF8, TCF7L2, PLAGL1, SLC11A1, TNFRSF1A, PTK2B, MAP3K1, BCL2, FBXO5, CD4, TC…	712	857	13528	1.77363	0.00186117	4.90225e-05	0.00102591
GOTERM_BP_FAT	GO:0010557~positive regulation of macromolecule biosynthetic process	55	6.56325	0.00062261	MEF2C, ACVRL1, ELF4, SPI1, NAA15, CASK, TLR4, TLR6, TLR7, IL10, TGFB1, TLR8, TLR9, CCNE1, BRPF1, APP, CCNA2, SAMD4A, IL1A, SYK, RAN, TP53, HMGA1, CD86, EP300, CD80, NCOA3, ZMIZ1, SMARCA4, HMGB2, TNF, BLM, TNFRSF8, TCF7L2, PLAGL1, TNFRSF1A, SLC11A1, PTK2B, MAP3K1, CD4, RUNX1, NFATC2, TCF4, NR1H3, TAF2, TGFBR1, ILF3, USF1, ATXN7L3, NUP62, ILF2, IRF1, JAK3, RBM14, KLF4	712	654	13528	1.59786	0.872338	0.013108	1.12716
GOTERM_BP_FAT	GO:0031328~positive regulation of cellular biosynthetic process	57	6.80191	0.000632811	MEF2C, ACVRL1, ELF4, SPI1, NAA15, CASK, TLR4, TLR6, TLR7, IL10, TGFB1, TLR8, TLR9, CCNE1, BRPF1, APP, CCNA2, IL1A, SAMD4A, SYK, HSP90AA1, RAN, TP53, HMGA1, CD86, EP300, CD80, NCOA3, ZMIZ1, SMARCA4, HMGB2, TNF, BLM, TNFRSF8, TCF7L2, PLAGL1, TNFRSF1A, SLC11A1, PTK2B, MAP3K1, CD4, RUNX1, NFATC2, TCF4, NR1H3, TAF2, TGFBR1, ILF3, USF1, ATXN7L3, NUP62, ILF2, IRF1, JAK2, JAK3, RBM14, KLF4	712	685	13528	1.58102	0.876573	0.0131539	1.14553
GOTERM_BP_FAT	GO:0009891~positive regulation of biosynthetic process	57	6.80191	0.000871545	MEF2C, ACVRL1, ELF4, SPI1, NAA15, CASK, TLR4, TLR6, TLR7, IL10, TGFB1, TLR8, TLR9, CCNE1, BRPF1, APP, CCNA2, IL1A, SAMD4A, SYK, HSP90AA1, RAN, TP53, HMGA1, CD86, EP300, CD80, NCOA3, ZMIZ1, SMARCA4, HMGB2, TNF, BLM, TNFRSF8, TCF7L2, PLAGL1, TNFRSF1A, SLC11A1, PTK2B, MAP3K1, CD4, RUNX1, NFATC2, TCF4, NR1H3, TAF2, TGFBR1, ILF3, USF1, ATXN7L3, NUP62, ILF2, IRF1, JAK2, JAK3, RBM14, KLF4	712	695	13528	1.55827	0.943961	0.0166146	1.57445
GOTERM_BP_FAT	GO:0010628~positive regulation of gene expression	47	5.60859	0.00348989	MEF2C, HMGB2, TNF, ACVRL1, BLM, ELF4, SPI1, NAA15, CASK, TCF7L2, TGFB1, IL10, PLAGL1, CCNE1, TNFRSF1A, SLC11A1, BRPF1, APP, MAP3K1, TCF4, NFATC2, RUNX1, CCNA2, NR1H3, TAF2, RAN, TGFBR1, TP53, ILF3, USF1, HMGA1, ATXN7L3, CD86, EP300, TNFSF13B, NUP62, NCOA3, ILF2, CD80, ZMIZ1, IRF1, DNMT1, PRDM1, JAK3, RBM14, KLF4, SMARCA4	712	581	13528	1.53701	0.99999	0.0509385	6.1648
GOTERM_BP_FAT	GO:0051173~positive regulation of nitrogen compound metabolic process	50	5.96659	0.00563798	MEF2C, ACVRL1, ELF4, NAA15, SPI1, CASK, IL10, TGFB1, CCNE1, APP, BRPF1, CCNA2, HSP90AA1, RAN, TP53, CD40, HMGA1, RAD51, EYA3, CD86, EP300, CD80, NCOA3, ZMIZ1, SMARCA4, HMGB2, TNF, BLM, TCF7L2, PLAGL1, SLC11A1, TNFRSF1A, MAP3K1, TCF4, RUNX1, NFATC2, NR1H3, TAF2, PTPRC, TGFBR1, ILF3, USF1, ATXN7L3, ILF2, NUP62, IRF1, JAK2, JAK3, RBM14, KLF4	712	644	13528	1.47516	1	0.0728619	9.77887
GOTERM_BP_FAT	GO:0045935~positive regulation of nucleobase, nucleoside, nucleotide and nucleic acid metabolic process	48	5.72792	0.00799611	MEF2C, HMGB2, TNF, ACVRL1, BLM, ELF4, SPI1, NAA15, CASK, TCF7L2, TGFB1, IL10, PLAGL1, CCNE1, TNFRSF1A, SLC11A1, BRPF1, APP, MAP3K1, TCF4, NFATC2, RUNX1, CCNA2, NR1H3, TAF2, PTPRC, RAN, TGFBR1, TP53, ILF3, CD40, USF1, HMGA1, ATXN7L3, RAD51, EYA3, CD86, EP300, NUP62, NCOA3, ILF2, CD80, ZMIZ1, IRF1, JAK3, RBM14, KLF4, SMARCA4	712	624	13528	1.46154	1	0.0942619	13.5947
GOTERM_BP_FAT	GO:0045941~positive regulation of transcription	44	5.2506	0.00890858	MEF2C, HMGB2, TNF, ACVRL1, BLM, ELF4, SPI1, NAA15, CASK, TCF7L2, TGFB1, IL10, PLAGL1, CCNE1, TNFRSF1A, SLC11A1, BRPF1, APP, MAP3K1, TCF4, NFATC2, RUNX1, CCNA2, NR1H3, TAF2, RAN, TGFBR1, TP53, ILF3, USF1, HMGA1, ATXN7L3, CD86, EP300, NUP62, NCOA3, ILF2, CD80, ZMIZ1, IRF1, JAK3, RBM14, KLF4, SMARCA4	712	564	13528	1.48227	1	0.103028	15.0299
GOTERM_BP_FAT	GO:0045893~positive regulation of transcription, DNA-dependent	36	4.29594	0.028457	MEF2C, HMGB2, TNF, ELF4, NAA15, SPI1, CASK, TCF7L2, TGFB1, IL10, PLAGL1, CCNE1, TNFRSF1A, SLC11A1, APP, MAP3K1, TCF4, NFATC2, RUNX1, NR1H3, TAF2, RAN, TP53, ILF3, USF1, HMGA1, ATXN7L3, EP300, NCOA3, ILF2, ZMIZ1, IRF1, JAK3, RBM14, KLF4, SMARCA4	712	477	13528	1.43396	1	0.239805	40.8714
GOTERM_BP_FAT	GO:0051254~positive regulation of RNA metabolic process	36	4.29594	0.0315976	MEF2C, HMGB2, TNF, ELF4, NAA15, SPI1, CASK, TCF7L2, TGFB1, IL10, PLAGL1, CCNE1, TNFRSF1A, SLC11A1, APP, MAP3K1, TCF4, NFATC2, RUNX1, NR1H3, TAF2, RAN, TP53, ILF3, USF1, HMGA1, ATXN7L3, EP300, NCOA3, ILF2, ZMIZ1, IRF1, JAK3, RBM14, KLF4, SMARCA4	712	481	13528	1.42204	1	0.258379	44.2551
GOTERM_BP_FAT	GO:0045944~positive regulation of transcription from RNA polymerase II promoter	25	2.98329	0.171486	MEF2C, TAF2, HMGB2, TNF, ELF4, TP53, CASK, USF1, TCF7L2, TGFB1, PLAGL1, SLC11A1, TNFRSF1A, APP, EP300, ZMIZ1, MAP3K1, IRF1, JAK3, RBM14, RUNX1, NFATC2, KLF4, SMARCA4, NR1H3	712	371	13528	1.28032	1	0.693342	96.7418
GOTERM_BP_FAT	GO:0006357~regulation of transcription from RNA polymerase II promoter	45	5.36993	0.182085	MEF2C, HMGB1, HMGB2, PPARD, E2F4, TNF, ELF4, SPI1, CASK, DEK, TCF7L2, TGFB1, PLAGL1, TNFRSF1A, SLC11A1, PFN1, APP, MAP3K1, TCF4, NFATC2, RUNX1, NR1H3, CHD3, KAT2A, TAF2, JARID2, RBL1, TP53, USF1, PKIA, UHRF1, EP300, ZMIZ1, SMARCA5, IRF1, DNMT1, TCF19, PRDM1, ST18, JAK3, RBM14, HDAC9, CUX1, KLF4, SMARCA4	712	727	13528	1.17607	1	0.71043	97.4224
GOTERM_BP_FAT	GO:0051252~regulation of RNA metabolic process	81	9.66587	0.965249	MEF2C, PPARD, HMGN2, E2F4, ELF4, E2F7, E2F8, NAA15, SPI1, CASK, DEK, IL10, TGFB1, CCNE1, APP, YEATS2, MYB, RAN, RBL1, TP53, IFI16, TMEM189, PKIA, HMGA1, HNRNPU, SS18, PA2G4, UHRF1, EP300, NCOA3, NME1, ZMIZ1, SMARCA5, RPS13, RBM38, PRDM2, PRDM1, ST18, CUX1, SMARCA4, HMGB1, HMGB2, TNF, FOXM1, ZNF131, MAPKAPK2, TCF7L2, PLAGL1, SLC11A1, PFN1, TNFRSF1A, HNRNPF, MAP3K1, GATAD2A, LIMD1, RUNX1, NFATC2, T…	712	1813	13528	0.848869	1	0.999997	100
GOTERM_BP_FAT	GO:0006355~regulation of transcription, DNA-dependent	74	8.83055	0.992373	MEF2C, PPARD, HMGN2, E2F4, ELF4, E2F7, E2F8, NAA15, SPI1, CASK, DEK, IL10, TGFB1, CCNE1, APP, YEATS2, MYB, RAN, RBL1, TP53, IFI16, TMEM189, PKIA, HMGA1, SS18, PA2G4, UHRF1, EP300, NCOA3, NME1, ZMIZ1, SMARCA5, PRDM2, PRDM1, ST18, CUX1, SMARCA4, HMGB1, HMGB2, TNF, FOXM1, ZNF131, TCF7L2, PLAGL1, SLC11A1, PFN1, TNFRSF1A, MAP3K1, GATAD2A, LIMD1, RUNX1, NFATC2, TCF4, HELLS, CHD3, NR1H3, KAT2A, TAF2, JA…	712	1773	13528	0.793006	1	1	100
Annotation Cluster 60	Enrichment Score: 2.0387810386454785
Category	Term	Count	%	PValue	Genes	List Total	Pop Hits	Pop Total	Fold Enrichment	Bonferroni	Benjamini	FDR
UP_SEQ_FEATURE	domain:Ras-associating	7	0.835322	0.00316162	RASSF4, RASSF1, RAPGEF6, ARAP3, MYO9A, RALGDS, ARAP1	833	34	19113	4.72392	0.999393	0.285856	5.39309
INTERPRO	IPR000159:Ras-association	7	0.835322	0.0107939	RASSF4, RASSF1, RAPGEF6, ARAP3, MYO9A, RALGDS, ARAP1	791	40	16659	3.68562	0.999999	0.39511	16.2344
SMART	SM00314:RA	7	0.835322	0.0224165	RASSF4, RASSF1, RAPGEF6, ARAP3, MYO9A, RALGDS, ARAP1	508	40	9079	3.12761	0.997484	0.329022	25.6992
Annotation Cluster 61	Enrichment Score: 2.0332144456507772
Category	Term	Count	%	PValue	Genes	List Total	Pop Hits	Pop Total	Fold Enrichment	Bonferroni	Benjamini	FDR
INTERPRO	IPR001715:Calponin-like actin-binding	10	1.19332	0.00564096	PARVG, VAV3, IQGAP3, MICAL1, LRCH4, MAPRE1, VAV1, IQGAP1, ASPM, LCP1	791	70	16659	3.00867	0.999349	0.273126	8.82033
UP_SEQ_FEATURE	domain:CH	7	0.835322	0.00919243	VAV3, IQGAP3, MICAL1, LRCH4, MAPRE1, VAV1, IQGAP1	833	42	19113	3.82413	1	0.564295	14.9287
SMART	SM00033:CH	10	1.19332	0.0153311	PARVG, VAV3, IQGAP3, MICAL1, LRCH4, MAPRE1, VAV1, IQGAP1, ASPM, LCP1	508	70	9079	2.55315	0.983072	0.252738	18.3255
Annotation Cluster 62	Enrichment Score: 2.0305626698907457
Category	Term	Count	%	PValue	Genes	List Total	Pop Hits	Pop Total	Fold Enrichment	Bonferroni	Benjamini	FDR
GOTERM_CC_FAT	GO:0005764~lysosome	21	2.50597	0.0056412	SLC36A1, RAMP2, CTSZ, PSAP, HEXB, IFI30, M6PR, CHIT1, CD1D, SLC11A1, NPC2, PSEN1, HPSE, AP3M1, VAMP4, SNAP23, SLC15A3, DRAM1, VPS36, VPS39, GBA	653	211	12782	1.94815	0.931539	0.0681335	7.76714
GOTERM_CC_FAT	GO:0000323~lytic vacuole	21	2.50597	0.0056412	SLC36A1, RAMP2, CTSZ, PSAP, HEXB, IFI30, M6PR, CHIT1, CD1D, SLC11A1, NPC2, PSEN1, HPSE, AP3M1, VAMP4, SNAP23, SLC15A3, DRAM1, VPS36, VPS39, GBA	653	211	12782	1.94815	0.931539	0.0681335	7.76714
SP_PIR_KEYWORDS	lysosome	14	1.67064	0.0128368	SLC36A1, CTSZ, PSAP, HEXB, IFI30, M6PR, CHIT1, CD1D, DRAM2, HPSE, SLC15A3, DRAM1, VPS39, GBA	834	149	19235	2.16704	0.998677	0.10296	17.0327
GOTERM_CC_FAT	GO:0005773~vacuole	22	2.6253	0.0184735	SLC36A1, RAMP2, CTSZ, PSAP, HEXB, IFI30, M6PR, CHIT1, CD1D, SLC11A1, NPC2, PSEN1, ATG5, HPSE, AP3M1, VAMP4, SNAP23, SLC15A3, DRAM1, VPS36, VPS39, GBA	653	252	12782	1.70887	0.999855	0.153598	23.3942
Annotation Cluster 63	Enrichment Score: 1.969845493769418
Category	Term	Count	%	PValue	Genes	List Total	Pop Hits	Pop Total	Fold Enrichment	Bonferroni	Benjamini	FDR
GOTERM_BP_FAT	GO:0051329~interphase of mitotic cell cycle	15	1.78998	0.00096386	TAF2, CDC6, E2F4, BLM, CENPF, CDC23, CHEK1, CDC25C, CCNE1, APP, CCND2, BCL2, MTBP, CAMK2D, ADAM17	712	103	13528	2.76699	0.958708	0.0180471	1.73984
GOTERM_BP_FAT	GO:0051325~interphase	15	1.78998	0.00128103	TAF2, CDC6, E2F4, BLM, CENPF, CDC23, CHEK1, CDC25C, CCNE1, APP, CCND2, BCL2, MTBP, CAMK2D, ADAM17	712	106	13528	2.68868	0.985542	0.02264	2.30608
GOTERM_BP_FAT	GO:0000079~regulation of cyclin-dependent protein kinase activity	7	0.835322	0.0628527	CDC6, BLM, CCND3, CCND2, ADAM17, CHEK1, CDC25C	712	54	13528	2.46296	1	0.398541	69.3184
GOTERM_BP_FAT	GO:0000082~G1/S transition of mitotic cell cycle	6	0.71599	0.170106	CCNE1, E2F4, CCND2, BCL2, CAMK2D, ADAM17	712	56	13528	2.03571	1	0.690808	96.6415
Annotation Cluster 64	Enrichment Score: 1.9660147136505375
Category	Term	Count	%	PValue	Genes	List Total	Pop Hits	Pop Total	Fold Enrichment	Bonferroni	Benjamini	FDR
GOTERM_BP_FAT	GO:0015837~amine transport	16	1.90931	0.00129749	SLC36A1, YWHAZ, PRAF2, LYN, NFKBIE, SLC38A6, SLC7A7, SLC11A1, SLC1A5, SLC1A3, PSEN1, P2RX1, FOLR1, SLC18A1, APBA1, SYK	712	118	13528	2.57627	0.986309	0.0226852	2.33538
GOTERM_BP_FAT	GO:0006865~amino acid transport	11	1.31265	0.0194733	SLC36A1, SLC1A5, SLC11A1, PRAF2, SLC1A3, PSEN1, NFKBIE, FOLR1, SLC38A6, APBA1, SLC7A7	712	90	13528	2.32222	1	0.184329	30.0877
GOTERM_BP_FAT	GO:0046942~carboxylic acid transport	15	1.78998	0.0226685	SLC36A1, PPARD, PRAF2, NFKBIE, SLC38A6, ANXA1, SLC7A7, SLC11A1, SLC1A5, SLC1A3, PSEN1, SLC16A7, FOLR1, FABP3, APBA1	712	147	13528	1.93878	1	0.20463	34.12
GOTERM_BP_FAT	GO:0015849~organic acid transport	15	1.78998	0.0238767	SLC36A1, PPARD, PRAF2, NFKBIE, SLC38A6, ANXA1, SLC7A7, SLC11A1, SLC1A5, SLC1A3, PSEN1, SLC16A7, FOLR1, FABP3, APBA1	712	148	13528	1.92568	1	0.213253	35.5866
Annotation Cluster 65	Enrichment Score: 1.9344145690423398
Category	Term	Count	%	PValue	Genes	List Total	Pop Hits	Pop Total	Fold Enrichment	Bonferroni	Benjamini	FDR
GOTERM_BP_FAT	GO:0031349~positive regulation of defense response	12	1.43198	0.0014138	TNFRSF1A, MYD88, TLR2, NLRP12, FCER1G, JAK2, TLR4, IDO1, TLR6, TLR7, TLR8, CD1D	712	73	13528	3.12329	0.990683	0.0239364	2.54219
GOTERM_BP_FAT	GO:0032101~regulation of response to external stimulus	17	2.02864	0.00951152	SELP, ADAM10, PLEK, PTGS2, TLR4, IDO1, USF1, TGFB1, IL10, ANXA2, TNFRSF1A, AOAH, NLRP12, FCER1G, ADAM17, JAK2, PLAU	712	159	13528	2.03145	1	0.107768	15.9658
GOTERM_BP_FAT	GO:0032103~positive regulation of response to external stimulus	9	1.07399	0.0183915	TNFRSF1A, ADAM10, NLRP12, ADAM17, FCER1G, JAK2, TLR4, IDO1, TGFB1	712	64	13528	2.67187	1	0.177993	28.6703
GOTERM_BP_FAT	GO:0050729~positive regulation of inflammatory response	6	0.71599	0.0188871	TNFRSF1A, NLRP12, FCER1G, JAK2, TLR4, IDO1	712	30	13528	3.8	1	0.1808	29.323
GOTERM_BP_FAT	GO:0050727~regulation of inflammatory response	9	1.07399	0.045552	TNFRSF1A, PTGS2, AOAH, NLRP12, FCER1G, JAK2, TLR4, IDO1, IL10	712	76	13528	2.25	1	0.328442	57.197
Annotation Cluster 66	Enrichment Score: 1.919726859718513
Category	Term	Count	%	PValue	Genes	List Total	Pop Hits	Pop Total	Fold Enrichment	Bonferroni	Benjamini	FDR
GOTERM_MF_FAT	GO:0001530~lipopolysaccharide binding	5	0.596659	0.00237368	SELP, P2RX7, LY96, TLR2, TLR4	662	12	12983	8.17158	0.880802	0.0624204	3.63403
GOTERM_MF_FAT	GO:0001875~lipopolysaccharide receptor activity	3	0.357995	0.0233543	LY96, TLR2, TLR4	662	5	12983	11.7671	1	0.305565	30.7944
GOTERM_MF_FAT	GO:0008329~pattern recognition receptor activity	4	0.477327	0.0314072	MARCO, LY96, TLR2, TLR4	662	14	12983	5.60337	1	0.37874	39.1679
Annotation Cluster 67	Enrichment Score: 1.9059813670158596
Category	Term	Count	%	PValue	Genes	List Total	Pop Hits	Pop Total	Fold Enrichment	Bonferroni	Benjamini	FDR
GOTERM_BP_FAT	GO:0001568~blood vessel development	24	2.86396	0.00506833	RTN4, SELP, ACVRL1, LMO2, TGFBR1, IL18, WASF2, NAA15, ITGA4, MMP14, TCF7L2, ANXA2, ATP7A, GPI, ARHGAP22, PSEN1, ATG5, PTK2B, ZMIZ1, CASP8, RBPJ, PLAU, RASA1, SMARCA4	712	245	13528	1.86122	1	0.0667748	8.83349
GOTERM_BP_FAT	GO:0001944~vasculature development	24	2.86396	0.00671283	RTN4, SELP, ACVRL1, LMO2, TGFBR1, IL18, WASF2, NAA15, ITGA4, MMP14, TCF7L2, ANXA2, ATP7A, GPI, ARHGAP22, PSEN1, ATG5, PTK2B, ZMIZ1, CASP8, RBPJ, PLAU, RASA1, SMARCA4	712	251	13528	1.81673	1	0.0829722	11.5375
GOTERM_BP_FAT	GO:0048514~blood vessel morphogenesis	21	2.50597	0.00779123	RTN4, SELP, ACVRL1, IL18, TGFBR1, WASF2, NAA15, ITGA4, MMP14, ANXA2, ATP7A, GPI, ARHGAP22, ATG5, PTK2B, ZMIZ1, CASP8, RBPJ, PLAU, RASA1, SMARCA4	712	211	13528	1.891	1	0.0922803	13.2693
GOTERM_BP_FAT	GO:0001525~angiogenesis	13	1.55131	0.0896806	RTN4, ARHGAP22, GPI, ACVRL1, PTK2B, IL18, CASP8, WASF2, NAA15, RBPJ, MMP14, PLAU, ANXA2	712	148	13528	1.66892	1	0.493891	81.9161
Annotation Cluster 68	Enrichment Score: 1.867778580306242
Category	Term	Count	%	PValue	Genes	List Total	Pop Hits	Pop Total	Fold Enrichment	Bonferroni	Benjamini	FDR
GOTERM_MF_FAT	GO:0046625~sphingolipid binding	4	0.477327	0.00234028	SELP, LYN, SELL, MAP3K1	662	6	12983	13.0745	0.877176	0.0634303	3.58375
GOTERM_MF_FAT	GO:0043208~glycosphingolipid binding	3	0.357995	0.0144991	SELP, LYN, SELL	662	4	12983	14.7088	0.999998	0.238394	20.3473
GOTERM_MF_FAT	GO:0051861~glycolipid binding	3	0.357995	0.0734611	SELP, LYN, SELL	662	9	12983	6.53726	1	0.58334	69.5308
Annotation Cluster 69	Enrichment Score: 1.8103094521931495
Category	Term	Count	%	PValue	Genes	List Total	Pop Hits	Pop Total	Fold Enrichment	Bonferroni	Benjamini	FDR
GOTERM_CC_FAT	GO:0000793~condensed chromosome	20	2.38663	2.82336e-05	HMGB1, CCDC99, HMGB2, BLM, NEK2, SGOL1, CENPF, CHEK1, SMC4, RAD51, NCAPD2, KIF2C, SPAG5, NCAPG, FANCD2, CENPC1, SMARCA5, BUB1B, H2AFY, NUP43	653	129	12782	3.03477	0.0132937	0.000637078	0.0403446
SP_PIR_KEYWORDS	kinetochore	9	1.07399	0.00563202	KIF2C, CCDC99, NEK2, SPAG5, CENPC1, SGOL1, BUB1B, CENPF, NUP43	834	63	19235	3.29479	0.944833	0.0541952	7.83836
SP_PIR_KEYWORDS	Chromosome partition	6	0.71599	0.010025	KIF2C, NEK2, SGOL1, ESPL1, PTTG1, NUP43	834	31	19235	4.46391	0.994308	0.0838783	13.551
SP_PIR_KEYWORDS	centromere	6	0.71599	0.0231293	KIF2C, RCC2, NEK2, CENPC1, SGOL1, CENPI	834	38	19235	3.64161	0.999994	0.149751	28.6948
GOTERM_CC_FAT	GO:0000779~condensed chromosome, centromeric region	8	0.954654	0.0502475	KIF2C, CCDC99, SPAG5, CENPC1, SGOL1, BUB1B, CENPF, NUP43	653	66	12782	2.37264	1	0.309438	52.1367
GOTERM_CC_FAT	GO:0000775~chromosome, centromeric region	12	1.43198	0.0518472	KIF2C, CCDC99, PSEN1, RCC2, SPAG5, CENPC1, SGOL1, BUB1B, CENPF, NUP43, CENPI, HELLS	653	124	12782	1.89428	1	0.310033	53.2761
GOTERM_CC_FAT	GO:0000940~outer kinetochore of condensed chromosome	3	0.357995	0.0737057	CCDC99, BUB1B, CENPF	653	9	12782	6.52476	1	0.379676	66.5214
GOTERM_CC_FAT	GO:0000777~condensed chromosome kinetochore	7	0.835322	0.0740816	KIF2C, CCDC99, SPAG5, CENPC1, BUB1B, CENPF, NUP43	653	58	12782	2.36241	1	0.377375	66.715
GOTERM_CC_FAT	GO:0000776~kinetochore	8	0.954654	0.0971602	KIF2C, CCDC99, PSEN1, SPAG5, CENPC1, BUB1B, CENPF, NUP43	653	77	12782	2.03369	1	0.427	76.7953
Annotation Cluster 70	Enrichment Score: 1.7725656347880714
Category	Term	Count	%	PValue	Genes	List Total	Pop Hits	Pop Total	Fold Enrichment	Bonferroni	Benjamini	FDR
GOTERM_BP_FAT	GO:0007015~actin filament organization	11	1.31265	0.00422665	ARHGEF2, EZR, PAK2, AIF1, PTK2B, BCL2, EVL, ARPC4, GAS7, ARAP1, LCP1	712	72	13528	2.90278	0.999999	0.0590487	7.41951
GOTERM_CC_FAT	GO:0005884~actin filament	7	0.835322	0.0168706	ACTR3, EZR, AIF1, SH2B2, GAS7, IQGAP1, LCP1	653	41	12782	3.34195	0.999686	0.148962	21.5867
GOTERM_BP_FAT	GO:0051017~actin filament bundle formation	5	0.596659	0.022155	EZR, AIF1, PTK2B, GAS7, LCP1	712	21	13528	4.52381	1	0.202632	33.4871
GOTERM_MF_FAT	GO:0051015~actin filament binding	7	0.835322	0.0514207	MYO5A, EZR, MAP1S, AIF1, ARPC4, GAS7, LCP1	662	53	12983	2.59024	1	0.51123	56.0566
Annotation Cluster 71	Enrichment Score: 1.7544769997749041
Category	Term	Count	%	PValue	Genes	List Total	Pop Hits	Pop Total	Fold Enrichment	Bonferroni	Benjamini	FDR
SP_PIR_KEYWORDS	bromodomain	7	0.835322	0.00622629	PHIP, KAT2A, BRPF1, BAZ1A, EP300, ATAD2, SMARCA4	834	39	19235	4.13961	0.959403	0.0576086	8.63119
INTERPRO	IPR018359:Bromodomain, conserved site	7	0.835322	0.00642643	PHIP, KAT2A, BRPF1, BAZ1A, EP300, ATAD2, SMARCA4	791	36	16659	4.09513	0.999766	0.294195	9.98891
UP_SEQ_FEATURE	domain:Bromo	6	0.71599	0.00659123	KAT2A, BRPF1, BAZ1A, EP300, ATAD2, SMARCA4	833	28	19113	4.91674	1	0.461365	10.9327
INTERPRO	IPR001487:Bromodomain	7	0.835322	0.0107939	PHIP, KAT2A, BRPF1, BAZ1A, EP300, ATAD2, SMARCA4	791	40	16659	3.68562	0.999999	0.39511	16.2344
SMART	SM00297:BROMO	7	0.835322	0.0224165	PHIP, KAT2A, BRPF1, BAZ1A, EP300, ATAD2, SMARCA4	508	40	9079	3.12761	0.997484	0.329022	25.6992
GOTERM_BP_FAT	GO:0016573~histone acetylation	4	0.477327	0.465828	KAT2A, BRPF1, EP300, RUVBL2	712	48	13528	1.58333	1	0.954218	99.9989
Annotation Cluster 72	Enrichment Score: 1.7148873008036367
Category	Term	Count	%	PValue	Genes	List Total	Pop Hits	Pop Total	Fold Enrichment	Bonferroni	Benjamini	FDR
GOTERM_MF_FAT	GO:0005099~Ras GTPase activator activity	12	1.43198	0.00636876	TBC1D16, RASAL2, TBC1D9, SIPA1, IQGAP3, ARHGAP27, ARAP3, RASA1, IQGAP1, ARAP1, ARHGAP10, TBC1D2	662	91	12983	2.58617	0.996715	0.139706	9.47269
UP_SEQ_FEATURE	domain:Ras-GAP	4	0.477327	0.0208824	RASAL2, IQGAP3, RASA1, IQGAP1	833	14	19113	6.55565	1	0.699987	30.8899
INTERPRO	IPR001936:Ras GTPase-activating protein	4	0.477327	0.026137	RASAL2, IQGAP3, RASA1, IQGAP1	791	14	16659	6.01734	1	0.614874	35.0992
SMART	SM00323:RasGAP	4	0.477327	0.0397521	RASAL2, IQGAP3, RASA1, IQGAP1	508	14	9079	5.1063	0.999978	0.487934	41.2264
Annotation Cluster 73	Enrichment Score: 1.639285217809797
Category	Term	Count	%	PValue	Genes	List Total	Pop Hits	Pop Total	Fold Enrichment	Bonferroni	Benjamini	FDR
GOTERM_CC_FAT	GO:0005626~insoluble fraction	58	6.92124	0.0158781	PTGS2, PTGS1, CASK, LNPEP, SLC1A5, APP, PLCB3, PRKAR2A, SLC1A3, DYNLL1, PDE4A, LRRC59, SAMD4A, LYN, FLOT1, WNK1, TP53, CD38, PSEN1, ARRB1, NME1, SH3KBP1, LRRK2, EMP1, GALNT3, TPST2, GNAI2, ADRBK1, VRK2, SH3GLB1, FOLR1, BCL2, MAP3K1, RASGRP2, ERO1L, SNAP23, HIP1, SELP, PLP2, TBXAS1, VAC14, NCEH1, PLEK, NCKAP1L, S100A12, P2RX7, CCNB2, P2RX1, SLC16A7, PLCG2, CYFIP2, ABCC1, JAK2, SLC18A1, IKBKB, ABCC…	653	839	12782	1.35317	0.999493	0.143438	20.4477
GOTERM_CC_FAT	GO:0005624~membrane fraction	55	6.56325	0.0250358	PTGS2, PTGS1, CASK, LNPEP, SLC1A5, APP, PRKAR2A, SLC1A3, DYNLL1, PDE4A, LRRC59, SAMD4A, LYN, FLOT1, WNK1, CD38, PSEN1, ARRB1, NME1, SH3KBP1, LRRK2, EMP1, GALNT3, TPST2, GNAI2, ADRBK1, VRK2, SH3GLB1, FOLR1, BCL2, MAP3K1, RASGRP2, ERO1L, SNAP23, HIP1, SELP, PLP2, VAC14, NCEH1, TBXAS1, PLEK, NCKAP1L, P2RX7, CCNB2, P2RX1, SLC16A7, PLCG2, CYFIP2, ABCC1, JAK2, SLC18A1, IKBKB, ABCC5, VLDLR, SLC9A1	653	809	12782	1.33076	0.999994	0.193142	30.3977
GOTERM_CC_FAT	GO:0000267~cell fraction	70	8.35322	0.0303938	PTGS2, HEXB, PTGS1, CASK, LNPEP, SLC1A5, PRKAR2A, APP, PLCB3, SLC1A3, DYNLL1, PDE4A, LRRC59, SAMD4A, LYN, NCF1, FLOT1, TP53, WNK1, PFKP, PKIA, CD38, PSEN1, TNFSF13B, ARRB1, NME1, RARS, SH3KBP1, LRRK2, EMP1, GALNT3, TPST2, YWHAZ, GNAI2, ADRBK1, VRK2, SH3GLB1, FOLR1, BCL2, MAP3K1, RASGRP2, SNAP23, ERO1L, HIP1, ACTB, PLP2, SELP, TBXAS1, NCEH1, VAC14, PLEK, NCKAP1L, IDO1, S100A12, ANXA2, CD55, P2RX7,…	653	1083	12782	1.26519	1	0.219615	35.6693
Annotation Cluster 74	Enrichment Score: 1.6372834558378113
Category	Term	Count	%	PValue	Genes	List Total	Pop Hits	Pop Total	Fold Enrichment	Bonferroni	Benjamini	FDR
GOTERM_MF_FAT	GO:0003697~single-stranded DNA binding	10	1.19332	0.00168852	RECQL, RPA2, HMGB2, RAD51AP1, BLM, MSH2, TP53, MCM4, HNRNPA1, RAD51	662	55	12983	3.56578	0.779641	0.0491668	2.59795
GOTERM_BP_FAT	GO:0006302~double-strand break repair	8	0.954654	0.0431964	EYA3, RECQL, RAD51AP1, BLM, MSH2, TP53, RAD54L, RAD51	712	62	13528	2.45161	1	0.316851	55.233
GOTERM_MF_FAT	GO:0003690~double-stranded DNA binding	10	1.19332	0.0584484	RECQL, HMGB2, RAD51AP1, BLM, MSH2, TP53, IFI16, USF1, KLF4, RAD51	662	97	12983	2.02183	1	0.537003	60.8628
GOTERM_MF_FAT	GO:0043566~structure-specific DNA binding	13	1.55131	0.0662431	HMGB2, RAD51AP1, BLM, MSH2, TP53, IFI16, HNRNPA1, USF1, MCM4, RAD51, RECQL, RPA2, KLF4	662	145	12983	1.7583	1	0.558643	65.6161
Annotation Cluster 75	Enrichment Score: 1.6309104720550767
Category	Term	Count	%	PValue	Genes	List Total	Pop Hits	Pop Total	Fold Enrichment	Bonferroni	Benjamini	FDR
GOTERM_CC_FAT	GO:0016323~basolateral plasma membrane	22	2.6253	0.00162478	PARVG, PTPRC, LIMS1, TLN1, TGFBR1, ANXA1, CASK, EVL, VCL, ATP7A, ACTR3, SLC1A3, LAYN, ARPC2, PTK2B, P2RY1, ZNF384, SH3KBP1, ADAM17, MSN, ZYX, SLC9A1	653	203	12782	2.12135	0.537343	0.024557	2.29726
GOTERM_CC_FAT	GO:0030055~cell-substrate junction	14	1.67064	0.00456349	PARVG, PTPRC, TLN1, LIMS1, EVL, VCL, ACTR3, LAYN, PTK2B, ARPC2, SH3KBP1, ZNF384, ADAM17, ZYX	653	112	12782	2.44678	0.885599	0.0584459	6.32809
GOTERM_CC_FAT	GO:0005925~focal adhesion	13	1.55131	0.00565787	PARVG, PTPRC, TLN1, LIMS1, EVL, VCL, LAYN, PTK2B, ARPC2, SH3KBP1, ZNF384, ADAM17, ZYX	653	102	12782	2.49476	0.932081	0.0666361	7.78924
GOTERM_CC_FAT	GO:0005924~cell-substrate adherens junction	13	1.55131	0.00766949	PARVG, PTPRC, TLN1, LIMS1, EVL, VCL, LAYN, PTK2B, ARPC2, SH3KBP1, ZNF384, ADAM17, ZYX	653	106	12782	2.40062	0.973992	0.081367	10.4199
GOTERM_CC_FAT	GO:0005912~adherens junction	13	1.55131	0.09832	PARVG, PTPRC, TLN1, LIMS1, EVL, VCL, LAYN, PTK2B, ARPC2, SH3KBP1, ZNF384, ADAM17, ZYX	653	155	12782	1.64171	1	0.427341	77.2177
GOTERM_CC_FAT	GO:0070161~anchoring junction	13	1.55131	0.168745	PARVG, PTPRC, TLN1, LIMS1, EVL, VCL, LAYN, PTK2B, ARPC2, SH3KBP1, ZNF384, ADAM17, ZYX	653	172	12782	1.47945	1	0.559009	92.8744
GOTERM_CC_FAT	GO:0030054~cell junction	25	2.98329	0.718195	LIMS1, TLN1, SLC38A6, VCL, ACTR3, PTK2B, ARPC2, RASGRP2, ZYX, SNAP23, CSK, SAMD4A, PARVG, PHACTR1, PTPRC, ARHGEF2, EVL, PJA2, P2RX7, LAYN, SH3KBP1, ZNF384, CYFIP2, ADAM17, LCP1	653	518	12782	0.944704	1	0.971342	100
Annotation Cluster 76	Enrichment Score: 1.629107156397494
Category	Term	Count	%	PValue	Genes	List Total	Pop Hits	Pop Total	Fold Enrichment	Bonferroni	Benjamini	FDR
GOTERM_BP_FAT	GO:0051223~regulation of protein transport	17	2.02864	0.000297674	TNF, NFKBIE, TGFBR1, YWHAB, CD40, NLRP3, TACC3, PRDX1, PKIA, IL10, TGFB1, P2RX7, NLRP12, JAK2, CASP1, LCP1, IL1A	712	114	13528	2.83333	0.626172	0.00715646	0.540409
GOTERM_BP_FAT	GO:0070201~regulation of establishment of protein localization	17	2.02864	0.000586982	TNF, NFKBIE, TGFBR1, YWHAB, CD40, NLRP3, TACC3, PRDX1, PKIA, IL10, TGFB1, P2RX7, NLRP12, JAK2, CASP1, LCP1, IL1A	712	121	13528	2.66942	0.856374	0.0125219	1.06298
GOTERM_BP_FAT	GO:0050715~positive regulation of cytokine secretion	7	0.835322	0.000964504	P2RX7, TNF, NLRP12, CASP1, NLRP3, IL10, IL1A	712	23	13528	5.78261	0.958796	0.0179574	1.741
GOTERM_BP_FAT	GO:0050707~regulation of cytokine secretion	7	0.835322	0.00414652	P2RX7, TNF, NLRP12, CASP1, NLRP3, IL10, IL1A	712	30	13528	4.43333	0.999999	0.0584532	7.28382
GOTERM_BP_FAT	GO:0051047~positive regulation of secretion	14	1.67064	0.00465185	CD38, P2RX7, TNF, NLRP12, MS4A2, JAK2, ADRBK1, CASP1, NLRP3, TCF7L2, IL10, TGFB1, IL1A, SYK	712	109	13528	2.44037	1	0.0634717	8.13641
GOTERM_BP_FAT	GO:0050714~positive regulation of protein secretion	8	0.954654	0.00506367	P2RX7, TNF, NLRP12, CASP1, NLRP3, IL10, TGFB1, IL1A	712	41	13528	3.70732	1	0.0669816	8.82573
GOTERM_BP_FAT	GO:0051222~positive regulation of protein transport	10	1.19332	0.00809236	P2RX7, TNF, TGFBR1, NLRP12, JAK2, CASP1, NLRP3, IL10, TGFB1, IL1A	712	67	13528	2.83582	1	0.095008	13.7472
GOTERM_BP_FAT	GO:0050708~regulation of protein secretion	9	1.07399	0.0104699	P2RX7, TNF, NLRP12, CD40, CASP1, NLRP3, IL10, TGFB1, IL1A	712	58	13528	2.94828	1	0.114899	17.4334
GOTERM_BP_FAT	GO:0002700~regulation of production of molecular mediator of immune response	7	0.835322	0.0192874	PTPRC, TNF, FCER1G, MALT1, CD40, IL10, TGFB1	712	41	13528	3.2439	1	0.183243	29.846
BBID	19.Cytokine_microglia	5	0.596659	0.0318463	TNF, CD40, IL10, TGFB1, IL1A	44	11	358	3.69835	0.924916	0.578127	29.1121
GOTERM_BP_FAT	GO:0002637~regulation of immunoglobulin production	5	0.596659	0.0450539	PTPRC, TNF, CD40, IL10, TGFB1	712	26	13528	3.65385	1	0.326131	56.7887
BIOCARTA	h_il10Pathway:IL-10 Anti-inflammatory Signaling Pathway	4	0.477327	0.065535	TNF, IL10RA, IL10, IL1A	158	9	1437	4.04219	1	0.687128	58.309
GOTERM_BP_FAT	GO:0043112~receptor metabolic process	5	0.596659	0.0773774	PLD2, TNF, ARRB2, IL10, TGFB1	712	31	13528	3.06452	1	0.453886	76.9109
SP_PIR_KEYWORDS	lymphokine	3	0.357995	0.120922	TNF, IL10, IL1A	834	14	19235	4.94219	1	0.460929	84.4739
BBID	58.(CD40L)_immnosurveillance	4	0.477327	0.299029	TNF, CD40, IL10, IL1A	44	16	358	2.03409	1	0.957494	97.7112
BIOCARTA	h_inflamPathway:Cytokines and Inflammatory Response	5	0.596659	0.31415	TNF, CD4, IL10, TGFB1, IL1A	158	26	1437	1.74903	1	0.935592	99.2306
BBID	56.Macrophage_regulation_of_CD4+T_cells	3	0.357995	0.342591	TNF, IL10, IL1A	44	10	358	2.44091	1	0.952666	98.8429
BIOCARTA	h_cytokinePathway:Cytokine Network	4	0.477327	0.376123	TNF, IL18, IL10, IL1A	158	20	1437	1.81899	1	0.956948	99.7734
BBID	88.Alternatively_Activated_APC	3	0.357995	0.388946	TNF, IL10, IL1A	44	11	358	2.21901	1	0.951742	99.4682
Annotation Cluster 77	Enrichment Score: 1.6064503235385275
Category	Term	Count	%	PValue	Genes	List Total	Pop Hits	Pop Total	Fold Enrichment	Bonferroni	Benjamini	FDR
SP_PIR_KEYWORDS	ige-binding protein	3	0.357995	0.017166	LGALS3, FCER1G, MS4A2	834	5	19235	13.8381	0.999861	0.125921	22.1389
GOTERM_MF_FAT	GO:0019863~IgE binding	3	0.357995	0.0233543	LGALS3, FCER1G, MS4A2	662	5	12983	11.7671	1	0.305565	30.7944
GOTERM_MF_FAT	GO:0019865~immunoglobulin binding	4	0.477327	0.0378105	LGALS3, FCGR1A, FCER1G, MS4A2	662	15	12983	5.22981	1	0.421645	45.1391
Annotation Cluster 78	Enrichment Score: 1.599456880347113
Category	Term	Count	%	PValue	Genes	List Total	Pop Hits	Pop Total	Fold Enrichment	Bonferroni	Benjamini	FDR
GOTERM_BP_FAT	GO:0050670~regulation of lymphocyte proliferation	14	1.67064	0.000366775	PTPRC, BLM, IL18, IDO1, CD40, TGFB1, IL10, PDCD1LG2, CD38, TNFSF13B, CD80, INPP5D, VSIG4, SYK	712	83	13528	3.20482	0.702522	0.00862271	0.665461
GOTERM_BP_FAT	GO:0070663~regulation of leukocyte proliferation	14	1.67064	0.000413493	PTPRC, BLM, IL18, IDO1, CD40, TGFB1, IL10, PDCD1LG2, CD38, TNFSF13B, CD80, INPP5D, VSIG4, SYK	712	84	13528	3.16667	0.745098	0.00931848	0.749923
GOTERM_BP_FAT	GO:0032944~regulation of mononuclear cell proliferation	14	1.67064	0.000413493	PTPRC, BLM, IL18, IDO1, CD40, TGFB1, IL10, PDCD1LG2, CD38, TNFSF13B, CD80, INPP5D, VSIG4, SYK	712	84	13528	3.16667	0.745098	0.00931848	0.749923
GOTERM_BP_FAT	GO:0042129~regulation of T cell proliferation	11	1.31265	0.00135679	PTPRC, TNFSF13B, BLM, CD80, IL18, IDO1, VSIG4, PDCD1LG2, IL10, TGFB1, SYK	712	62	13528	3.37097	0.988748	0.0233404	2.44088
GOTERM_BP_FAT	GO:0050864~regulation of B cell activation	9	1.07399	0.00479411	CD38, PTPRC, TNFSF13B, IL2RG, CD40, INPP5D, IL10, TGFB1, SYK	712	51	13528	3.35294	1	0.0648191	8.37507
GOTERM_BP_FAT	GO:0070664~negative regulation of leukocyte proliferation	6	0.71599	0.0244967	IDO1, INPP5D, VSIG4, PDCD1LG2, IL10, TGFB1	712	32	13528	3.5625	1	0.216479	36.3272
GOTERM_BP_FAT	GO:0050672~negative regulation of lymphocyte proliferation	6	0.71599	0.0244967	IDO1, INPP5D, VSIG4, PDCD1LG2, IL10, TGFB1	712	32	13528	3.5625	1	0.216479	36.3272
GOTERM_BP_FAT	GO:0032945~negative regulation of mononuclear cell proliferation	6	0.71599	0.0244967	IDO1, INPP5D, VSIG4, PDCD1LG2, IL10, TGFB1	712	32	13528	3.5625	1	0.216479	36.3272
GOTERM_BP_FAT	GO:0042130~negative regulation of T cell proliferation	5	0.596659	0.0507721	IDO1, VSIG4, PDCD1LG2, IL10, TGFB1	712	27	13528	3.51852	1	0.349835	61.2633
GOTERM_BP_FAT	GO:0051250~negative regulation of lymphocyte activation	6	0.71599	0.15286	IDO1, INPP5D, VSIG4, PDCD1LG2, IL10, TGFB1	712	54	13528	2.11111	1	0.660877	95.1167
GOTERM_BP_FAT	GO:0050868~negative regulation of T cell activation	5	0.596659	0.177516	IDO1, VSIG4, PDCD1LG2, IL10, TGFB1	712	42	13528	2.2619	1	0.70505	97.1474
GOTERM_BP_FAT	GO:0002695~negative regulation of leukocyte activation	6	0.71599	0.179	IDO1, INPP5D, VSIG4, PDCD1LG2, IL10, TGFB1	712	57	13528	2	1	0.707004	97.2396
GOTERM_BP_FAT	GO:0050866~negative regulation of cell activation	6	0.71599	0.21619	IDO1, INPP5D, VSIG4, PDCD1LG2, IL10, TGFB1	712	61	13528	1.86885	1	0.765561	98.8127
GOTERM_BP_FAT	GO:0002683~negative regulation of immune system process	7	0.835322	0.270403	PTPRC, IDO1, INPP5D, VSIG4, PDCD1LG2, IL10, TGFB1	712	83	13528	1.60241	1	0.828986	99.6779
GOTERM_BP_FAT	GO:0050777~negative regulation of immune response	3	0.357995	0.381158	PTPRC, INPP5D, TGFB1	712	25	13528	2.28	1	0.915786	99.9839
GOTERM_BP_FAT	GO:0048585~negative regulation of response to stimulus	5	0.596659	0.77776	PTPRC, AOAH, INPP5D, IL10, TGFB1	712	100	13528	0.95	1	0.998388	100
Annotation Cluster 79	Enrichment Score: 1.597240379341041
Category	Term	Count	%	PValue	Genes	List Total	Pop Hits	Pop Total	Fold Enrichment	Bonferroni	Benjamini	FDR
GOTERM_BP_FAT	GO:0007249~I-kappaB kinase/NF-kappaB cascade	15	1.78998	3.65908e-06	LY96, TLR2, MALT1, TLR4, TLR6, TLR7, TLR8, TANK, IL10, TLR9, BTK, RIPK1, MAP3K1, NLRP12, IKBKB	712	63	13528	4.52381	0.0120204	0.000188939	0.00665963
KEGG_PATHWAY	hsa04620:Toll-like receptor signaling pathway	19	2.2673	0.000146387	PIK3CG, TNF, LY96, PIK3CD, TLR2, TLR4, CD40, TLR6, TLR7, TLR8, TLR9, IKBKE, CD86, MYD88, CD80, RIPK1, CASP8, PIK3R5, IKBKB	351	101	5085	2.72531	0.022293	0.0025019	0.175465
UP_SEQ_FEATURE	domain:TIR	7	0.835322	0.000458288	MYD88, TLR2, TLR4, TLR6, TLR7, TLR8, TLR9	833	24	19113	6.69223	0.657739	0.0928714	0.799319
SP_PIR_KEYWORDS	inflammatory response	12	1.43198	0.000461065	MYD88, LY96, TLR2, CCL8, TLR4, TLR6, TLR7, TLR8, CD180, IL1A, TLR9, S100A12	834	77	19235	3.59432	0.210678	0.00575365	0.664286
INTERPRO	IPR000157:Toll-Interleukin receptor	7	0.835322	0.000562494	MYD88, TLR2, TLR4, TLR6, TLR7, TLR8, TLR9	791	23	16659	6.40977	0.517976	0.0507905	0.914215
SMART	SM00255:TIR	7	0.835322	0.0013142	MYD88, TLR2, TLR4, TLR6, TLR7, TLR8, TLR9	508	23	9079	5.43932	0.293319	0.0562205	1.70827
GOTERM_BP_FAT	GO:0045354~regulation of interferon-alpha biosynthetic process	4	0.477327	0.00133484	TLR7, TLR8, IL10, TLR9	712	5	13528	15.2	0.9879	0.0232083	2.40183
GOTERM_BP_FAT	GO:0032647~regulation of interferon-alpha production	4	0.477327	0.00663534	TLR7, TLR8, IL10, TLR9	712	8	13528	9.5	1	0.082668	11.4118
UP_SEQ_FEATURE	repeat:LRR 16	7	0.835322	0.0127918	SLITRK3, TLR4, LRRK2, TLR7, TLR8, CD180, TLR9	833	45	19113	3.56919	1	0.645974	20.1801
UP_SEQ_FEATURE	repeat:LRR 8	14	1.67064	0.0133487	TLR2, TLR4, TLR6, TLR7, TLR8, CD180, TLR9, LRRC16A, SLITRK3, NOD1, NLRP12, LRCH4, LRRK2, LRRK1	833	149	19113	2.15589	1	0.649279	20.9648
UP_SEQ_FEATURE	repeat:LRR 11	11	1.31265	0.013371	LRRC16A, SLITRK3, TLR2, TLR4, LRRK2, TLR6, LRRK1, TLR7, TLR8, CD180, TLR9	833	102	19113	2.47444	1	0.63784	20.996
UP_SEQ_FEATURE	repeat:LRR 9	13	1.55131	0.0148831	TLR2, TLR4, TLR6, TLR7, TLR8, CD180, TLR9, LRRC16A, SLITRK3, NOD1, LRCH4, LRRK2, LRRK1	833	135	19113	2.2095	1	0.665807	23.0892
UP_SEQ_FEATURE	repeat:LRR 14	8	0.954654	0.015024	SLITRK3, TLR2, TLR4, LRRK2, TLR7, TLR8, CD180, TLR9	833	60	19113	3.0593	1	0.658007	23.2816
GOTERM_BP_FAT	GO:0045356~positive regulation of interferon-alpha biosynthetic process	3	0.357995	0.0154177	TLR7, TLR8, TLR9	712	4	13528	14.25	1	0.154957	24.633
UP_SEQ_FEATURE	repeat:LRR 20	5	0.596659	0.0163045	SLITRK3, TLR4, TLR7, TLR8, TLR9	833	23	19113	4.988	1	0.677258	25.0091
UP_SEQ_FEATURE	repeat:LRR 13	9	1.07399	0.0173099	SLITRK3, TLR2, TLR4, LRRK2, TLR6, TLR7, TLR8, CD180, TLR9	833	76	19113	2.71714	1	0.668408	26.3397
UP_SEQ_FEATURE	repeat:LRR 17	6	0.71599	0.0190159	SLITRK3, TLR4, TLR7, TLR8, CD180, TLR9	833	36	19113	3.82413	1	0.683821	28.5467
UP_SEQ_FEATURE	repeat:LRR 19	5	0.596659	0.0217529	SLITRK3, TLR4, TLR7, TLR8, TLR9	833	25	19113	4.58896	1	0.697695	31.9578
UP_SEQ_FEATURE	repeat:LRR 15	7	0.835322	0.0227423	SLITRK3, TLR4, LRRK2, TLR7, TLR8, CD180, TLR9	833	51	19113	3.14928	1	0.70563	33.1526
UP_SEQ_FEATURE	repeat:LRR 7	15	1.78998	0.0228606	TLR2, TLR4, NLRP3, TLR6, TLR7, TLR8, CD180, TLR9, LRRC16A, SLITRK3, NOD1, NLRP12, LRCH4, LRRK2, LRRK1	833	177	19113	1.94447	1	0.699418	33.2941
GOTERM_BP_FAT	GO:0045359~positive regulation of interferon-beta biosynthetic process	3	0.357995	0.0248062	TLR7, TLR8, TLR9	712	5	13528	11.4	1	0.218348	36.6939
GOTERM_BP_FAT	GO:0045357~regulation of interferon-beta biosynthetic process	3	0.357995	0.0248062	TLR7, TLR8, TLR9	712	5	13528	11.4	1	0.218348	36.6939
UP_SEQ_FEATURE	repeat:LRR 18	5	0.596659	0.0281915	SLITRK3, TLR4, TLR7, TLR8, TLR9	833	27	19113	4.24903	1	0.737563	39.3865
UP_SEQ_FEATURE	repeat:LRR 10	11	1.31265	0.0315529	LRRC16A, SLITRK3, TLR2, TLR4, LRRK2, TLR6, LRRK1, TLR7, TLR8, CD180, TLR9	833	117	19113	2.1572	1	0.76358	42.9541
GOTERM_BP_FAT	GO:0045089~positive regulation of innate immune response	7	0.835322	0.0322694	MYD88, TLR2, TLR4, TLR6, TLR7, TLR8, CD1D	712	46	13528	2.8913	1	0.261267	44.9549
UP_SEQ_FEATURE	repeat:LRR 24	3	0.357995	0.0343549	TLR7, TLR8, TLR9	833	7	19113	9.83348	1	0.780024	45.7758
GOTERM_BP_FAT	GO:0032677~regulation of interleukin-8 production	4	0.477327	0.040989	ADAM17, TLR4, TLR7, TLR8	712	15	13528	5.06667	1	0.307124	53.3154
GOTERM_BP_FAT	GO:0032479~regulation of type I interferon production	4	0.477327	0.040989	TLR7, TLR8, IL10, TLR9	712	15	13528	5.06667	1	0.307124	53.3154
UP_SEQ_FEATURE	repeat:LRR 21	4	0.477327	0.0411705	TLR4, TLR7, TLR8, TLR9	833	18	19113	5.09884	1	0.821862	52.0998
BIOCARTA	h_tollPathway:Toll-Like Receptor Pathway	9	1.07399	0.0412361	MYD88, LY96, MAP3K1, TLR2, TLR4, IKBKB, TLR6, TLR7, TLR9	158	37	1437	2.21228	0.999959	0.67468	41.9311
UP_SEQ_FEATURE	repeat:LRR 12	9	1.07399	0.0445797	SLITRK3, TLR2, TLR4, LRRK2, TLR6, TLR7, TLR8, CD180, TLR9	833	91	19113	2.26926	1	0.830989	54.9956
GOTERM_BP_FAT	GO:0045416~positive regulation of interleukin-8 biosynthetic process	3	0.357995	0.0485714	TLR4, TLR7, TLR8	712	7	13528	8.14286	1	0.341414	59.5957
UP_SEQ_FEATURE	repeat:LRR 4	18	2.14797	0.0498269	ANP32B, ANP32E, TLR2, TLR4, NLRP3, TLR6, TLR7, TLR8, CD180, TLR9, LRRC16A, NOD1, SLITRK3, LRRC59, NLRP12, LRCH4, LRRK2, LRRK1	833	252	19113	1.63891	1	0.859116	59.1321
GOTERM_BP_FAT	GO:0045088~regulation of innate immune response	7	0.835322	0.0628527	MYD88, TLR2, TLR4, TLR6, TLR7, TLR8, CD1D	712	54	13528	2.46296	1	0.398541	69.3184
UP_SEQ_FEATURE	repeat:LRR 1	21	2.50597	0.0644856	WDFY3, SNRPA1, ANP32B, ANP32E, TLR2, TLR4, TLR6, NLRP3, CNOT6, TLR7, TLR8, CD180, TLR9, LRRC16A, NOD1, SLITRK3, LRRC59, NLRP12, LRCH4, LRRK2, LRRK1	833	318	19113	1.51522	1	0.899023	68.8709
UP_SEQ_FEATURE	repeat:LRR 3	20	2.38663	0.0651292	SNRPA1, ANP32B, ANP32E, TLR2, TLR4, TLR6, NLRP3, CNOT6, TLR7, TLR8, CD180, TLR9, LRRC16A, NOD1, SLITRK3, LRRC59, NLRP12, LRCH4, LRRK2, LRRK1	833	299	19113	1.53477	1	0.898019	69.2437
UP_SEQ_FEATURE	repeat:LRR 2	21	2.50597	0.0664448	WDFY3, SNRPA1, ANP32B, ANP32E, TLR2, TLR4, TLR6, NLRP3, CNOT6, TLR7, TLR8, CD180, TLR9, LRRC16A, NOD1, SLITRK3, LRRC59, NLRP12, LRCH4, LRRK2, LRRK1	833	319	19113	1.51047	1	0.896175	69.9927
UP_SEQ_FEATURE	repeat:LRR 23	3	0.357995	0.0675421	TLR7, TLR8, TLR9	833	10	19113	6.88343	1	0.896873	70.6042
SP_PIR_KEYWORDS	leucine-rich repeat	21	2.50597	0.0690361	WDFY3, SNRPA1, ANP32B, ANP32E, TLR2, TLR4, TLR6, NLRP3, CNOT6, TLR7, TLR8, CD180, TLR9, LRRC16A, NOD1, SLITRK3, LRRC59, NLRP12, LRCH4, LRRK2, LRRK1	834	322	19235	1.50414	1	0.334854	64.4364
BIOCARTA	h_dcPathway:Dendritic cells in regulating TH1 and TH2 Development	6	0.71599	0.0699612	TLR2, TLR4, CD40, TLR7, IL10, TLR9	158	21	1437	2.59855	1	0.686659	60.7872
GOTERM_BP_FAT	GO:0032649~regulation of interferon-gamma production	5	0.596659	0.0701769	SLC11A1, IL18, TLR7, TLR8, TLR9	712	30	13528	3.16667	1	0.427617	73.4014
UP_SEQ_FEATURE	repeat:LRR 6	15	1.78998	0.0754898	TLR2, TLR4, NLRP3, TLR6, TLR7, TLR8, CD180, TLR9, LRRC16A, SLITRK3, NOD1, NLRP12, LRCH4, LRRK2, LRRK1	833	210	19113	1.63891	1	0.913523	74.6954
GOTERM_BP_FAT	GO:0045414~regulation of interleukin-8 biosynthetic process	3	0.357995	0.0776879	TLR4, TLR7, TLR8	712	9	13528	6.33333	1	0.453766	77.0519
UP_SEQ_FEATURE	repeat:LRR 5	16	1.90931	0.0808671	TLR2, TLR4, NLRP3, TLR6, TLR7, TLR8, CD180, TLR9, LRRC16A, NOD1, SLITRK3, LRRC59, NLRP12, LRCH4, LRRK2, LRRK1	833	231	19113	1.58925	1	0.917639	77.1521
INTERPRO	IPR001611:Leucine-rich repeat	16	1.90931	0.0823519	ANP32B, ANP32E, TLR2, TLR4, NLRP3, TLR6, CNOT6, TLR7, TLR8, CD180, TLR9, SLITRK3, LRRC59, LRCH4, LRRK2, LRRK1	791	213	16659	1.58202	1	0.892398	75.4098
UP_SEQ_FEATURE	repeat:LRR 22	3	0.357995	0.0935869	TLR7, TLR8, TLR9	833	12	19113	5.73619	1	0.935176	82.0985
GOTERM_BP_FAT	GO:0045078~positive regulation of interferon-gamma biosynthetic process	3	0.357995	0.110814	TLR7, TLR8, TLR9	712	11	13528	5.18182	1	0.559857	88.2072
INTERPRO	IPR004075:Interleukin-1 receptor, type I/Toll precursor	3	0.357995	0.124058	TLR2, TLR6, TLR8	791	13	16659	4.86016	1	0.934578	88.4913
GOTERM_BP_FAT	GO:0045072~regulation of interferon-gamma biosynthetic process	3	0.357995	0.146827	TLR7, TLR8, TLR9	712	13	13528	4.38462	1	0.649197	94.4434
GOTERM_BP_FAT	GO:0032648~regulation of interferon-beta production	3	0.357995	0.146827	TLR7, TLR8, TLR9	712	13	13528	4.38462	1	0.649197	94.4434
GOTERM_CC_FAT	GO:0044440~endosomal part	6	0.71599	0.164282	VAC14, ANKFY1, TLR7, TLR8, TLR9, CD1D	653	57	12782	2.06045	1	0.551796	92.3076
GOTERM_CC_FAT	GO:0010008~endosome membrane	6	0.71599	0.164282	VAC14, ANKFY1, TLR7, TLR8, TLR9, CD1D	653	57	12782	2.06045	1	0.551796	92.3076
INTERPRO	IPR003591:Leucine-rich repeat, typical subtype	10	1.19332	0.169781	SLITRK3, TLR2, TLR4, LRCH4, LRRK2, LRRK1, TLR7, CNOT6, TLR8, TLR9	791	131	16659	1.60769	1	0.959953	95.2029
INTERPRO	IPR000483:Cysteine-rich flanking region, C-terminal	7	0.835322	0.238758	SLITRK3, TLR2, TLR4, TLR6, TLR7, TLR8, CD180	791	88	16659	1.67528	1	0.979518	98.8356
SMART	SM00369:LRR_TYP	10	1.19332	0.309375	SLITRK3, TLR2, TLR4, LRCH4, LRRK2, LRRK1, TLR7, CNOT6, TLR8, TLR9	508	131	9079	1.36428	1	0.923589	99.2171
SMART	SM00082:LRRCT	7	0.835322	0.368374	SLITRK3, TLR2, TLR4, TLR6, TLR7, TLR8, CD180	508	88	9079	1.42164	1	0.940445	99.757
Annotation Cluster 80	Enrichment Score: 1.5790684119219827
Category	Term	Count	%	PValue	Genes	List Total	Pop Hits	Pop Total	Fold Enrichment	Bonferroni	Benjamini	FDR
GOTERM_BP_FAT	GO:0000075~cell cycle checkpoint	13	1.55131	0.00281367	CDC6, CDK1, BLM, MSH2, TP53, TTK, CENPF, CHEK1, TGFB1, CDC45, BUB1B, RBM38, CCNA2	712	91	13528	2.71429	0.99991	0.0427777	4.99906
GOTERM_BP_FAT	GO:0031570~DNA integrity checkpoint	9	1.07399	0.00541126	CDK1, CDC6, CDC45, BLM, MSH2, TP53, CHEK1, RBM38, CCNA2	712	52	13528	3.28846	1	0.0703039	9.40373
GOTERM_BP_FAT	GO:0051052~regulation of DNA metabolic process	14	1.67064	0.0067916	PTPRC, CDC6, CCDC88A, BLM, MSH2, S100A11, TP53, CD40, TMEM189, TGFB1, IL10, RAD51, EYA3, CDC45	712	114	13528	2.33333	1	0.0832868	11.6651
GOTERM_BP_FAT	GO:0008156~negative regulation of DNA replication	6	0.71599	0.0141956	CDC6, CDC45, BLM, S100A11, TP53, TGFB1	712	28	13528	4.07143	1	0.144839	22.912
GOTERM_BP_FAT	GO:0051053~negative regulation of DNA metabolic process	7	0.835322	0.0152841	CDC6, CDC45, BLM, MSH2, S100A11, TP53, TGFB1	712	39	13528	3.41026	1	0.154179	24.4467
GOTERM_BP_FAT	GO:0000077~DNA damage checkpoint	7	0.835322	0.0387432	CDK1, BLM, MSH2, TP53, CHEK1, RBM38, CCNA2	712	48	13528	2.77083	1	0.294733	51.285
GOTERM_BP_FAT	GO:0042770~DNA damage response, signal transduction	9	1.07399	0.0585327	CDK1, BLM, HIPK1, MSH2, TP53, CHEK1, RBM38, IFI16, CCNA2	712	80	13528	2.1375	1	0.382867	66.6395
GOTERM_BP_FAT	GO:0006275~regulation of DNA replication	7	0.835322	0.106121	CDC6, CDC45, CCDC88A, BLM, S100A11, TP53, TGFB1	712	62	13528	2.14516	1	0.547175	87.0215
GOTERM_BP_FAT	GO:0031572~G2/M transition DNA damage checkpoint	3	0.357995	0.146827	CDK1, BLM, CCNA2	712	13	13528	4.38462	1	0.649197	94.4434
GOTERM_BP_FAT	GO:0031576~G2/M transition checkpoint	3	0.357995	0.204256	CDK1, BLM, CCNA2	712	16	13528	3.5625	1	0.747906	98.4369
Annotation Cluster 81	Enrichment Score: 1.535784381468467
Category	Term	Count	%	PValue	Genes	List Total	Pop Hits	Pop Total	Fold Enrichment	Bonferroni	Benjamini	FDR
GOTERM_BP_FAT	GO:0010572~positive regulation of platelet activation	3	0.357995	0.0154177	SELP, PLEK, TLR4	712	4	13528	14.25	1	0.154957	24.633
GOTERM_BP_FAT	GO:0050818~regulation of coagulation	7	0.835322	0.0192874	SELP, PLEK, PSEN1, TLR4, USF1, PLAU, ANXA2	712	41	13528	3.2439	1	0.183243	29.846
GOTERM_BP_FAT	GO:0030193~regulation of blood coagulation	6	0.71599	0.0386672	SELP, PLEK, TLR4, USF1, PLAU, ANXA2	712	36	13528	3.16667	1	0.295561	51.2149
GOTERM_BP_FAT	GO:0010543~regulation of platelet activation	3	0.357995	0.0625501	SELP, PLEK, TLR4	712	8	13528	7.125	1	0.397742	69.1375
Annotation Cluster 82	Enrichment Score: 1.534534765617422
Category	Term	Count	%	PValue	Genes	List Total	Pop Hits	Pop Total	Fold Enrichment	Bonferroni	Benjamini	FDR
GOTERM_BP_FAT	GO:0007159~leukocyte adhesion	10	1.19332	8.14312e-06	SELP, ITGAL, PTPRC, EZR, TNF, CD209, ITGA4, MSN, ITGAM, SYK	712	28	13528	6.78571	0.0265542	0.000354057	0.0148202
BIOCARTA	h_granulocytesPathway:Adhesion and Diapedesis of Granulocytes	6	0.71599	0.0234775	SELP, ITGAL, TNF, SELL, ITGAM, IL1A	158	16	1437	3.4106	0.99666	0.7596	26.4092
BIOCARTA	h_monocytePathway:Monocyte and its Surface Molecules	5	0.596659	0.0244849	SELP, ITGAL, SELL, ITGA4, ITGAM	158	11	1437	4.13406	0.997393	0.69575	27.3831
BIOCARTA	h_LairPathway:Cells and Molecules involved in local acute inflammatory response	5	0.596659	0.0877606	SELP, ITGAL, TNF, ITGA4, IL1A	158	16	1437	2.84217	1	0.747866	69.4434
GOTERM_BP_FAT	GO:0007157~heterophilic cell adhesion	4	0.477327	0.106099	SELP, ITGAL, CD209, ITGA4	712	22	13528	3.45455	1	0.54786	87.0154
BIOCARTA	h_neutrophilPathway:Neutrophil and Its Surface Molecules	3	0.357995	0.214576	ITGAL, SELL, ITGAM	158	8	1437	3.4106	1	0.89242	95.5735
BIOCARTA	h_lympathway:Adhesion and Diapedesis of Lymphocytes	4	0.477327	0.220084	ITGAL, SELL, ITGA4, IL1A	158	15	1437	2.42532	1	0.890244	95.9579
BIOCARTA	h_lymphocytePathway:Adhesion Molecules on Lymphocyte	3	0.357995	0.257159	ITGAL, SELL, ITGA4	158	9	1437	3.03165	1	0.921766	97.8443
Annotation Cluster 83	Enrichment Score: 1.5283444524406748
Category	Term	Count	%	PValue	Genes	List Total	Pop Hits	Pop Total	Fold Enrichment	Bonferroni	Benjamini	FDR
GOTERM_BP_FAT	GO:0051092~positive regulation of NF-kappaB transcription factor activity	9	1.07399	0.00114139	TNF, MYD88, RIPK1, TLR2, MALT1, TLR4, TMEM189, IKBKB, TGFB1	712	41	13528	4.17073	0.97705	0.0205251	2.05715
BIOCARTA	h_nthiPathway:NFkB activation by Nontypeable Hemophilus influenzae	6	0.71599	0.112176	TNF, EP300, MYD88, TGFBR1, TLR2, IKBKB	158	24	1437	2.27373	1	0.795344	78.4707
BIOCARTA	h_il1rPathway:Signal transduction through IL1R	6	0.71599	0.203065	TNF, MYD88, MAP3K1, IKBKB, TGFB1, IL1A	158	29	1437	1.88171	1	0.886848	94.659
Annotation Cluster 84	Enrichment Score: 1.5140447349255475
Category	Term	Count	%	PValue	Genes	List Total	Pop Hits	Pop Total	Fold Enrichment	Bonferroni	Benjamini	FDR
GOTERM_BP_FAT	GO:0043193~positive regulation of gene-specific transcription	12	1.43198	0.00573437	TAF2, MEF2C, HMGB2, TNF, MAP3K1, SPI1, TP53, USF1, TCF7L2, IL10, SMARCA4, NR1H3	712	87	13528	2.62069	1	0.0737765	9.93792
GOTERM_BP_FAT	GO:0010552~positive regulation of specific transcription from RNA polymerase II promoter	9	1.07399	0.00944803	TAF2, MEF2C, HMGB2, MAP3K1, TP53, USF1, TCF7L2, SMARCA4, NR1H3	712	57	13528	3	1	0.107452	15.8677
GOTERM_BP_FAT	GO:0032583~regulation of gene-specific transcription	13	1.55131	0.0495391	TAF2, MEF2C, HMGB2, TNF, SPI1, TP53, TCF7L2, USF1, IL10, MAP3K1, HDAC9, SMARCA4, NR1H3	712	134	13528	1.84328	1	0.344905	60.3371
GOTERM_BP_FAT	GO:0010551~regulation of specific transcription from RNA polymerase II promoter	10	1.19332	0.0584483	TAF2, MEF2C, HMGB2, MAP3K1, TP53, HDAC9, USF1, TCF7L2, SMARCA4, NR1H3	712	94	13528	2.02128	1	0.383147	66.585
GOTERM_BP_FAT	GO:0045944~positive regulation of transcription from RNA polymerase II promoter	25	2.98329	0.171486	MEF2C, TAF2, HMGB2, TNF, ELF4, TP53, CASK, USF1, TCF7L2, TGFB1, PLAGL1, SLC11A1, TNFRSF1A, APP, EP300, ZMIZ1, MAP3K1, IRF1, JAK3, RBM14, RUNX1, NFATC2, KLF4, SMARCA4, NR1H3	712	371	13528	1.28032	1	0.693342	96.7418
Annotation Cluster 85	Enrichment Score: 1.4603608408085869
Category	Term	Count	%	PValue	Genes	List Total	Pop Hits	Pop Total	Fold Enrichment	Bonferroni	Benjamini	FDR
GOTERM_BP_FAT	GO:0002822~regulation of adaptive immune response based on somatic recombination of immune receptors built from immunoglobulin superfamily domains	12	1.43198	0.000112214	SLC11A1, PTPRC, P2RX7, CD86, TNFSF13B, CD80, FCER1G, MALT1, IDO1, CD40, IL10, TGFB1	712	55	13528	4.14545	0.309879	0.00311186	0.204043
GOTERM_BP_FAT	GO:0002819~regulation of adaptive immune response	12	1.43198	0.000133114	SLC11A1, PTPRC, P2RX7, CD86, TNFSF13B, CD80, FCER1G, MALT1, IDO1, CD40, IL10, TGFB1	712	56	13528	4.07143	0.355945	0.00359982	0.242002
GOTERM_BP_FAT	GO:0002824~positive regulation of adaptive immune response based on somatic recombination of immune receptors built from immunoglobulin superfamily domains	7	0.835322	0.00414652	SLC11A1, PTPRC, P2RX7, TNFSF13B, FCER1G, MALT1, IDO1	712	30	13528	4.43333	0.999999	0.0584532	7.28382
GOTERM_BP_FAT	GO:0050864~regulation of B cell activation	9	1.07399	0.00479411	CD38, PTPRC, TNFSF13B, IL2RG, CD40, INPP5D, IL10, TGFB1, SYK	712	51	13528	3.35294	1	0.0648191	8.37507
GOTERM_BP_FAT	GO:0002821~positive regulation of adaptive immune response	7	0.835322	0.00491751	SLC11A1, PTPRC, P2RX7, TNFSF13B, FCER1G, MALT1, IDO1	712	31	13528	4.29032	1	0.0658977	8.58163
BBID	125.T_Cells_CNS-APCs	5	0.596659	0.00888394	CD4, CD40, IL10, TGFB1, IL1A	44	8	358	5.08523	0.510265	0.510265	9.05076
GOTERM_BP_FAT	GO:0000018~regulation of DNA recombination	6	0.71599	0.0103575	PTPRC, BLM, MSH2, CD40, IL10, TGFB1	712	26	13528	4.38462	1	0.114871	17.2627
GOTERM_BP_FAT	GO:0050708~regulation of protein secretion	9	1.07399	0.0104699	P2RX7, TNF, NLRP12, CD40, CASP1, NLRP3, IL10, TGFB1, IL1A	712	58	13528	2.94828	1	0.114899	17.4334
GOTERM_BP_FAT	GO:0002703~regulation of leukocyte mediated immunity	9	1.07399	0.0140267	PTPRC, P2RX7, FCER1G, MS4A2, MALT1, CD40, IL10, TGFB1, SYK	712	61	13528	2.80328	1	0.143675	22.6714
GOTERM_BP_FAT	GO:0030888~regulation of B cell proliferation	6	0.71599	0.0141956	CD38, PTPRC, TNFSF13B, CD40, INPP5D, IL10	712	28	13528	4.07143	1	0.144839	22.912
GOTERM_BP_FAT	GO:0002697~regulation of immune effector process	12	1.43198	0.0168587	PTPRC, P2RX7, TNF, AP2S1, FCER1G, MS4A2, MALT1, CD40, APOBEC3F, IL10, TGFB1, SYK	712	101	13528	2.25743	1	0.165788	26.6156
GOTERM_BP_FAT	GO:0002700~regulation of production of molecular mediator of immune response	7	0.835322	0.0192874	PTPRC, TNF, FCER1G, MALT1, CD40, IL10, TGFB1	712	41	13528	3.2439	1	0.183243	29.846
GOTERM_BP_FAT	GO:0042100~B cell proliferation	4	0.477327	0.0278467	PTPRC, BCL2, CD40, IL10	712	13	13528	5.84615	1	0.236442	40.1916
GOTERM_BP_FAT	GO:0045191~regulation of isotype switching	4	0.477327	0.0278467	PTPRC, CD40, IL10, TGFB1	712	13	13528	5.84615	1	0.236442	40.1916
BBID	19.Cytokine_microglia	5	0.596659	0.0318463	TNF, CD40, IL10, TGFB1, IL1A	44	11	358	3.69835	0.924916	0.578127	29.1121
GOTERM_BP_FAT	GO:0002889~regulation of immunoglobulin mediated immune response	5	0.596659	0.0347591	PTPRC, FCER1G, CD40, IL10, TGFB1	712	24	13528	3.95833	1	0.274096	47.4762
GOTERM_BP_FAT	GO:0002712~regulation of B cell mediated immunity	5	0.596659	0.0347591	PTPRC, FCER1G, CD40, IL10, TGFB1	712	24	13528	3.95833	1	0.274096	47.4762
GOTERM_BP_FAT	GO:0002637~regulation of immunoglobulin production	5	0.596659	0.0450539	PTPRC, TNF, CD40, IL10, TGFB1	712	26	13528	3.65385	1	0.326131	56.7887
GOTERM_BP_FAT	GO:0002706~regulation of lymphocyte mediated immunity	7	0.835322	0.0628527	PTPRC, P2RX7, FCER1G, MALT1, CD40, IL10, TGFB1	712	54	13528	2.46296	1	0.398541	69.3184
GOTERM_BP_FAT	GO:0002718~regulation of cytokine production during immune response	4	0.477327	0.0654802	TNF, FCER1G, MALT1, IL10	712	18	13528	4.22222	1	0.409415	70.8469
GOTERM_BP_FAT	GO:0045830~positive regulation of isotype switching	3	0.357995	0.0776879	PTPRC, CD40, TGFB1	712	9	13528	6.33333	1	0.453766	77.0519
GOTERM_BP_FAT	GO:0045911~positive regulation of DNA recombination	3	0.357995	0.0776879	PTPRC, CD40, TGFB1	712	9	13528	6.33333	1	0.453766	77.0519
GOTERM_BP_FAT	GO:0002699~positive regulation of immune effector process	6	0.71599	0.0794753	PTPRC, P2RX7, FCER1G, MS4A2, MALT1, SYK	712	44	13528	2.59091	1	0.45789	77.848
GOTERM_BP_FAT	GO:0002886~regulation of myeloid leukocyte mediated immunity	3	0.357995	0.0938249	FCER1G, MS4A2, SYK	712	10	13528	5.7	1	0.508064	83.3573
KEGG_PATHWAY	hsa04672:Intestinal immune network for IgA production	7	0.835322	0.117651	CD86, TNFSF13B, CD80, ITGA4, CD40, IL10, TGFB1	351	49	5085	2.0696	1	0.382387	77.7206
KEGG_PATHWAY	hsa05310:Asthma	5	0.596659	0.134978	TNF, FCER1G, MS4A2, CD40, IL10	351	29	5085	2.49779	1	0.419946	82.4378
GOTERM_BP_FAT	GO:0002711~positive regulation of T cell mediated immunity	3	0.357995	0.184791	PTPRC, P2RX7, MALT1	712	15	13528	3.8	1	0.71429	97.5733
GOTERM_BP_FAT	GO:0002440~production of molecular mediator of immune response	4	0.477327	0.221391	SLC11A1, PTPRC, TNFSF13B, MSH2	712	31	13528	2.45161	1	0.771655	98.9482
GOTERM_BP_FAT	GO:0002708~positive regulation of lymphocyte mediated immunity	4	0.477327	0.264166	PTPRC, P2RX7, FCER1G, MALT1	712	34	13528	2.23529	1	0.822725	99.6239
GOTERM_BP_FAT	GO:0002705~positive regulation of leukocyte mediated immunity	4	0.477327	0.264166	PTPRC, P2RX7, FCER1G, MALT1	712	34	13528	2.23529	1	0.822725	99.6239
GOTERM_BP_FAT	GO:0002683~negative regulation of immune system process	7	0.835322	0.270403	PTPRC, IDO1, INPP5D, VSIG4, PDCD1LG2, IL10, TGFB1	712	83	13528	1.60241	1	0.828986	99.6779
GOTERM_BP_FAT	GO:0002709~regulation of T cell mediated immunity	3	0.357995	0.303302	PTPRC, P2RX7, MALT1	712	21	13528	2.71429	1	0.858873	99.8609
GOTERM_BP_FAT	GO:0051054~positive regulation of DNA metabolic process	5	0.596659	0.339595	EYA3, PTPRC, CD40, TGFB1, RAD51	712	56	13528	1.69643	1	0.888922	99.9475
GOTERM_BP_FAT	GO:0048585~negative regulation of response to stimulus	5	0.596659	0.77776	PTPRC, AOAH, INPP5D, IL10, TGFB1	712	100	13528	0.95	1	0.998388	100
Annotation Cluster 86	Enrichment Score: 1.4560703606891832
Category	Term	Count	%	PValue	Genes	List Total	Pop Hits	Pop Total	Fold Enrichment	Bonferroni	Benjamini	FDR
GOTERM_BP_FAT	GO:0002252~immune effector process	22	2.6253	6.42277e-06	PTPRC, YWHAZ, LYN, MSH2, LY9, NLRP3, PRDX1, C1QC, TLR7, TLR8, C1QA, CFP, SLC11A1, C1QB, CD55, MYD88, TNFSF13B, BCL2, ADAM17, FCER1G, INPP5D, VSIG4	712	134	13528	3.1194	0.0210036	0.000298932	0.0116894
GOTERM_BP_FAT	GO:0002250~adaptive immune response	16	1.90931	9.32534e-06	MSH2, IL18, TLR4, LY9, TLR6, C1QC, TLR8, IL10, C1QA, SLC11A1, C1QB, CD55, MYD88, FCER1G, ADAM17, INPP5D	712	77	13528	3.94805	0.0303503	0.000390056	0.0169716
GOTERM_BP_FAT	GO:0002460~adaptive immune response based on somatic recombination of immune receptors built from immunoglobulin superfamily domains	16	1.90931	9.32534e-06	MSH2, IL18, TLR4, LY9, TLR6, C1QC, TLR8, IL10, C1QA, SLC11A1, C1QB, CD55, MYD88, FCER1G, ADAM17, INPP5D	712	77	13528	3.94805	0.0303503	0.000390056	0.0169716
GOTERM_BP_FAT	GO:0002443~leukocyte mediated immunity	15	1.78998	0.000144841	YWHAZ, LYN, MSH2, LY9, PRDX1, C1QC, TLR8, C1QA, SLC11A1, C1QB, CD55, MYD88, FCER1G, ADAM17, INPP5D	712	86	13528	3.31395	0.380433	0.00388458	0.263295
GOTERM_BP_FAT	GO:0002449~lymphocyte mediated immunity	12	1.43198	0.000991514	C1QA, C1QB, SLC11A1, CD55, MYD88, MSH2, FCER1G, LY9, INPP5D, C1QC, PRDX1, TLR8	712	70	13528	3.25714	0.962318	0.0183526	1.78934
GOTERM_BP_FAT	GO:0016064~immunoglobulin mediated immune response	10	1.19332	0.00184265	C1QA, C1QB, CD55, MYD88, MSH2, FCER1G, LY9, INPP5D, C1QC, TLR8	712	54	13528	3.51852	0.997747	0.029871	3.30116
GOTERM_BP_FAT	GO:0019724~B cell mediated immunity	10	1.19332	0.00239099	C1QA, C1QB, CD55, MYD88, MSH2, FCER1G, LY9, INPP5D, C1QC, TLR8	712	56	13528	3.39286	0.999634	0.0376781	4.26348
GOTERM_BP_FAT	GO:0006959~humoral immune response	12	1.43198	0.00270094	C1QA, CFP, C1QB, GPI, CD55, TNF, BCL2, MS4A2, TREM2, VSIG4, C1QC, BLNK	712	79	13528	2.88608	0.999869	0.0414786	4.80339
GOTERM_BP_FAT	GO:0002526~acute inflammatory response	13	1.55131	0.0051926	C1QA, CFP, C1QB, CD55, YWHAZ, P2RX1, LYN, ITIH4, TLR4, IDO1, VSIG4, C1QC, IL1A	712	98	13528	2.52041	1	0.0678202	9.04052
UP_SEQ_FEATURE	glycosylation site:O-linked (Gal...)	3	0.357995	0.0556012	C1QA, C1QB, C1QC	833	9	19113	7.64826	1	0.876403	63.2689
GOTERM_BP_FAT	GO:0006956~complement activation	6	0.71599	0.0677034	C1QA, CFP, C1QB, CD55, VSIG4, C1QC	712	42	13528	2.71429	1	0.418034	72.0837
UP_SEQ_FEATURE	domain:Collagen-like	5	0.596659	0.0698555	C1QA, MARCO, C1QB, MSR1, C1QC	833	36	19113	3.18677	1	0.898623	71.8553
GOTERM_BP_FAT	GO:0002541~activation of plasma proteins involved in acute inflammatory response	6	0.71599	0.0734603	C1QA, CFP, C1QB, CD55, VSIG4, C1QC	712	43	13528	2.65116	1	0.439929	75.06
PIR_SUPERFAMILY	PIRSF002477:complement subcomponent C1q chain A	3	0.357995	0.0866802	C1QA, C1QB, C1QC	415	9	7396	5.94056	1	0.989887	72.4386
SP_PIR_KEYWORDS	complement pathway	4	0.477327	0.12893	C1QA, C1QB, CD55, C1QC	834	29	19235	3.18118	1	0.480898	86.3972
GOTERM_BP_FAT	GO:0016485~protein processing	10	1.19332	0.134648	C1QA, CFP, C1QB, CD55, P2RX7, PSEN1, MMP14, CASP1, VSIG4, C1QC	712	112	13528	1.69643	1	0.623726	92.808
INTERPRO	IPR008983:Tumour necrosis factor-like	5	0.596659	0.163463	C1QA, C1QB, TNF, TNFSF13B, C1QC	791	45	16659	2.34008	1	0.958045	94.571
GOTERM_BP_FAT	GO:0051605~protein maturation by peptide bond cleavage	8	0.954654	0.165644	C1QA, CFP, C1QB, CD55, PSEN1, MMP14, VSIG4, C1QC	712	86	13528	1.76744	1	0.683678	96.2972
GOTERM_BP_FAT	GO:0051604~protein maturation	10	1.19332	0.19214	C1QA, CFP, C1QB, CD55, P2RX7, PSEN1, MMP14, CASP1, VSIG4, C1QC	712	122	13528	1.55738	1	0.727105	97.942
GOTERM_BP_FAT	GO:0006958~complement activation, classical pathway	4	0.477327	0.193726	C1QA, C1QB, CD55, C1QC	712	29	13528	2.62069	1	0.7297	98.0144
SP_PIR_KEYWORDS	hydroxyproline	4	0.477327	0.214781	C1QA, C1QB, CST3, C1QC	834	37	19235	2.49336	1	0.62056	96.9635
KEGG_PATHWAY	hsa05020:Prion diseases	5	0.596659	0.218081	C1QA, C1QB, HSPA5, C1QC, IL1A	351	35	5085	2.0696	1	0.517393	94.7716
GOTERM_BP_FAT	GO:0002455~humoral immune response mediated by circulating immunoglobulin	4	0.477327	0.221391	C1QA, C1QB, CD55, C1QC	712	31	13528	2.45161	1	0.771655	98.9482
SP_PIR_KEYWORDS	triple helix	3	0.357995	0.390886	C1QA, C1QB, C1QC	834	31	19235	2.23196	1	0.810282	99.9227
SP_PIR_KEYWORDS	hydroxylysine	3	0.357995	0.390886	C1QA, C1QB, C1QC	834	31	19235	2.23196	1	0.810282	99.9227
UP_SEQ_FEATURE	domain:C1q	3	0.357995	0.393386	C1QA, C1QB, C1QC	833	31	19113	2.22046	1	0.999827	99.9842
SP_PIR_KEYWORDS	collagen	6	0.71599	0.393947	C1QA, MARCO, C1QB, MSR1, C1QC, TIMP1	834	95	19235	1.45665	1	0.811416	99.9281
INTERPRO	IPR001073:Complement C1q protein	3	0.357995	0.452345	C1QA, C1QB, C1QC	791	32	16659	1.97444	1	0.998941	99.9946
KEGG_PATHWAY	hsa04610:Complement and coagulation cascades	6	0.71599	0.520264	C1QA, C1QB, CD55, F13A1, C1QC, PLAU	351	69	5085	1.25975	1	0.765478	99.9851
SMART	SM00110:C1Q	3	0.357995	0.540447	C1QA, C1QB, C1QC	508	32	9079	1.6755	1	0.984838	99.9962
INTERPRO	IPR008160:Collagen triple helix repeat	5	0.596659	0.568458	C1QA, MARCO, C1QB, MSR1, C1QC	791	84	16659	1.25361	1	0.999724	99.9999
SP_PIR_KEYWORDS	plasma	5	0.596659	0.576779	C1QA, CFP, C1QB, F13A1, C1QC	834	93	19235	1.23998	1	0.914931	99.9996
SP_PIR_KEYWORDS	hydroxylation	4	0.477327	0.598976	C1QA, C1QB, EIF2C2, C1QC	834	71	19235	1.29935	1	0.924962	99.9998
Annotation Cluster 87	Enrichment Score: 1.3861552191456723
Category	Term	Count	%	PValue	Genes	List Total	Pop Hits	Pop Total	Fold Enrichment	Bonferroni	Benjamini	FDR
GOTERM_BP_FAT	GO:0002260~lymphocyte homeostasis	7	0.835322	0.00287668	P2RX7, CCNB2, TNFSF13B, BCL2, SH2B2, IKBKB, TGFB1	712	28	13528	4.75	0.999927	0.0433181	5.10826
GOTERM_BP_FAT	GO:0001776~leukocyte homeostasis	7	0.835322	0.0104183	P2RX7, CCNB2, TNFSF13B, BCL2, SH2B2, IKBKB, TGFB1	712	36	13528	3.69444	1	0.114743	17.355
GOTERM_BP_FAT	GO:0001782~B cell homeostasis	4	0.477327	0.0173719	TNFSF13B, BCL2, SH2B2, IKBKB	712	11	13528	6.90909	1	0.169921	27.3097
GOTERM_BP_FAT	GO:0032845~negative regulation of homeostatic process	5	0.596659	0.022155	CD38, P2RX7, BCL2, INPP5D, TGFB1	712	21	13528	4.52381	1	0.202632	33.4871
GOTERM_BP_FAT	GO:0010522~regulation of calcium ion transport into cytosol	5	0.596659	0.0633383	P2RX7, LYN, BCL2, MS4A2, TGFB1	712	29	13528	3.27586	1	0.400251	69.6064
GOTERM_BP_FAT	GO:0032844~regulation of homeostatic process	11	1.31265	0.0769201	CD38, PTPRC, P2RX7, LMO2, LYN, BCL2, SPI1, ADAM17, MS4A2, INPP5D, TGFB1	712	114	13528	1.83333	1	0.4526	76.7017
GOTERM_BP_FAT	GO:0048872~homeostasis of number of cells	10	1.19332	0.0797284	P2RX7, CCNB2, TNFSF13B, LYN, BCL2, SH2B2, IKBKB, PRDX1, TGFB1, TIMP1	712	100	13528	1.9	1	0.458249	77.9586
GOTERM_BP_FAT	GO:0043029~T cell homeostasis	4	0.477327	0.0951736	P2RX7, CCNB2, BCL2, TGFB1	712	21	13528	3.61905	1	0.512549	83.8024
GOTERM_BP_FAT	GO:0030278~regulation of ossification	4	0.477327	0.784802	P2RX7, PTK2B, BCL2, TGFB1	712	78	13528	0.974359	1	0.998559	100
Annotation Cluster 88	Enrichment Score: 1.3813314327804314
Category	Term	Count	%	PValue	Genes	List Total	Pop Hits	Pop Total	Fold Enrichment	Bonferroni	Benjamini	FDR
SP_PIR_KEYWORDS	glycolysis	8	0.954654	0.00263166	GPI, LDHA, HK3, HK2, PFKP, HK1, PGK1, GAPDH	834	44	19235	4.19337	0.741232	0.0295938	3.73679
GOTERM_BP_FAT	GO:0006007~glucose catabolic process	10	1.19332	0.00306154	GPI, LDHA, HK3, PGD, HK2, PFKP, HK1, RPIA, PGK1, GAPDH	712	58	13528	3.27586	0.99996	0.0454219	5.42794
SP_PIR_KEYWORDS	allosteric enzyme	7	0.835322	0.00622629	ME2, PAK2, HK3, HK2, PFKP, HK1, CAMK1	834	39	19235	4.13961	0.959403	0.0576086	8.63119
GOTERM_BP_FAT	GO:0019320~hexose catabolic process	10	1.19332	0.00977779	GPI, LDHA, HK3, PGD, HK2, PFKP, HK1, RPIA, PGK1, GAPDH	712	69	13528	2.75362	1	0.109878	16.376
UP_SEQ_FEATURE	region of interest:Regulatory	3	0.357995	0.0107095	HK3, HK2, HK1	833	4	19113	17.2086	1	0.593206	17.1805
GOTERM_BP_FAT	GO:0006096~glycolysis	8	0.954654	0.0108002	GPI, LDHA, HK3, HK2, PFKP, HK1, PGK1, GAPDH	712	47	13528	3.23404	1	0.117162	17.9337
GOTERM_BP_FAT	GO:0046365~monosaccharide catabolic process	10	1.19332	0.0117151	GPI, LDHA, HK3, PGD, HK2, PFKP, HK1, RPIA, PGK1, GAPDH	712	71	13528	2.67606	1	0.125269	19.3043
GOTERM_BP_FAT	GO:0016052~carbohydrate catabolic process	13	1.55131	0.0118974	GPI, LDHA, HK3, PGD, HEXB, HK2, CHI3L1, PFKP, HK1, RPIA, PGK1, GAPDH, CHIT1	712	109	13528	2.26606	1	0.126289	19.5747
GOTERM_MF_FAT	GO:0019200~carbohydrate kinase activity	5	0.596659	0.0168072	PFKFB4, HK3, HK2, PFKP, HK1	662	20	12983	4.90295	1	0.2617	23.204
PIR_SUPERFAMILY	PIRSF000527:hexokinase I	3	0.357995	0.0173926	HK3, HK2, HK1	415	4	7396	13.3663	0.999665	0.864693	22.0725
INTERPRO	IPR019807:Hexokinase, conserved site	3	0.357995	0.0204104	HK3, HK2, HK1	791	5	16659	12.6364	1	0.555359	28.581
UP_SEQ_FEATURE	region of interest:Catalytic	7	0.835322	0.0208074	PLD2, HK3, PDE4A, SYNJ1, HK2, HK1, DNMT1	833	50	19113	3.21227	1	0.707575	30.7971
GOTERM_MF_FAT	GO:0004396~hexokinase activity	3	0.357995	0.0233543	HK3, HK2, HK1	662	5	12983	11.7671	1	0.305565	30.7944
GOTERM_BP_FAT	GO:0046164~alcohol catabolic process	10	1.19332	0.0259119	GPI, LDHA, HK3, PGD, HK2, PFKP, HK1, RPIA, PGK1, GAPDH	712	81	13528	2.34568	1	0.225238	37.9876
INTERPRO	IPR001312:Hexokinase	3	0.357995	0.0296617	HK3, HK2, HK1	791	6	16659	10.5303	1	0.642178	38.8289
GOTERM_BP_FAT	GO:0044275~cellular carbohydrate catabolic process	10	1.19332	0.0340597	GPI, LDHA, HK3, PGD, HK2, PFKP, HK1, RPIA, PGK1, GAPDH	712	85	13528	2.23529	1	0.271855	46.7792
KEGG_PATHWAY	hsa04930:Type II diabetes mellitus	8	0.954654	0.0399262	PIK3CG, TNF, HK3, PIK3CD, HK2, HK1, PIK3R5, IKBKB	351	47	5085	2.4659	0.998117	0.238766	38.6625
KEGG_PATHWAY	hsa00520:Amino sugar and nucleotide sugar metabolism	7	0.835322	0.0786631	GPI, HK3, HEXB, HK2, NPL, HK1, CHIT1	351	44	5085	2.30478	0.999997	0.334359	62.5748
KEGG_PATHWAY	hsa00051:Fructose and mannose metabolism	6	0.71599	0.0806351	PFKFB4, HK3, AKR1B1, HK2, PFKP, HK1	351	34	5085	2.55656	0.999998	0.332754	63.5245
KEGG_PATHWAY	hsa00052:Galactose metabolism	5	0.596659	0.0994794	HK3, AKR1B1, HK2, PFKP, HK1	351	26	5085	2.786	1	0.361245	71.5485
GOTERM_BP_FAT	GO:0006006~glucose metabolic process	13	1.55131	0.107811	PPARD, LDHA, TNF, PGD, PFKP, HK2, HK1, USF1, GPI, HK3, RPIA, PGK1, GAPDH	712	153	13528	1.61438	1	0.552417	87.4608
BIOCARTA	h_glycolysisPathway:Glycolysis Pathway	4	0.477327	0.109528	GPI, HK1, PGK1, GAPDH	158	11	1437	3.30725	1	0.805573	77.627
KEGG_PATHWAY	hsa00010:Glycolysis / Gluconeogenesis	8	0.954654	0.115874	GPI, LDHA, HK3, HK2, PFKP, HK1, PGK1, GAPDH	351	60	5085	1.93162	1	0.385108	77.1765
COG_ONTOLOGY	Carbohydrate transport and metabolism	4	0.477327	0.188522	SLC37A1, HK3, HK2, HK1	90	33	1950	2.62626	0.996448	0.609387	82.2836
SP_PIR_KEYWORDS	gluconeogenesis	3	0.357995	0.197888	GPI, PGK1, GAPDH	834	19	19235	3.64161	1	0.610414	95.8699
GOTERM_BP_FAT	GO:0019318~hexose metabolic process	14	1.67064	0.210733	PPARD, LDHA, TNF, PFKFB4, PGD, PFKP, HK2, HK1, USF1, GPI, HK3, RPIA, PGK1, GAPDH	712	192	13528	1.38542	1	0.756293	98.653
KEGG_PATHWAY	hsa00030:Pentose phosphate pathway	4	0.477327	0.245212	GPI, PGD, PFKP, RPIA	351	25	5085	2.31795	1	0.532359	96.5772
GOTERM_BP_FAT	GO:0005996~monosaccharide metabolic process	15	1.78998	0.278986	PPARD, LDHA, TNF, PFKFB4, HEXB, PGD, PFKP, HK2, HK1, USF1, GPI, HK3, RPIA, PGK1, GAPDH	712	222	13528	1.28378	1	0.837968	99.7403
KEGG_PATHWAY	hsa00500:Starch and sucrose metabolism	4	0.477327	0.560124	GPI, HK3, HK2, HK1	351	42	5085	1.37973	1	0.782115	99.9947
GOTERM_BP_FAT	GO:0006091~generation of precursor metabolites and energy	17	2.02864	0.58264	TCIRG1, LDHA, PPARD, MSH2, COX10, HK2, PFKP, HK1, IDH3A, GPI, SLC1A3, HK3, ATP6V1E1, CYBRD1, ERO1L, PGK1, GAPDH	712	313	13528	1.03195	1	0.98288	100
Annotation Cluster 89	Enrichment Score: 1.3797086582075133
Category	Term	Count	%	PValue	Genes	List Total	Pop Hits	Pop Total	Fold Enrichment	Bonferroni	Benjamini	FDR
UP_SEQ_FEATURE	domain:IQ 4	5	0.596659	0.0018596	MYO5A, IQGAP3, MYO9A, IQGAP1, ASPM	833	13	19113	8.82491	0.98714	0.238225	3.2062
UP_SEQ_FEATURE	domain:IQ 3	5	0.596659	0.00988889	MYO5A, IQGAP3, MYO9A, IQGAP1, ASPM	833	20	19113	5.73619	1	0.577233	15.9696
COG_ONTOLOGY	Cytoskeleton	6	0.71599	0.0117346	MYO5A, TUBE1, DYNC1H1, MYO9A, ASPM, LCP1	90	31	1950	4.19355	0.272911	0.272911	9.3164
UP_SEQ_FEATURE	domain:IQ 1	5	0.596659	0.0441385	MYO5A, IQGAP3, MYO9A, IQGAP1, ASPM	833	31	19113	3.70077	1	0.832977	54.6303
UP_SEQ_FEATURE	domain:IQ 2	5	0.596659	0.0441385	MYO5A, IQGAP3, MYO9A, IQGAP1, ASPM	833	31	19113	3.70077	1	0.832977	54.6303
UP_SEQ_FEATURE	domain:IQ 5	3	0.357995	0.0556012	MYO5A, MYO9A, ASPM	833	9	19113	7.64826	1	0.876403	63.2689
SP_PIR_KEYWORDS	calmodulin-binding	10	1.19332	0.0765342	MYO5A, ATP2B1, ATP2B4, IQGAP3, CAMK2D, CASK, CAMK1, IQGAP1, ASPM, CAMKK1	834	120	19235	1.92196	1	0.35545	68.3591
INTERPRO	IPR000048:IQ calmodulin-binding region	6	0.71599	0.39631	MYO5A, IQGAP3, MYO1G, MYO9A, IQGAP1, ASPM	791	87	16659	1.45246	1	0.997535	99.9736
SMART	SM00015:IQ	6	0.71599	0.539483	MYO5A, IQGAP3, MYO1G, MYO9A, IQGAP1, ASPM	508	87	9079	1.23255	1	0.985944	99.9961
Annotation Cluster 90	Enrichment Score: 1.3546338413069678
Category	Term	Count	%	PValue	Genes	List Total	Pop Hits	Pop Total	Fold Enrichment	Bonferroni	Benjamini	FDR
GOTERM_BP_FAT	GO:0034623~cellular macromolecular complex disassembly	6	0.71599	0.0103575	KIF2C, SET, SUPT16H, KIF18A, HMGA1, TTF2	712	26	13528	4.38462	1	0.114871	17.2627
GOTERM_BP_FAT	GO:0032984~macromolecular complex disassembly	6	0.71599	0.0103575	KIF2C, SET, SUPT16H, KIF18A, HMGA1, TTF2	712	26	13528	4.38462	1	0.114871	17.2627
GOTERM_BP_FAT	GO:0031498~chromatin disassembly	3	0.357995	0.0359266	SET, SUPT16H, HMGA1	712	6	13528	9.5	1	0.280065	48.6205
GOTERM_BP_FAT	GO:0006337~nucleosome disassembly	3	0.357995	0.0359266	SET, SUPT16H, HMGA1	712	6	13528	9.5	1	0.280065	48.6205
GOTERM_BP_FAT	GO:0032986~protein-DNA complex disassembly	3	0.357995	0.0359266	SET, SUPT16H, HMGA1	712	6	13528	9.5	1	0.280065	48.6205
GOTERM_BP_FAT	GO:0022411~cellular component disassembly	7	0.835322	0.058337	KIF2C, SET, SUPT16H, KIF18A, PMAIP1, HMGA1, TTF2	712	53	13528	2.50943	1	0.383285	66.5131
GOTERM_BP_FAT	GO:0043241~protein complex disassembly	3	0.357995	0.22393	KIF2C, KIF18A, TTF2	712	17	13528	3.35294	1	0.775416	99.0089
GOTERM_BP_FAT	GO:0043624~cellular protein complex disassembly	3	0.357995	0.22393	KIF2C, KIF18A, TTF2	712	17	13528	3.35294	1	0.775416	99.0089
Annotation Cluster 91	Enrichment Score: 1.353734566931603
Category	Term	Count	%	PValue	Genes	List Total	Pop Hits	Pop Total	Fold Enrichment	Bonferroni	Benjamini	FDR
UP_SEQ_FEATURE	domain:SH2	12	1.43198	0.00301416	SH2D3C, VAV3, LYN, GRB2, SH2B3, SH2B2, INPP5D, CSK, VAV1, BLNK, LCP2, BTK	833	96	19113	2.8681	0.999142	0.285539	5.14778
GOTERM_MF_FAT	GO:0030674~protein binding, bridging	11	1.31265	0.0210441	SH2D3C, ADAP2, VAV3, GRB2, GATAD2A, ANXA1, SH2B2, ARPC4, HSPA5, RBM14, BLNK	662	94	12983	2.295	1	0.297078	28.2001
GOTERM_MF_FAT	GO:0005070~SH3/SH2 adaptor activity	5	0.596659	0.238154	SH2D3C, VAV3, GRB2, SH2B2, BLNK	662	49	12983	2.0012	1	0.881817	98.5548
GOTERM_MF_FAT	GO:0060090~molecular adaptor activity	6	0.71599	0.254628	SH2D3C, MTSS1, VAV3, GRB2, SH2B2, BLNK	662	67	12983	1.75628	1	0.894389	98.9719
Annotation Cluster 92	Enrichment Score: 1.350497624773707
Category	Term	Count	%	PValue	Genes	List Total	Pop Hits	Pop Total	Fold Enrichment	Bonferroni	Benjamini	FDR
GOTERM_BP_FAT	GO:0002762~negative regulation of myeloid leukocyte differentiation	5	0.596659	0.0104025	NME1, TLR4, INPP5D, RUNX1, C1QC	712	17	13528	5.58824	1	0.114959	17.331
GOTERM_BP_FAT	GO:0045638~negative regulation of myeloid cell differentiation	6	0.71599	0.0188871	LMO2, NME1, TLR4, INPP5D, RUNX1, C1QC	712	30	13528	3.8	1	0.1808	29.323
GOTERM_BP_FAT	GO:0030853~negative regulation of granulocyte differentiation	3	0.357995	0.0248062	INPP5D, RUNX1, C1QC	712	5	13528	11.4	1	0.218348	36.6939
GOTERM_BP_FAT	GO:0030852~regulation of granulocyte differentiation	3	0.357995	0.0485714	INPP5D, RUNX1, C1QC	712	7	13528	8.14286	1	0.341414	59.5957
GOTERM_BP_FAT	GO:0002761~regulation of myeloid leukocyte differentiation	6	0.71599	0.062207	TNF, NME1, TLR4, INPP5D, RUNX1, C1QC	712	41	13528	2.78049	1	0.396735	68.9314
GOTERM_BP_FAT	GO:0045637~regulation of myeloid cell differentiation	8	0.954654	0.0739948	TNF, LMO2, NME1, SPI1, TLR4, INPP5D, RUNX1, C1QC	712	70	13528	2.17143	1	0.441632	75.3206
GOTERM_BP_FAT	GO:0045670~regulation of osteoclast differentiation	3	0.357995	0.323022	TNF, TLR4, INPP5D	712	22	13528	2.59091	1	0.876274	99.9175
Annotation Cluster 93	Enrichment Score: 1.3493255577034855
Category	Term	Count	%	PValue	Genes	List Total	Pop Hits	Pop Total	Fold Enrichment	Bonferroni	Benjamini	FDR
GOTERM_BP_FAT	GO:0051276~chromosome organization	46	5.48926	0.000145242	HMGB1, KIFC1, CCDC99, HMGB2, HMGN2, BLM, NEK2, NAP1L1, PTTG1, BRPF1, SET, DKC1, NCAPG2, NCAPG, H2AFZ, H2AFY, ASF1B, HELLS, CHD3, KAT2A, TAF5, MSH2, DLGAP5, RBL1, KIF18A, TP53, CENPF, CDC23, WHSC1, ESPL1, HMGA1, RAD54L, ATXN7L3, SMC4, NCAPD2, EYA3, EP300, FANCD2, SMARCA5, SUPT16H, DNMT1, RUVBL2, RBM14, HDAC9, CHAF1B, SMARCA4	712	485	13528	1.80206	0.381254	0.00386397	0.264024
GOTERM_BP_FAT	GO:0006325~chromatin organization	27	3.22196	0.0966069	HMGB1, HMGB2, HMGN2, NAP1L1, BRPF1, SET, H2AFZ, H2AFY, ASF1B, HELLS, CHD3, KAT2A, TAF5, RBL1, WHSC1, HMGA1, ATXN7L3, EYA3, EP300, SMARCA5, SUPT16H, DNMT1, RUVBL2, HDAC9, RBM14, CHAF1B, SMARCA4	712	378	13528	1.35714	1	0.517306	84.2631
SP_PIR_KEYWORDS	chromatin regulator	13	1.55131	0.214188	RBL1, WHSC1, ATXN7L3, EYA3, BRPF1, SMARCA5, H2AFY, DNMT1, RUVBL2, ASF1B, HDAC9, SMARCA4, CHD3	834	213	19235	1.40763	1	0.622294	96.9302
GOTERM_BP_FAT	GO:0016569~covalent chromatin modification	10	1.19332	0.217701	EYA3, KAT2A, BRPF1, EP300, RUVBL2, HDAC9, RBM14, HELLS, ATXN7L3, SMARCA4	712	126	13528	1.50794	1	0.767629	98.8537
GOTERM_BP_FAT	GO:0016568~chromatin modification	18	2.14797	0.273915	KAT2A, TAF5, RBL1, WHSC1, ATXN7L3, EYA3, BRPF1, EP300, SMARCA5, DNMT1, H2AFY, RUVBL2, HDAC9, ASF1B, RBM14, HELLS, SMARCA4, CHD3	712	274	13528	1.24818	1	0.832535	99.705
Annotation Cluster 94	Enrichment Score: 1.3442546984711607
Category	Term	Count	%	PValue	Genes	List Total	Pop Hits	Pop Total	Fold Enrichment	Bonferroni	Benjamini	FDR
GOTERM_BP_FAT	GO:0051345~positive regulation of hydrolase activity	20	2.38663	0.00277329	GNA15, TNF, PLEK, MSH2, TP53, ARHGAP27, PMAIP1, NLRP3, NOD1, P2RY11, P2RX1, PTK2B, P2RY1, NLRP12, MS4A2, JAK2, PLCB2, ARAP1, HIP1, NR1H3	712	179	13528	2.12291	0.999897	0.0423708	4.92903
GOTERM_BP_FAT	GO:0006919~activation of caspase activity	8	0.954654	0.022211	NOD1, TNF, P2RX1, NLRP12, TP53, PMAIP1, NLRP3, HIP1	712	54	13528	2.81481	1	0.202542	33.5564
GOTERM_BP_FAT	GO:0043280~positive regulation of caspase activity	8	0.954654	0.034233	NOD1, TNF, P2RX1, NLRP12, TP53, PMAIP1, NLRP3, HIP1	712	59	13528	2.57627	1	0.271772	46.9527
GOTERM_BP_FAT	GO:0010952~positive regulation of peptidase activity	8	0.954654	0.034233	NOD1, TNF, P2RX1, NLRP12, TP53, PMAIP1, NLRP3, HIP1	712	59	13528	2.57627	1	0.271772	46.9527
GOTERM_BP_FAT	GO:0052547~regulation of peptidase activity	10	1.19332	0.0363444	NOD1, TNF, P2RX1, CST3, NLRP12, TP53, HSPA5, PMAIP1, NLRP3, HIP1	712	86	13528	2.2093	1	0.282216	49.0242
GOTERM_BP_FAT	GO:0043281~regulation of caspase activity	9	1.07399	0.0550907	NOD1, TNF, P2RX1, NLRP12, TP53, HSPA5, PMAIP1, NLRP3, HIP1	712	79	13528	2.16456	1	0.370966	64.3484
GOTERM_BP_FAT	GO:0052548~regulation of endopeptidase activity	9	1.07399	0.0658161	NOD1, TNF, P2RX1, NLRP12, TP53, HSPA5, PMAIP1, NLRP3, HIP1	712	82	13528	2.08537	1	0.410331	71.037
UP_SEQ_FEATURE	domain:NACHT	3	0.357995	0.281005	NOD1, NLRP12, NLRP3	833	24	19113	2.8681	1	0.998114	99.6898
INTERPRO	IPR007111:NACHT nucleoside triphosphatase	3	0.357995	0.298327	NOD1, NLRP12, NLRP3	791	23	16659	2.74705	1	0.991237	99.6921
Annotation Cluster 95	Enrichment Score: 1.3380282773376673
Category	Term	Count	%	PValue	Genes	List Total	Pop Hits	Pop Total	Fold Enrichment	Bonferroni	Benjamini	FDR
GOTERM_CC_FAT	GO:0005643~nuclear pore	10	1.19332	0.0188296	TMCO6, XPO6, CSE1L, NUP62, RAN, IPO4, NUP210, IPO5, NUP188, NUP43	653	79	12782	2.47776	0.999878	0.153681	23.7905
UP_SEQ_FEATURE	domain:Importin N-terminal	4	0.477327	0.0208824	XPO6, CSE1L, IPO4, IPO5	833	14	19113	6.55565	1	0.699987	30.8899
INTERPRO	IPR001494:Importin-beta, N-terminal	4	0.477327	0.0315454	XPO6, CSE1L, IPO4, IPO5	791	15	16659	5.61618	1	0.646312	40.7387
GOTERM_CC_FAT	GO:0046930~pore complex	10	1.19332	0.0529606	TMCO6, XPO6, CSE1L, NUP62, RAN, IPO4, NUP210, IPO5, NUP188, NUP43	653	95	12782	2.06045	1	0.304605	54.0542
GOTERM_BP_FAT	GO:0000059~protein import into nucleus, docking	4	0.477327	0.056705	XPO6, CSE1L, IPO4, IPO5	712	17	13528	4.47059	1	0.377516	65.4409
GOTERM_MF_FAT	GO:0008565~protein transporter activity	9	1.07399	0.0748904	RAMP2, TMCO6, XPO6, CSE1L, MCL1, AP2S1, IPO4, IPO5, AP3D1	662	87	12983	2.02881	1	0.586002	70.2548
INTERPRO	IPR011989:Armadillo-like helical	10	1.19332	0.154257	TMCO6, VAC14, XPO6, CSE1L, IPO4, IPO5, ARMC10, AP3D1, ARMC6, LRRK2	791	128	16659	1.64537	1	0.955143	93.509
Annotation Cluster 96	Enrichment Score: 1.3322516131559432
Category	Term	Count	%	PValue	Genes	List Total	Pop Hits	Pop Total	Fold Enrichment	Bonferroni	Benjamini	FDR
KEGG_PATHWAY	hsa04070:Phosphatidylinositol signaling system	12	1.43198	0.0115937	PIK3CG, PLCB3, PIK3CD, SYNJ1, PLCG2, PIK3R5, INPP4A, INPP5D, PIP4K2A, ITPK1, PLCB2, PRKCB	351	74	5085	2.34927	0.834014	0.10025	13.0546
KEGG_PATHWAY	hsa00562:Inositol phosphate metabolism	9	1.07399	0.0298692	PIK3CG, PLCB3, PIK3CD, SYNJ1, PLCG2, INPP4A, PIP4K2A, ITPK1, PLCB2	351	54	5085	2.41453	0.990627	0.217911	30.495
GOTERM_MF_FAT	GO:0004428~inositol or phosphatidylinositol kinase activity	4	0.477327	0.290939	PIK3CG, PIK3CD, PIP4K2A, ITPK1	662	37	12983	2.12019	1	0.921376	99.5277
Annotation Cluster 97	Enrichment Score: 1.3307271351300405
Category	Term	Count	%	PValue	Genes	List Total	Pop Hits	Pop Total	Fold Enrichment	Bonferroni	Benjamini	FDR
UP_SEQ_FEATURE	site:Interaction with phosphoserine on interacting protein	3	0.357995	0.0343549	YWHAZ, YWHAB, YWHAQ	833	7	19113	9.83348	1	0.780024	45.7758
INTERPRO	IPR000308:14-3-3 protein	3	0.357995	0.040238	YWHAZ, YWHAB, YWHAQ	791	7	16659	9.02601	1	0.718685	48.8489
SMART	SM00101:14_3_3	3	0.357995	0.0542095	YWHAZ, YWHAB, YWHAQ	508	7	9079	7.65945	1	0.579167	51.8209
PIR_SUPERFAMILY	PIRSF000868:14-3-3	3	0.357995	0.0544291	YWHAZ, YWHAB, YWHAQ	415	7	7396	7.63787	1	0.985785	54.8643
PIR_SUPERFAMILY	PIRSF000868:14-3-3 protein	3	0.357995	0.0544291	YWHAZ, YWHAB, YWHAQ	415	7	7396	7.63787	1	0.985785	54.8643
Annotation Cluster 98	Enrichment Score: 1.324938876817456
Category	Term	Count	%	PValue	Genes	List Total	Pop Hits	Pop Total	Fold Enrichment	Bonferroni	Benjamini	FDR
GOTERM_CC_FAT	GO:0032587~ruffle membrane	4	0.477327	0.0205736	PLEK, AIF1, PDE4A, ADAM17	653	12	12782	6.52476	0.999947	0.164025	25.7038
GOTERM_CC_FAT	GO:0031253~cell projection membrane	8	0.954654	0.0468856	PLD2, PLEK, AIF1, RAB35, PDE4A, CYBRD1, ADAM17, MAPRE1	653	65	12782	2.40914	1	0.299282	49.6574
GOTERM_CC_FAT	GO:0031256~leading edge membrane	4	0.477327	0.109859	PLEK, AIF1, PDE4A, ADAM17	653	23	12782	3.40422	1	0.454566	81.048
Annotation Cluster 99	Enrichment Score: 1.3086693716200037
Category	Term	Count	%	PValue	Genes	List Total	Pop Hits	Pop Total	Fold Enrichment	Bonferroni	Benjamini	FDR
GOTERM_BP_FAT	GO:0018209~peptidyl-serine modification	7	0.835322	0.0152841	GALNT3, MORC3, MAP3K1, BCL2, TGFBR1, MAP4K1, ADRBK1	712	39	13528	3.41026	1	0.154179	24.4467
GOTERM_BP_FAT	GO:0018105~peptidyl-serine phosphorylation	6	0.71599	0.0164303	MORC3, MAP3K1, BCL2, TGFBR1, MAP4K1, ADRBK1	712	29	13528	3.93103	1	0.162866	26.0315
GOTERM_BP_FAT	GO:0018210~peptidyl-threonine modification	4	0.477327	0.0951736	GALNT3, BCL2, TGFBR1, ADRBK1	712	21	13528	3.61905	1	0.512549	83.8024
GOTERM_BP_FAT	GO:0018107~peptidyl-threonine phosphorylation	3	0.357995	0.243736	BCL2, TGFBR1, ADRBK1	712	18	13528	3.16667	1	0.800381	99.3809
Annotation Cluster 100	Enrichment Score: 1.290212851091989
Category	Term	Count	%	PValue	Genes	List Total	Pop Hits	Pop Total	Fold Enrichment	Bonferroni	Benjamini	FDR
UP_SEQ_FEATURE	domain:SH3 1	6	0.71599	0.0190159	VAV3, NCF2, GRB2, NCF1, SH3KBP1, VAV1	833	36	19113	3.82413	1	0.683821	28.5467
UP_SEQ_FEATURE	domain:SH3 2	6	0.71599	0.0212225	VAV3, NCF2, GRB2, NCF1, SH3KBP1, VAV1	833	37	19113	3.72077	1	0.697178	31.3089
INTERPRO	IPR000108:Neutrophil cytosol factor 2	3	0.357995	0.333772	NCF2, GRB2, SH3KBP1	791	25	16659	2.52728	1	0.994567	99.8679
Annotation Cluster 101	Enrichment Score: 1.279364091729932
Category	Term	Count	%	PValue	Genes	List Total	Pop Hits	Pop Total	Fold Enrichment	Bonferroni	Benjamini	FDR
GOTERM_BP_FAT	GO:0042058~regulation of epidermal growth factor receptor signaling pathway	5	0.596659	0.0301822	APP, PSEN1, NUP62, SNX6, ADAM17	712	23	13528	4.13043	1	0.250052	42.7535
SP_PIR_KEYWORDS	notch signaling pathway	6	0.71599	0.0310832	DTX4, APP, ADAM10, PSEN1, ADAM17, RBPJ	834	41	19235	3.37515	1	0.18753	36.6412
GOTERM_BP_FAT	GO:0007176~regulation of epidermal growth factor receptor activity	4	0.477327	0.040989	APP, PSEN1, SNX6, ADAM17	712	15	13528	5.06667	1	0.307124	53.3154
BIOCARTA	h_appPathway:Generation of amyloid b-peptide by PS1	3	0.357995	0.0613707	APP, ADAM10, PSEN1	158	4	1437	6.8212	1	0.689402	55.8463
GOTERM_BP_FAT	GO:0010469~regulation of receptor activity	4	0.477327	0.0654802	APP, PSEN1, SNX6, ADAM17	712	18	13528	4.22222	1	0.409415	70.8469
GOTERM_BP_FAT	GO:0007219~Notch signaling pathway	6	0.71599	0.136395	DTX4, APP, ADAM10, PSEN1, ADAM17, RBPJ	712	52	13528	2.19231	1	0.627329	93.0677
Annotation Cluster 102	Enrichment Score: 1.2760255167728964
Category	Term	Count	%	PValue	Genes	List Total	Pop Hits	Pop Total	Fold Enrichment	Bonferroni	Benjamini	FDR
GOTERM_BP_FAT	GO:0006323~DNA packaging	13	1.55131	0.0199595	HMGB2, NAP1L1, NCAPD2, SMC4, SET, NCAPG, NCAPG2, H2AFZ, SMARCA5, H2AFY, ASF1B, CHAF1B, HELLS	712	117	13528	2.11111	1	0.187452	30.7159
GOTERM_MF_FAT	GO:0042393~histone binding	7	0.835322	0.0231184	SET, SMARCA5, DEK, ASF1B, CHAF1B, NCAPD2, SMARCA4	662	44	12983	3.12006	1	0.311899	30.5335
GOTERM_BP_FAT	GO:0065004~protein-DNA complex assembly	10	1.19332	0.0493411	HMGB2, SET, NAP1L1, SMARCA5, H2AFZ, CENPF, H2AFY, ASF1B, CHAF1B, HELLS	712	91	13528	2.08791	1	0.344466	60.1865
GOTERM_BP_FAT	GO:0034728~nucleosome organization	10	1.19332	0.0553007	HMGB2, SET, NAP1L1, SMARCA5, H2AFZ, SUPT16H, H2AFY, ASF1B, CHAF1B, HMGA1	712	93	13528	2.04301	1	0.371387	64.4924
GOTERM_BP_FAT	GO:0006333~chromatin assembly or disassembly	12	1.43198	0.0706469	HMGB2, SET, NAP1L1, SMARCA5, H2AFZ, SUPT16H, H2AFY, ASF1B, CHAF1B, HMGA1, HELLS, CHD3	712	127	13528	1.79528	1	0.42835	73.6451
GOTERM_BP_FAT	GO:0031497~chromatin assembly	9	1.07399	0.0863751	HMGB2, SET, NAP1L1, SMARCA5, H2AFZ, H2AFY, ASF1B, CHAF1B, HELLS	712	87	13528	1.96552	1	0.481915	80.6829
GOTERM_BP_FAT	GO:0006334~nucleosome assembly	8	0.954654	0.152157	HMGB2, SET, NAP1L1, SMARCA5, H2AFZ, H2AFY, ASF1B, CHAF1B	712	84	13528	1.80952	1	0.659762	95.0423
Annotation Cluster 103	Enrichment Score: 1.257000745241753
Category	Term	Count	%	PValue	Genes	List Total	Pop Hits	Pop Total	Fold Enrichment	Bonferroni	Benjamini	FDR
SP_PIR_KEYWORDS	dna condensation	4	0.477327	0.0132782	NCAPG2, NCAPG, NCAPD2, SMC4	834	12	19235	7.68785	0.998948	0.104706	17.5673
GOTERM_CC_FAT	GO:0000796~condensin complex	3	0.357995	0.0339805	NCAPG, NCAPD2, SMC4	653	6	12782	9.78714	1	0.235578	38.9881
GOTERM_BP_FAT	GO:0030261~chromosome condensation	4	0.477327	0.141521	NCAPG2, NCAPG, NCAPD2, SMC4	712	25	13528	3.04	1	0.638982	93.7795
GOTERM_BP_FAT	GO:0007076~mitotic chromosome condensation	3	0.357995	0.146827	NCAPG, NCAPD2, SMC4	712	13	13528	4.38462	1	0.649197	94.4434
Annotation Cluster 104	Enrichment Score: 1.2318157731141206
Category	Term	Count	%	PValue	Genes	List Total	Pop Hits	Pop Total	Fold Enrichment	Bonferroni	Benjamini	FDR
GOTERM_BP_FAT	GO:0001666~response to hypoxia	14	1.67064	0.0239954	CD38, EP300, PTK2B, TGFBR1, IL18, BCL2, CAMK2D, ADAM17, MMP14, CASP1, USF1, PLAU, TGFB1, VLDLR	712	134	13528	1.98507	1	0.213636	35.7291
GOTERM_BP_FAT	GO:0070482~response to oxygen levels	14	1.67064	0.0344956	CD38, EP300, PTK2B, TGFBR1, IL18, BCL2, CAMK2D, ADAM17, MMP14, CASP1, USF1, PLAU, TGFB1, VLDLR	712	141	13528	1.88652	1	0.272934	47.2145
GOTERM_BP_FAT	GO:0045927~positive regulation of growth	7	0.835322	0.243591	CD38, ADAM10, EP300, PTK2B, BCL2, TGFBR1, ADAM17	712	80	13528	1.6625	1	0.800722	99.3788
Annotation Cluster 105	Enrichment Score: 1.2273426586710405
Category	Term	Count	%	PValue	Genes	List Total	Pop Hits	Pop Total	Fold Enrichment	Bonferroni	Benjamini	FDR
UP_SEQ_FEATURE	binding site:ATP 1	3	0.357995	0.00551379	HK2, HK1, ABCC1	833	3	19113	22.9448	0.999998	0.416582	9.22622
UP_SEQ_FEATURE	nucleotide phosphate-binding region:ATP 1	4	0.477327	0.194205	HK2, HK1, ABCC1, ABCC5	833	35	19113	2.62226	1	0.988547	97.7185
UP_SEQ_FEATURE	nucleotide phosphate-binding region:ATP 2	4	0.477327	0.194205	HK2, HK1, ABCC1, ABCC5	833	35	19113	2.62226	1	0.988547	97.7185
Annotation Cluster 106	Enrichment Score: 1.2260473851934466
Category	Term	Count	%	PValue	Genes	List Total	Pop Hits	Pop Total	Fold Enrichment	Bonferroni	Benjamini	FDR
INTERPRO	IPR011545:DNA/RNA helicase, DEAD/DEAH box type, N-terminal	8	0.954654	0.0248106	FANCM, EIF4A3, RECQL, DHX9, DDX18, BLM, SNRNP200, EIF4A1	791	61	16659	2.76206	1	0.605844	33.6412
GOTERM_MF_FAT	GO:0003724~RNA helicase activity	5	0.596659	0.0576001	EIF4A3, DHX9, DDX18, G3BP1, DHX15	662	29	12983	3.38134	1	0.536762	60.31
GOTERM_MF_FAT	GO:0004004~ATP-dependent RNA helicase activity	4	0.477327	0.0884156	EIF4A3, DHX9, DDX18, G3BP1	662	21	12983	3.73558	1	0.622702	76.3524
GOTERM_MF_FAT	GO:0008186~RNA-dependent ATPase activity	4	0.477327	0.0986779	EIF4A3, DHX9, DDX18, G3BP1	662	22	12983	3.56578	1	0.648225	80.1756
Annotation Cluster 107	Enrichment Score: 1.2222063237948342
Category	Term	Count	%	PValue	Genes	List Total	Pop Hits	Pop Total	Fold Enrichment	Bonferroni	Benjamini	FDR
GOTERM_BP_FAT	GO:0032755~positive regulation of interleukin-6 production	6	0.71599	0.00248169	P2RX7, NOD1, TNF, TLR2, TLR4, TLR7	712	19	13528	6	0.999729	0.0387124	4.42176
GOTERM_BP_FAT	GO:0070304~positive regulation of stress-activated protein kinase signaling pathway	4	0.477327	0.0951736	NOD1, TNF, LYN, TLR4	712	21	13528	3.61905	1	0.512549	83.8024
GOTERM_BP_FAT	GO:0046330~positive regulation of JNK cascade	3	0.357995	0.22393	NOD1, TNF, TLR4	712	17	13528	3.35294	1	0.775416	99.0089
GOTERM_BP_FAT	GO:0043410~positive regulation of MAPKKK cascade	5	0.596659	0.24423	PTPRC, P2RX7, NOD1, TNF, TLR4	712	48	13528	1.97917	1	0.800012	99.3882
Annotation Cluster 108	Enrichment Score: 1.2221248895211374
Category	Term	Count	%	PValue	Genes	List Total	Pop Hits	Pop Total	Fold Enrichment	Bonferroni	Benjamini	FDR
GOTERM_MF_FAT	GO:0035091~phosphoinositide binding	14	1.67064	0.00163984	SNX18, PLD2, CCDC88A, SNX6, SGK3, PLEK, NCF1, ANXA2, ADAP2, RAB35, ARAP3, APBA1, ARAP1, HIP1	662	100	12983	2.74565	0.769813	0.0493891	2.52396
UP_SEQ_FEATURE	domain:PX	5	0.596659	0.14704	SNX18, PLD2, SGK3, SNX6, NCF1	833	47	19113	2.44093	1	0.973932	93.8236
INTERPRO	IPR001683:Phox-like	5	0.596659	0.191976	SNX18, PLD2, SGK3, SNX6, NCF1	791	48	16659	2.19382	1	0.967066	96.9176
SMART	SM00312:PX	5	0.596659	0.279265	SNX18, PLD2, SGK3, SNX6, NCF1	508	48	9079	1.86167	1	0.921356	98.6306
Annotation Cluster 109	Enrichment Score: 1.2194296851239046
Category	Term	Count	%	PValue	Genes	List Total	Pop Hits	Pop Total	Fold Enrichment	Bonferroni	Benjamini	FDR
GOTERM_BP_FAT	GO:0034104~negative regulation of tissue remodeling	4	0.477327	0.0131401	CD38, P2RX7, CST3, INPP5D	712	10	13528	7.6	1	0.136445	21.3959
GOTERM_BP_FAT	GO:0032845~negative regulation of homeostatic process	5	0.596659	0.022155	CD38, P2RX7, BCL2, INPP5D, TGFB1	712	21	13528	4.52381	1	0.202632	33.4871
GOTERM_BP_FAT	GO:0046851~negative regulation of bone remodeling	3	0.357995	0.0625501	CD38, P2RX7, INPP5D	712	8	13528	7.125	1	0.397742	69.1375
GOTERM_BP_FAT	GO:0045779~negative regulation of bone resorption	3	0.357995	0.0625501	CD38, P2RX7, INPP5D	712	8	13528	7.125	1	0.397742	69.1375
GOTERM_BP_FAT	GO:0034103~regulation of tissue remodeling	4	0.477327	0.074835	CD38, P2RX7, CST3, INPP5D	712	19	13528	4	1	0.444712	75.725
GOTERM_BP_FAT	GO:0046850~regulation of bone remodeling	3	0.357995	0.184791	CD38, P2RX7, INPP5D	712	15	13528	3.8	1	0.71429	97.5733
GOTERM_BP_FAT	GO:0045124~regulation of bone resorption	3	0.357995	0.184791	CD38, P2RX7, INPP5D	712	15	13528	3.8	1	0.71429	97.5733
Annotation Cluster 110	Enrichment Score: 1.219013155427397
Category	Term	Count	%	PValue	Genes	List Total	Pop Hits	Pop Total	Fold Enrichment	Bonferroni	Benjamini	FDR
GOTERM_MF_FAT	GO:0030246~carbohydrate binding	29	3.46062	0.0137045	GALNT3, HEXB, TLR2, HK2, CCL8, CD72, CHIT1, ITGAM, APP, GALNT10, NOD1, CLEC2B, SELP, PTPRC, LGALS3, SELL, LGALS1, MRC2, PFKP, CHI3L1, NLRP3, M6PR, LGALS9, TNFAIP6, CCL14, LAYN, SIGLEC5, CD209, VCAN	662	354	12983	1.60661	0.999996	0.231083	19.341
GOTERM_MF_FAT	GO:0001871~pattern binding	14	1.67064	0.050604	SELP, PTPRC, SELL, TLR2, CCL8, NLRP3, CHIT1, ITGAM, TNFAIP6, APP, CCL14, NOD1, LAYN, VCAN	662	154	12983	1.78289	1	0.51082	55.4636
GOTERM_MF_FAT	GO:0030247~polysaccharide binding	14	1.67064	0.050604	SELP, PTPRC, SELL, TLR2, CCL8, NLRP3, CHIT1, ITGAM, TNFAIP6, APP, CCL14, NOD1, LAYN, VCAN	662	154	12983	1.78289	1	0.51082	55.4636
GOTERM_MF_FAT	GO:0005539~glycosaminoglycan binding	13	1.55131	0.0534886	SELP, PTPRC, SELL, TLR2, CCL8, NLRP3, ITGAM, TNFAIP6, APP, CCL14, NOD1, LAYN, VCAN	662	140	12983	1.82109	1	0.520174	57.5253
GOTERM_MF_FAT	GO:0008201~heparin binding	7	0.835322	0.427999	SELP, PTPRC, APP, CCL14, SELL, CCL8, ITGAM	662	103	12983	1.33284	1	0.971155	99.9834
Annotation Cluster 111	Enrichment Score: 1.2166522979440286
Category	Term	Count	%	PValue	Genes	List Total	Pop Hits	Pop Total	Fold Enrichment	Bonferroni	Benjamini	FDR
GOTERM_BP_FAT	GO:0007089~traversing start control point of mitotic cell cycle	3	0.357995	0.0359266	CDC6, MTBP, CDC25C	712	6	13528	9.5	1	0.280065	48.6205
GOTERM_BP_FAT	GO:0000080~G1 phase of mitotic cell cycle	4	0.477327	0.0654802	CDC6, MTBP, CDC23, CDC25C	712	18	13528	4.22222	1	0.409415	70.8469
GOTERM_BP_FAT	GO:0051318~G1 phase	4	0.477327	0.0951736	CDC6, MTBP, CDC23, CDC25C	712	21	13528	3.61905	1	0.512549	83.8024
Annotation Cluster 112	Enrichment Score: 1.212333171284949
Category	Term	Count	%	PValue	Genes	List Total	Pop Hits	Pop Total	Fold Enrichment	Bonferroni	Benjamini	FDR
INTERPRO	IPR003593:ATPase, AAA+ type, core	14	1.67064	0.0194505	CDC6, ATAD2, ATAD5, RNF213, MCM4, RAD51, RFC3, SNRNP200, DHX15, ABCC1, RUVBL2, DYNC1H1, NSF, ABCC5	791	144	16659	2.04757	1	0.548925	27.4301
SMART	SM00382:AAA	14	1.67064	0.0587666	CDC6, ATAD2, ATAD5, RNF213, MCM4, RAD51, RFC3, SNRNP200, DHX15, ABCC1, RUVBL2, DYNC1H1, NSF, ABCC5	508	144	9079	1.73756	1	0.568946	54.7753
INTERPRO	IPR003959:ATPase, AAA-type, core	5	0.596659	0.201808	CDC6, ATAD2, RUVBL2, ATAD5, NSF	791	49	16659	2.14905	1	0.971711	97.476
Annotation Cluster 113	Enrichment Score: 1.2031484110443977
Category	Term	Count	%	PValue	Genes	List Total	Pop Hits	Pop Total	Fold Enrichment	Bonferroni	Benjamini	FDR
GOTERM_CC_FAT	GO:0044459~plasma membrane part	139	16.5871	0.00443952	GNA15, ADORA3, ATP1B3, PTGS2, AIF1, TLR2, CASK, TLR4, TLR6, SLC7A7, VCL, ATP2B1, CD48, MARCO, APP, ATP2B4, PDE4A, SPRED2, MS4A2, SAMD4A, SYK, PLD2, NCF2, NCF1, CD40, PTPRO, ARRB1, HTR7, GPR56, ZNF384, RAB10, ITGAL, SLC38A6, ADRBK1, CD72, ITGAM, SLC11A1, HNRNPM, FOLR1, ARPC2, P2RY1, FCER1G, ENTPD1, TYROBP, PHACTR1, RAB8A, TGFBR1, NCKAP1L, EVL, CD300C, ITGA4, ATP7A, CD55, P2RX7, EMR1, P2RX1, CYFIP2…	653	2203	12782	1.23505	0.878643	0.0601452	6.16122
GOTERM_CC_FAT	GO:0005887~integral to plasma membrane	74	8.83055	0.0525705	SLC5A3, ACVRL1, MSR1, ADORA3, ATP1B3, TRPV2, TLR2, TLR4, TLR6, SLC7A7, CD97, CD48, MARCO, LNPEP, ATP2B1, SLC1A5, KCNQ5, APP, ATP2B4, CSF2RB, MS4A2, EVI2B, ZYX, IFNGR1, RAMP2, LYN, NCF2, NCF1, CMKLR1, ICAM3, CD40, MMP14, PTPRO, M6PR, CD84, PSEN1, HTR7, GPR56, ADAM17, ITGAL, TNF, FFAR2, CCR1, CD72, ITGAM, TNFRSF1A, HNRNPM, SLC11A1, FOLR1, CLEC2B, P2RY1, FCER1G, IL2RG, ENTPD1, TYROBP, TCIRG1, PTPRC,…	653	1188	12782	1.21927	1	0.309939	53.783
GOTERM_CC_FAT	GO:0031226~intrinsic to plasma membrane	74	8.83055	0.076231	SLC5A3, ACVRL1, MSR1, ADORA3, ATP1B3, TRPV2, TLR2, TLR4, TLR6, SLC7A7, CD97, CD48, MARCO, LNPEP, ATP2B1, SLC1A5, KCNQ5, APP, ATP2B4, CSF2RB, MS4A2, EVI2B, ZYX, IFNGR1, RAMP2, LYN, NCF2, NCF1, CMKLR1, ICAM3, CD40, MMP14, PTPRO, M6PR, CD84, PSEN1, HTR7, GPR56, ADAM17, ITGAL, TNF, FFAR2, CCR1, CD72, ITGAM, TNFRSF1A, HNRNPM, SLC11A1, FOLR1, CLEC2B, P2RY1, FCER1G, IL2RG, ENTPD1, TYROBP, TCIRG1, PTPRC,…	653	1215	12782	1.19218	1	0.378587	67.8025
UP_SEQ_FEATURE	topological domain:Extracellular	109	13.0072	0.86536	ADCY4, SLC36A1, ADORA3, ATP1B3, PLXNA2, TLR2, TLR4, CD53, TLR6, TLR7, TLR8, TLR9, S1PR2, ATP2B1, MARCO, APP, ATP2B4, MS4A2, CDH23, CD40, YIF1B, SIRPA, PTPRO, PDCD1LG2, CD38, SLITRK3, HTR7, GPR56, VSIG4, ITGAL, PLXNC1, CD72, ITGAM, SEMA5B, SLC11A1, DAGLA, P2RY1, FCER1G, ENTPD1, TYROBP, ADAM28, PRAF2, TGFBR1, MRC2, SLAMF6, CD300C, ITGA4, ATP13A2, ATP7A, P2RX7, EMR1, P2RX1, CD209, SLC9A1, SLC5A3, AC…	833	2719	19113	0.919816	1	1	100
Annotation Cluster 114	Enrichment Score: 1.1923572450660433
Category	Term	Count	%	PValue	Genes	List Total	Pop Hits	Pop Total	Fold Enrichment	Bonferroni	Benjamini	FDR
GOTERM_BP_FAT	GO:0033160~positive regulation of protein import into nucleus, translocation	3	0.357995	0.0485714	TGFBR1, JAK2, TGFB1	712	7	13528	8.14286	1	0.341414	59.5957
GOTERM_BP_FAT	GO:0032388~positive regulation of intracellular transport	5	0.596659	0.0701769	TNF, TGFBR1, NLRP12, JAK2, TGFB1	712	30	13528	3.16667	1	0.427617	73.4014
GOTERM_BP_FAT	GO:0033158~regulation of protein import into nucleus, translocation	3	0.357995	0.0776879	TGFBR1, JAK2, TGFB1	712	9	13528	6.33333	1	0.453766	77.0519
Annotation Cluster 115	Enrichment Score: 1.1840957420923413
Category	Term	Count	%	PValue	Genes	List Total	Pop Hits	Pop Total	Fold Enrichment	Bonferroni	Benjamini	FDR
GOTERM_BP_FAT	GO:0007162~negative regulation of cell adhesion	9	1.07399	0.001579	ADAM10, ACVRL1, TGFBI, SIPA1, JAK2, MMP14, RASA1, TGFB1, ARHGDIB	712	43	13528	3.97674	0.994607	0.0262946	2.83522
GOTERM_BP_FAT	GO:0001953~negative regulation of cell-matrix adhesion	3	0.357995	0.0938249	ACVRL1, MMP14, RASA1	712	10	13528	5.7	1	0.508064	83.3573
GOTERM_BP_FAT	GO:0010812~negative regulation of cell-substrate adhesion	3	0.357995	0.110814	ACVRL1, MMP14, RASA1	712	11	13528	5.18182	1	0.559857	88.2072
GOTERM_BP_FAT	GO:0001952~regulation of cell-matrix adhesion	4	0.477327	0.16702	ACVRL1, BCL2, MMP14, RASA1	712	27	13528	2.81481	1	0.686281	96.4068
GOTERM_BP_FAT	GO:0010810~regulation of cell-substrate adhesion	4	0.477327	0.437983	ACVRL1, BCL2, MMP14, RASA1	712	46	13528	1.65217	1	0.943928	99.9972
Annotation Cluster 116	Enrichment Score: 1.182589540638872
Category	Term	Count	%	PValue	Genes	List Total	Pop Hits	Pop Total	Fold Enrichment	Bonferroni	Benjamini	FDR
GOTERM_BP_FAT	GO:0030705~cytoskeleton-dependent intracellular transport	8	0.954654	0.0183504	MYL6, MYO5A, APP, KIF4A, KIF5B, MAP1S, WASF2, APBA1	712	52	13528	2.92308	1	0.178145	28.616
GOTERM_BP_FAT	GO:0010970~microtubule-based transport	5	0.596659	0.0633383	APP, KIF4A, KIF5B, MAP1S, APBA1	712	29	13528	3.27586	1	0.400251	69.6064
GOTERM_BP_FAT	GO:0008088~axon cargo transport	3	0.357995	0.243736	APP, KIF4A, APBA1	712	18	13528	3.16667	1	0.800381	99.3809
Annotation Cluster 117	Enrichment Score: 1.1807685850288572
Category	Term	Count	%	PValue	Genes	List Total	Pop Hits	Pop Total	Fold Enrichment	Bonferroni	Benjamini	FDR
GOTERM_MF_FAT	GO:0051020~GTPase binding	12	1.43198	0.0228223	FMNL1, PFN1, ARHGEF2, NCF2, IPO5, RAPGEF6, RANBP1, DOCK8, DOCK10, GGA2, RASA1, ANXA2	662	109	12983	2.1591	1	0.313181	30.2048
GOTERM_MF_FAT	GO:0031267~small GTPase binding	10	1.19332	0.0717071	FMNL1, PFN1, ARHGEF2, NCF2, IPO5, RAPGEF6, RANBP1, DOCK10, GGA2, ANXA2	662	101	12983	1.94176	1	0.578895	68.6199
GOTERM_MF_FAT	GO:0017016~Ras GTPase binding	9	1.07399	0.091719	FMNL1, PFN1, ARHGEF2, NCF2, IPO5, RAPGEF6, RANBP1, DOCK10, ANXA2	662	91	12983	1.93963	1	0.628297	77.6525
GOTERM_MF_FAT	GO:0017048~Rho GTPase binding	5	0.596659	0.126051	FMNL1, PFN1, ARHGEF2, NCF2, DOCK10	662	38	12983	2.5805	1	0.700565	87.7376
Annotation Cluster 118	Enrichment Score: 1.177601999751518
Category	Term	Count	%	PValue	Genes	List Total	Pop Hits	Pop Total	Fold Enrichment	Bonferroni	Benjamini	FDR
SP_PIR_KEYWORDS	LIM domain	8	0.954654	0.0336709	LIMS1, LMO2, LMO4, FHL3, LIMD2, LIMD1, MICAL1, ZYX	834	71	19235	2.59871	1	0.197187	39.0433
INTERPRO	IPR001781:Zinc finger, LIM-type	8	0.954654	0.0573616	LIMS1, LMO2, LMO4, FHL3, LIMD2, LIMD1, MICAL1, ZYX	791	73	16659	2.30802	1	0.817791	61.8728
UP_SEQ_FEATURE	domain:LIM zinc-binding 1	6	0.71599	0.0654084	LIMS1, LMO2, LMO4, FHL3, LIMD1, ZYX	833	50	19113	2.75337	1	0.895684	69.4041
UP_SEQ_FEATURE	domain:LIM zinc-binding 2	6	0.71599	0.0654084	LIMS1, LMO2, LMO4, FHL3, LIMD1, ZYX	833	50	19113	2.75337	1	0.895684	69.4041
UP_SEQ_FEATURE	domain:LIM zinc-binding 3	4	0.477327	0.0929787	LIMS1, FHL3, LIMD1, ZYX	833	25	19113	3.67116	1	0.936081	81.8871
SMART	SM00132:LIM	8	0.954654	0.111908	LIMS1, LMO2, LMO4, FHL3, LIMD2, LIMD1, MICAL1, ZYX	508	73	9079	1.95858	1	0.775072	78.8805
Annotation Cluster 119	Enrichment Score: 1.1717762372551441
Category	Term	Count	%	PValue	Genes	List Total	Pop Hits	Pop Total	Fold Enrichment	Bonferroni	Benjamini	FDR
GOTERM_MF_FAT	GO:0016504~peptidase activator activity	5	0.596659	0.0272419	APP, NOD1, NLRP12, MMP14, CASP1	662	23	12983	4.26343	1	0.342282	34.963
GOTERM_MF_FAT	GO:0043028~caspase regulator activity	5	0.596659	0.0576001	NOD1, TNFAIP8, NLRP12, HSPA5, CASP1	662	29	12983	3.38134	1	0.536762	60.31
GOTERM_MF_FAT	GO:0008656~caspase activator activity	3	0.357995	0.194541	NOD1, NLRP12, CASP1	662	16	12983	3.67721	1	0.836279	96.5604
Annotation Cluster 120	Enrichment Score: 1.1593360314356775
Category	Term	Count	%	PValue	Genes	List Total	Pop Hits	Pop Total	Fold Enrichment	Bonferroni	Benjamini	FDR
GOTERM_BP_FAT	GO:0043489~RNA stabilization	4	0.477327	0.040989	SLC11A1, DHX9, MAPKAPK2, HNRNPU	712	15	13528	5.06667	1	0.307124	53.3154
GOTERM_BP_FAT	GO:0048255~mRNA stabilization	4	0.477327	0.040989	SLC11A1, DHX9, MAPKAPK2, HNRNPU	712	15	13528	5.06667	1	0.307124	53.3154
GOTERM_BP_FAT	GO:0043488~regulation of mRNA stability	4	0.477327	0.106099	SLC11A1, DHX9, MAPKAPK2, HNRNPU	712	22	13528	3.45455	1	0.54786	87.0154
GOTERM_BP_FAT	GO:0043487~regulation of RNA stability	4	0.477327	0.129304	SLC11A1, DHX9, MAPKAPK2, HNRNPU	712	24	13528	3.16667	1	0.609243	91.9552
Annotation Cluster 121	Enrichment Score: 1.1542377669120878
Category	Term	Count	%	PValue	Genes	List Total	Pop Hits	Pop Total	Fold Enrichment	Bonferroni	Benjamini	FDR
GOTERM_BP_FAT	GO:0010605~negative regulation of macromolecule metabolic process	57	6.80191	0.00300379	MEF2C, EIF2C2, PPARD, SPI1, TGFB1, IL10, CDC45, ATG5, CDC6, RBL1, CST3, TP53, UBE2C, PKIA, MXD3, EIF4A3, PA2G4, PSMA6, PSEN1, BUB1B, RPS13, PSME3, PRDM1, ST18, LRCH4, CUX1, SMARCA4, HMGB1, HMGB2, TNF, BLM, SNX6, TIMP1, MOV10, SET, SERPINB10, GATAD2A, FBXO5, INPP5D, TCF4, HELLS, PTPRC, NACC1, MSH2, JARID2, S100A11, YWHAB, CENPF, CDC23, CDC20, ILF3, NLRP12, YWHAQ, DNMT1, HDAC9, RBPJ, KLF4	712	734	13528	1.47548	0.999952	0.044784	5.32818
GOTERM_BP_FAT	GO:0051172~negative regulation of nitrogen compound metabolic process	39	4.65394	0.0237752	MEF2C, HMGB1, HMGB2, PPARD, TNF, BLM, SNX6, SPI1, IL10, TGFB1, CDC45, GATAD2A, CDA, TCF4, HELLS, CDC6, NACC1, JARID2, MSH2, RBL1, YWHAB, S100A11, TP53, CENPF, ILF3, PKIA, MXD3, PA2G4, YWHAQ, RPS13, DNMT1, LRCH4, PRDM1, ST18, RBPJ, HDAC9, CUX1, KLF4, SMARCA4	712	519	13528	1.42775	1	0.213008	35.4646
GOTERM_BP_FAT	GO:0045934~negative regulation of nucleobase, nucleoside, nucleotide and nucleic acid metabolic process	38	4.53461	0.0301515	MEF2C, HMGB1, HMGB2, PPARD, TNF, BLM, SNX6, SPI1, TGFB1, CDC45, GATAD2A, CDA, TCF4, HELLS, CDC6, NACC1, JARID2, MSH2, RBL1, YWHAB, S100A11, TP53, CENPF, ILF3, PKIA, MXD3, PA2G4, YWHAQ, RPS13, DNMT1, LRCH4, ST18, PRDM1, RBPJ, HDAC9, CUX1, KLF4, SMARCA4	712	512	13528	1.41016	1	0.250444	42.7205
GOTERM_BP_FAT	GO:0031327~negative regulation of cellular biosynthetic process	41	4.8926	0.0303895	MEF2C, HMGB1, HMGB2, PPARD, EIF2C2, TNF, BLM, SNX6, SPI1, IL10, TGFB1, CDC45, GATAD2A, INPP5D, TCF4, HELLS, CDC6, NACC1, PLEK, JARID2, RBL1, YWHAB, S100A11, TP53, CENPF, ILF3, PKIA, MXD3, EIF4A3, PA2G4, YWHAQ, NLRP12, DNMT1, LRCH4, PRDM1, ST18, RBPJ, HDAC9, CUX1, KLF4, SMARCA4	712	561	13528	1.38859	1	0.250941	42.9758
GOTERM_BP_FAT	GO:0010558~negative regulation of macromolecule biosynthetic process	40	4.77327	0.0320115	MEF2C, HMGB1, HMGB2, PPARD, EIF2C2, TNF, BLM, SNX6, SPI1, IL10, TGFB1, CDC45, GATAD2A, INPP5D, TCF4, HELLS, CDC6, NACC1, JARID2, RBL1, YWHAB, S100A11, TP53, CENPF, ILF3, PKIA, MXD3, EIF4A3, PA2G4, YWHAQ, NLRP12, DNMT1, LRCH4, PRDM1, ST18, RBPJ, HDAC9, CUX1, KLF4, SMARCA4	712	547	13528	1.3894	1	0.260696	44.6873
GOTERM_BP_FAT	GO:0009890~negative regulation of biosynthetic process	41	4.8926	0.0399882	MEF2C, HMGB1, HMGB2, PPARD, EIF2C2, TNF, BLM, SNX6, SPI1, IL10, TGFB1, CDC45, GATAD2A, INPP5D, TCF4, HELLS, CDC6, NACC1, PLEK, JARID2, RBL1, YWHAB, S100A11, TP53, CENPF, ILF3, PKIA, MXD3, EIF4A3, PA2G4, YWHAQ, NLRP12, DNMT1, LRCH4, PRDM1, ST18, RBPJ, HDAC9, CUX1, KLF4, SMARCA4	712	573	13528	1.35951	1	0.301425	52.4207
GOTERM_BP_FAT	GO:0016481~negative regulation of transcription	31	3.69928	0.1241	MEF2C, HMGB1, HMGB2, PPARD, TNF, SNX6, SPI1, TGFB1, GATAD2A, TCF4, HELLS, NACC1, JARID2, RBL1, YWHAB, TP53, CENPF, ILF3, PKIA, MXD3, PA2G4, YWHAQ, DNMT1, LRCH4, ST18, PRDM1, RBPJ, HDAC9, CUX1, KLF4, SMARCA4	712	459	13528	1.28322	1	0.596894	91.0335
GOTERM_BP_FAT	GO:0010629~negative regulation of gene expression	33	3.93795	0.151475	MEF2C, HMGB1, HMGB2, PPARD, EIF2C2, TNF, SNX6, SPI1, TGFB1, MOV10, GATAD2A, TCF4, HELLS, NACC1, JARID2, RBL1, YWHAB, TP53, CENPF, ILF3, PKIA, MXD3, PA2G4, YWHAQ, DNMT1, LRCH4, ST18, PRDM1, RBPJ, HDAC9, CUX1, KLF4, SMARCA4	712	504	13528	1.24405	1	0.658696	94.9692
GOTERM_BP_FAT	GO:0051253~negative regulation of RNA metabolic process	24	2.86396	0.198879	MEF2C, HMGB1, PPARD, TNF, JARID2, RBL1, TP53, SPI1, ILF3, PKIA, PA2G4, YWHAQ, GATAD2A, DNMT1, RPS13, ST18, PRDM1, TCF4, CUX1, RBPJ, HDAC9, KLF4, HELLS, SMARCA4	712	362	13528	1.25967	1	0.738739	98.233
GOTERM_BP_FAT	GO:0045892~negative regulation of transcription, DNA-dependent	23	2.74463	0.244244	MEF2C, HMGB1, PPARD, TNF, JARID2, RBL1, TP53, SPI1, ILF3, PKIA, PA2G4, YWHAQ, GATAD2A, DNMT1, ST18, PRDM1, TCF4, CUX1, RBPJ, HDAC9, KLF4, HELLS, SMARCA4	712	356	13528	1.22753	1	0.799474	99.3884
GOTERM_BP_FAT	GO:0000122~negative regulation of transcription from RNA polymerase II promoter	16	1.90931	0.423632	MEF2C, HMGB1, PPARD, TNF, JARID2, RBL1, SPI1, TP53, PKIA, DNMT1, ST18, PRDM1, TCF4, CUX1, HDAC9, SMARCA4	712	266	13528	1.14286	1	0.938767	99.9956
GOTERM_MF_FAT	GO:0016564~transcription repressor activity	18	2.14797	0.435078	PPARD, NACC1, HMGB2, JARID2, E2F7, YWHAB, ILF3, IFI16, TCF7L2, PLRG1, GATAD2A, LIMD1, LRCH4, ST18, TCF4, CUX1, HDAC9, KLF4	662	316	12983	1.11713	1	0.972658	99.9863
Annotation Cluster 122	Enrichment Score: 1.1385561362959247
Category	Term	Count	%	PValue	Genes	List Total	Pop Hits	Pop Total	Fold Enrichment	Bonferroni	Benjamini	FDR
GOTERM_BP_FAT	GO:0043550~regulation of lipid kinase activity	4	0.477327	0.0131401	CDC42, VAV3, RBL1, TGFB1	712	10	13528	7.6	1	0.136445	21.3959
GOTERM_BP_FAT	GO:0043552~positive regulation of phosphoinositide 3-kinase activity	3	0.357995	0.0359266	CDC42, VAV3, TGFB1	712	6	13528	9.5	1	0.280065	48.6205
GOTERM_BP_FAT	GO:0043551~regulation of phosphoinositide 3-kinase activity	3	0.357995	0.0359266	CDC42, VAV3, TGFB1	712	6	13528	9.5	1	0.280065	48.6205
GOTERM_BP_FAT	GO:0045834~positive regulation of lipid metabolic process	5	0.596659	0.221338	CDC42, TNF, VAV3, TGFB1, NR1H3	712	46	13528	2.06522	1	0.772769	98.9469
GOTERM_BP_FAT	GO:0019216~regulation of lipid metabolic process	7	0.835322	0.540421	CDC42, TNF, NPC2, VAV3, RBL1, TGFB1, NR1H3	712	112	13528	1.1875	1	0.975467	99.9999
Annotation Cluster 123	Enrichment Score: 1.1370093361887486
Category	Term	Count	%	PValue	Genes	List Total	Pop Hits	Pop Total	Fold Enrichment	Bonferroni	Benjamini	FDR
GOTERM_BP_FAT	GO:0043434~response to peptide hormone stimulus	15	1.78998	0.0321545	LYN, GRB2, USF1, IL10, PHIP, CCND2, BCL2, FABP3, SH2B2, JAK2, HDAC9, CCNA2, NUDC, ABCC5, VLDLR	712	154	13528	1.85065	1	0.261082	44.8358
GOTERM_BP_FAT	GO:0032868~response to insulin stimulus	11	1.31265	0.0371262	PHIP, LYN, GRB2, CCND2, FABP3, SH2B2, HDAC9, USF1, ABCC5, IL10, VLDLR	712	100	13528	2.09	1	0.286112	49.7717
GOTERM_BP_FAT	GO:0032869~cellular response to insulin stimulus	7	0.835322	0.146469	PHIP, GRB2, CCND2, SH2B2, HDAC9, USF1, VLDLR	712	68	13528	1.95588	1	0.648958	94.4008
GOTERM_BP_FAT	GO:0032870~cellular response to hormone stimulus	11	1.31265	0.161918	PHIP, ADCY4, PRKAR2A, NUP62, GRB2, CCND2, SH2B2, JAK2, HDAC9, USF1, VLDLR	712	133	13528	1.57143	1	0.677412	95.9844
Annotation Cluster 124	Enrichment Score: 1.1329675307735154
Category	Term	Count	%	PValue	Genes	List Total	Pop Hits	Pop Total	Fold Enrichment	Bonferroni	Benjamini	FDR
SP_PIR_KEYWORDS	GTP binding	9	1.07399	0.00815875	CDC42, RAB8A, GNA15, TUBB2B, GNAI2, RAB5C, TUBB2A, ARF3, RAB35	834	67	19235	3.09809	0.985043	0.0735647	11.1657
UP_SEQ_FEATURE	nucleotide phosphate-binding region:GTP	21	2.50597	0.0341064	ADSS, GNA15, RAB8A, GNAI2, TUBB2B, NIN, RAB5C, RAN, TUBB2A, EFTUD2, CDC42, GVIN1, RAB35, ARF3, TUBE1, LRRK2, RAB10, MX2, TUBA1B, ARL4C, AGAP2	833	295	19113	1.63336	1	0.783779	45.531
SP_PIR_KEYWORDS	gtp-binding	22	2.6253	0.0510032	ADSS, GNA15, RAB8A, GNAI2, TUBB2B, NIN, RAB5C, RAN, TUBB2A, EFTUD2, CDC42, GVIN1, RAB35, ARF3, TUBE1, LRRK2, RAB10, MX2, LRRK1, TUBA1B, ARL4C, AGAP2	834	329	19235	1.54224	1	0.265587	53.0732
GOTERM_MF_FAT	GO:0005525~GTP binding	26	3.10263	0.0939532	ADSS, GNA15, GNAI2, TUBB2B, TUBB2A, RAB5C, CDC42, TUBE1, DOCK10, AGAP2, MX2, TUBA1B, RAB8A, NIN, RAN, NCF1, EFTUD2, DOCK8, GVIN1, NME1, ARF3, RAB35, RAB10, LRRK2, ARL4C, LRRK1	662	372	12983	1.37072	1	0.633392	78.4936
GOTERM_MF_FAT	GO:0032561~guanyl ribonucleotide binding	26	3.10263	0.116619	ADSS, GNA15, GNAI2, TUBB2B, TUBB2A, RAB5C, CDC42, TUBE1, DOCK10, AGAP2, MX2, TUBA1B, RAB8A, NIN, RAN, NCF1, EFTUD2, DOCK8, GVIN1, NME1, ARF3, RAB35, RAB10, LRRK2, ARL4C, LRRK1	662	382	12983	1.33483	1	0.681492	85.5059
GOTERM_MF_FAT	GO:0019001~guanyl nucleotide binding	26	3.10263	0.116619	ADSS, GNA15, GNAI2, TUBB2B, TUBB2A, RAB5C, CDC42, TUBE1, DOCK10, AGAP2, MX2, TUBA1B, RAB8A, NIN, RAN, NCF1, EFTUD2, DOCK8, GVIN1, NME1, ARF3, RAB35, RAB10, LRRK2, ARL4C, LRRK1	662	382	12983	1.33483	1	0.681492	85.5059
GOTERM_MF_FAT	GO:0003924~GTPase activity	16	1.90931	0.1203	GNA15, GNAI2, TUBB2B, NCF1, RAN, TUBB2A, RAB5C, EFTUD2, CDC42, RAB35, ARF3, TUBE1, MX2, AGAP2, ARL4C, TUBA1B	662	211	12983	1.48715	1	0.689811	86.4187
INTERPRO	IPR005225:Small GTP-binding protein	10	1.19332	0.395812	CDC42, RAB8A, RAB5C, RAN, ARF3, RAB35, EFTUD2, LRRK2, RAB10, ARL4C	791	167	16659	1.26112	1	0.997645	99.9732
Annotation Cluster 125	Enrichment Score: 1.1276575461686642
Category	Term	Count	%	PValue	Genes	List Total	Pop Hits	Pop Total	Fold Enrichment	Bonferroni	Benjamini	FDR
GOTERM_BP_FAT	GO:0051270~regulation of cell motion	19	2.2673	0.0131014	RTN4, SELP, ADAM10, ACVRL1, LYN, MMP9, TGFBR1, CHST3, TGFB1, VASH1, VCL, PTK2B, BCL2, MAP3K1, ADAM17, JAK2, HDAC9, ARAP3, ARAP1	712	193	13528	1.87047	1	0.136495	21.3398
GOTERM_BP_FAT	GO:0051272~positive regulation of cell motion	11	1.31265	0.0329367	ADAM10, LYN, PTK2B, MMP9, BCL2, TGFBR1, ADAM17, CHST3, JAK2, HDAC9, TGFB1	712	98	13528	2.13265	1	0.265324	45.6417
GOTERM_BP_FAT	GO:0030334~regulation of cell migration	15	1.78998	0.0616048	RTN4, SELP, ADAM10, ACVRL1, MMP9, VASH1, TGFB1, VCL, PTK2B, BCL2, MAP3K1, ADAM17, JAK2, HDAC9, ARAP3	712	169	13528	1.68639	1	0.396589	68.5662
GOTERM_BP_FAT	GO:0040012~regulation of locomotion	15	1.78998	0.134762	RTN4, SELP, ADAM10, ACVRL1, MMP9, VASH1, TGFB1, VCL, PTK2B, BCL2, MAP3K1, ADAM17, JAK2, HDAC9, ARAP3	712	192	13528	1.48438	1	0.623309	92.8252
GOTERM_BP_FAT	GO:0030335~positive regulation of cell migration	8	0.954654	0.186819	ADAM10, PTK2B, MMP9, BCL2, ADAM17, JAK2, HDAC9, TGFB1	712	89	13528	1.70787	1	0.717958	97.6808
GOTERM_BP_FAT	GO:0040017~positive regulation of locomotion	8	0.954654	0.256125	ADAM10, PTK2B, MMP9, BCL2, ADAM17, JAK2, HDAC9, TGFB1	712	98	13528	1.55102	1	0.813668	99.5417
Annotation Cluster 126	Enrichment Score: 1.1261236547508757
Category	Term	Count	%	PValue	Genes	List Total	Pop Hits	Pop Total	Fold Enrichment	Bonferroni	Benjamini	FDR
SP_PIR_KEYWORDS	viral nucleoprotein	7	0.835322	0.00130823	HNRNPM, SNRPA1, EFTUD2, HNRNPF, SNRPC, HNRNPA1, HNRNPU	834	29	19235	5.56706	0.48909	0.0151469	1.87416
SP_PIR_KEYWORDS	Spliceosome	13	1.55131	0.00585753	EIF4A3, HNRNPM, SNRPA1, PRPF4B, PLRG1, EFTUD2, HNRNPF, SNRNP200, SNRPF, HNRNPA1, SF3B4, HNRNPU, TTF2	834	120	19235	2.49855	0.950893	0.0552767	8.13997
GOTERM_CC_FAT	GO:0005681~spliceosome	14	1.67064	0.0172148	SNRPA1, PRPF4B, EFTUD2, SF3B4, HNRNPA1, TTF2, HNRNPU, EIF4A3, HNRNPM, PLRG1, HNRNPF, SNRNP200, DHX15, SNRPF	653	132	12782	2.07606	0.999734	0.146395	21.9782
SP_PIR_KEYWORDS	mrna splicing	17	2.02864	0.019871	SNRPA1, PRPF4B, EFTUD2, PTBP1, SF3B4, HNRNPA1, HNRNPU, TTF2, EIF4A3, HNRNPM, PLRG1, HNRNPF, SNRNP200, DHX15, RBM38, RBM14, SNRPF	834	209	19235	1.87598	0.999966	0.138624	25.1793
SP_PIR_KEYWORDS	mrna processing	19	2.2673	0.0353103	SNRPA1, PRPF4B, EFTUD2, PTBP1, SF3B4, HNRNPA1, HNRNPU, TTF2, SLBP, EIF4A3, HNRNPM, PAPD4, PLRG1, HNRNPF, SNRNP200, DHX15, RBM38, RBM14, SNRPF	834	260	19235	1.68541	1	0.199237	40.5209
GOTERM_BP_FAT	GO:0006397~mRNA processing	25	2.98329	0.0513646	DHX9, SNRPA1, EIF2C2, PRPF4B, EFTUD2, PTBP1, SF3B4, HNRNPA1, HNRNPU, TTF2, SLBP, EIF4A3, HNRNPM, APP, MOV10, PAPD4, PLRG1, ROD1, HNRNPF, SNRNP200, DHX15, RBM38, SNRPC, SNRPF, RBM14	712	321	13528	1.47975	1	0.352477	61.701
GOTERM_CC_FAT	GO:0030530~heterogeneous nuclear ribonucleoprotein complex	4	0.477327	0.0526768	HNRNPF, PTBP1, HNRNPA1, HNRNPU	653	17	12782	4.60571	1	0.306799	53.857
GOTERM_BP_FAT	GO:0016071~mRNA metabolic process	27	3.22196	0.0800021	EIF2C2, PRPF4B, MAPKAPK2, SF3B4, SLC11A1, HNRNPM, APP, MOV10, PLRG1, HNRNPF, DHX15, DHX9, SNRPA1, EFTUD2, PTBP1, HNRNPA1, HNRNPU, TTF2, SLBP, EIF4A3, PAPD4, ROD1, SNRNP200, RBM38, SNRPC, SNRPF, RBM14	712	370	13528	1.38649	1	0.458695	78.0775
GOTERM_CC_FAT	GO:0030532~small nuclear ribonucleoprotein complex	4	0.477327	0.121038	SNRPA1, SNRNP200, SNRPC, SNRPF	653	24	12782	3.26238	1	0.481883	84.1801
SP_PIR_KEYWORDS	rna-binding	30	3.57995	0.141775	EIF2C2, SYNJ1, SPI1, CNOT6, SF3B4, HNRNPM, MOV10, DDX18, DKC1, HNRNPF, DHX9, SNRPA1, RAD51AP1, PTBP1, EXOSC5, G3BP1, ILF3, HNRNPA1, HNRNPU, SLBP, EIF4A3, PA2G4, EIF4E, ROD1, EIF4A1, RBM19, RBM38, SNRPC, SNRPF, RBM14	834	540	19235	1.28131	1	0.503557	89.0257
GOTERM_CC_FAT	GO:0030529~ribonucleoprotein complex	33	3.93795	0.142037	EIF2C2, PRPF4B, SF3B4, PATL1, HNRNPM, MOV10, DKC1, PLRG1, HNRNPF, CASP8, DHX15, RPP30, HSPA8, ACTB, DHX9, SNRPA1, EFTUD2, PTBP1, ILF3, HNRNPA1, HNRNPU, TTF2, SLBP, EIF4A3, PA2G4, NUP62, ILF2, SNRNP200, RPS13, SNRPC, NOP56, SNRPF, RBM14	653	515	12782	1.25427	1	0.519762	88.8026
KEGG_PATHWAY	hsa03040:Spliceosome	13	1.55131	0.156179	SNRPA1, EFTUD2, SF3B4, HNRNPA1, HNRNPU, EIF4A3, HNRNPM, PLRG1, SNRNP200, DHX15, SNRPC, SNRPF, HSPA8	351	126	5085	1.49471	1	0.440741	86.9593
GOTERM_BP_FAT	GO:0000377~RNA splicing, via transesterification reactions with bulged adenosine as nucleophile	12	1.43198	0.181704	HNRNPM, SNRPA1, DHX9, EFTUD2, HNRNPF, PTBP1, SNRNP200, SNRPC, SNRPF, HNRNPA1, SF3B4, HNRNPU	712	153	13528	1.4902	1	0.710267	97.4005
GOTERM_BP_FAT	GO:0000398~nuclear mRNA splicing, via spliceosome	12	1.43198	0.181704	HNRNPM, SNRPA1, DHX9, EFTUD2, HNRNPF, PTBP1, SNRNP200, SNRPC, SNRPF, HNRNPA1, SF3B4, HNRNPU	712	153	13528	1.4902	1	0.710267	97.4005
GOTERM_BP_FAT	GO:0000375~RNA splicing, via transesterification reactions	12	1.43198	0.181704	HNRNPM, SNRPA1, DHX9, EFTUD2, HNRNPF, PTBP1, SNRNP200, SNRPC, SNRPF, HNRNPA1, SF3B4, HNRNPU	712	153	13528	1.4902	1	0.710267	97.4005
GOTERM_BP_FAT	GO:0006396~RNA processing	34	4.05728	0.22479	EIF2C2, PRPF4B, PUS1, UTP6, SF3B4, HNRNPM, APP, MOV10, DKC1, PLRG1, HNRNPF, DHX15, RPP30, DHX9, SNRPA1, EFTUD2, RTCD1, PTBP1, EXOSC5, HNRNPA1, HNRNPU, TTF2, SLBP, EIF4A3, PA2G4, NOP2, PAPD4, ROD1, SNRNP200, RBM38, SNRPC, NOP56, SNRPF, RBM14	712	547	13528	1.18099	1	0.776283	99.0287
GOTERM_BP_FAT	GO:0008380~RNA splicing	19	2.2673	0.23667	SNRPA1, DHX9, PRPF4B, EFTUD2, PTBP1, SF3B4, HNRNPA1, HNRNPU, TTF2, EIF4A3, HNRNPM, PLRG1, HNRNPF, SNRNP200, DHX15, RBM38, SNRPC, RBM14, SNRPF	712	284	13528	1.27113	1	0.791675	99.2667
GOTERM_MF_FAT	GO:0003723~RNA binding	41	4.8926	0.29909	EIF2C2, PUS1, SYNJ1, SPI1, APOBEC3F, CNOT6, TLR7, SF3B4, TLR8, TLR9, HNRNPM, MOV10, DDX18, DKC1, HNRNPF, DHX9, SNRPA1, RAD51AP1, RTCD1, PTBP1, G3BP1, EXOSC5, ILF3, HNRNPA1, HNRNPU, SLBP, EIF4A3, PA2G4, NOP2, EIF4E, PSMA6, ILF2, ROD1, EIF4A1, RPS13, RBM19, RBM38, SNRPC, NOP56, RBM14, SNRPF	662	718	12983	1.11989	1	0.924669	99.6055
SP_PIR_KEYWORDS	ribonucleoprotein	13	1.55131	0.551418	HNRNPM, SNRPA1, EIF2C2, PA2G4, DKC1, EFTUD2, HNRNPF, RPS13, SNRPC, SNRPF, HNRNPA1, HNRNPU, SLBP	834	279	19235	1.07465	1	0.904633	99.9991
Annotation Cluster 127	Enrichment Score: 1.1184230511413131
Category	Term	Count	%	PValue	Genes	List Total	Pop Hits	Pop Total	Fold Enrichment	Bonferroni	Benjamini	FDR
UP_SEQ_FEATURE	domain:FCH	4	0.477327	0.0539663	PSTPIP1, GAS7, FCHO1, SRGAP2	833	20	19113	4.58896	1	0.872507	62.1396
INTERPRO	IPR001060:Fps/Fes/Fer/CIP4 homology	4	0.477327	0.0748654	PSTPIP1, GAS7, FCHO1, SRGAP2	791	21	16659	4.01156	1	0.877868	71.9223
SMART	SM00055:FCH	4	0.477327	0.109226	PSTPIP1, GAS7, FCHO1, SRGAP2	508	21	9079	3.4042	1	0.782765	78.0296
Annotation Cluster 128	Enrichment Score: 1.117633766915944
Category	Term	Count	%	PValue	Genes	List Total	Pop Hits	Pop Total	Fold Enrichment	Bonferroni	Benjamini	FDR
INTERPRO	IPR005834:Haloacid dehalogenase-like hydrolase	7	0.835322	0.00954813	EYA3, ATP7A, ATP2B1, ATP2B4, ATP2A3, ENOPH1, ATP13A2	791	39	16659	3.78012	0.999996	0.380346	14.4957
GOTERM_MF_FAT	GO:0015662~ATPase activity, coupled to transmembrane movement of ions, phosphorylative mechanism	8	0.954654	0.0172701	ATP7A, ATP2B1, ATP2B4, ATP1B3, ATP2A3, ATP6V1E1, ATP13A2, ATP8B4	662	53	12983	2.96027	1	0.263408	23.7653
UP_SEQ_FEATURE	active site:4-aspartylphosphate intermediate	6	0.71599	0.0261198	ATP7A, ATP2B1, ATP2B4, ATP2A3, ATP13A2, ATP8B4	833	39	19113	3.52997	1	0.724651	37.084
INTERPRO	IPR018303:ATPase, P-type phosphorylation site	6	0.71599	0.0263945	ATP7A, ATP2B1, ATP2B4, ATP2A3, ATP13A2, ATP8B4	791	36	16659	3.51011	1	0.608459	35.3787
INTERPRO	IPR008250:ATPase, P-type, ATPase-associated region	6	0.71599	0.0263945	ATP7A, ATP2B1, ATP2B4, ATP2A3, ATP13A2, ATP8B4	791	36	16659	3.51011	1	0.608459	35.3787
INTERPRO	IPR001757:ATPase, P-type, K/Mg/Cd/Cu/Zn/Na/Ca/Na/H-transporter	6	0.71599	0.0263945	ATP7A, ATP2B1, ATP2B4, ATP2A3, ATP13A2, ATP8B4	791	36	16659	3.51011	1	0.608459	35.3787
UP_SEQ_FEATURE	metal ion-binding site:Magnesium	11	1.31265	0.0299758	EYA3, ATP7A, ATP2B1, ADSS, ATP2B4, ATP2A3, ENOPH1, ATP13A2, CNOT6, NSF, ATP8B4	833	116	19113	2.1758	1	0.752365	41.3057
GOTERM_BP_FAT	GO:0009206~purine ribonucleoside triphosphate biosynthetic process	11	1.31265	0.0329367	TCIRG1, ATP7A, ATP2B1, ATP2B4, ATP1B3, ATP2A3, NME1, ATP6V1E1, ATP13A2, TGFB1, ATP8B4	712	98	13528	2.13265	1	0.265324	45.6417
GOTERM_BP_FAT	GO:0009201~ribonucleoside triphosphate biosynthetic process	11	1.31265	0.0349878	TCIRG1, ATP7A, ATP2B1, ATP2B4, ATP1B3, ATP2A3, NME1, ATP6V1E1, ATP13A2, TGFB1, ATP8B4	712	99	13528	2.11111	1	0.275013	47.7022
GOTERM_BP_FAT	GO:0009145~purine nucleoside triphosphate biosynthetic process	11	1.31265	0.0349878	TCIRG1, ATP7A, ATP2B1, ATP2B4, ATP1B3, ATP2A3, NME1, ATP6V1E1, ATP13A2, TGFB1, ATP8B4	712	99	13528	2.11111	1	0.275013	47.7022
GOTERM_BP_FAT	GO:0009142~nucleoside triphosphate biosynthetic process	11	1.31265	0.0416708	TCIRG1, ATP7A, ATP2B1, ATP2B4, ATP1B3, ATP2A3, NME1, ATP6V1E1, ATP13A2, TGFB1, ATP8B4	712	102	13528	2.04902	1	0.310074	53.9158
GOTERM_BP_FAT	GO:0009205~purine ribonucleoside triphosphate metabolic process	12	1.43198	0.043704	TCIRG1, ATP7A, ATP2B1, ATP2B4, ATP1B3, ATP2A3, NME1, ATP6V1E1, ENTPD1, ATP13A2, TGFB1, ATP8B4	712	117	13528	1.94872	1	0.319289	55.6633
GOTERM_BP_FAT	GO:0009152~purine ribonucleotide biosynthetic process	12	1.43198	0.043704	TCIRG1, ATP7A, ATP2B1, ADSS, ATP2B4, ATP1B3, ATP2A3, NME1, ATP6V1E1, ATP13A2, TGFB1, ATP8B4	712	117	13528	1.94872	1	0.319289	55.6633
GOTERM_BP_FAT	GO:0006754~ATP biosynthetic process	10	1.19332	0.0438216	TCIRG1, ATP7A, ATP2B1, ATP2B4, ATP1B3, ATP2A3, ATP6V1E1, ATP13A2, TGFB1, ATP8B4	712	89	13528	2.13483	1	0.319328	55.7624
GOTERM_BP_FAT	GO:0009199~ribonucleoside triphosphate metabolic process	12	1.43198	0.0460176	TCIRG1, ATP7A, ATP2B1, ATP2B4, ATP1B3, ATP2A3, NME1, ATP6V1E1, ENTPD1, ATP13A2, TGFB1, ATP8B4	712	118	13528	1.9322	1	0.32985	57.5755
GOTERM_BP_FAT	GO:0006164~purine nucleotide biosynthetic process	14	1.67064	0.0479431	TCIRG1, ADCY4, ADSS, ATP1B3, MSH2, ATP13A2, TGFB1, ATP2B1, ATP7A, ATP2B4, ATP2A3, NME1, ATP6V1E1, ATP8B4	712	148	13528	1.7973	1	0.339148	59.1073
GOTERM_BP_FAT	GO:0046034~ATP metabolic process	11	1.31265	0.0491773	TCIRG1, ATP7A, ATP2B1, ATP2B4, ATP1B3, ATP2A3, ATP6V1E1, ENTPD1, ATP13A2, TGFB1, ATP8B4	712	105	13528	1.99048	1	0.344222	60.0615
GOTERM_BP_FAT	GO:0009144~purine nucleoside triphosphate metabolic process	12	1.43198	0.0561043	TCIRG1, ATP7A, ATP2B1, ATP2B4, ATP1B3, ATP2A3, NME1, ATP6V1E1, ENTPD1, ATP13A2, TGFB1, ATP8B4	712	122	13528	1.86885	1	0.375012	65.0381
GOTERM_BP_FAT	GO:0009150~purine ribonucleotide metabolic process	13	1.55131	0.059442	TCIRG1, ATP7A, ATP2B1, ADSS, ATP2B4, ATP1B3, NME1, ATP2A3, ATP6V1E1, ENTPD1, ATP13A2, TGFB1, ATP8B4	712	138	13528	1.78986	1	0.386172	67.2211
GOTERM_BP_FAT	GO:0009260~ribonucleotide biosynthetic process	12	1.43198	0.0616592	TCIRG1, ATP7A, ATP2B1, ADSS, ATP2B4, ATP1B3, ATP2A3, NME1, ATP6V1E1, ATP13A2, TGFB1, ATP8B4	712	124	13528	1.83871	1	0.396136	68.5994
GOTERM_MF_FAT	GO:0005388~calcium-transporting ATPase activity	3	0.357995	0.0734611	ATP2B1, ATP2B4, ATP2A3	662	9	12983	6.53726	1	0.58334	69.5308
GOTERM_MF_FAT	GO:0042625~ATPase activity, coupled to transmembrane movement of ions	8	0.954654	0.0819246	ATP7A, ATP2B1, ATP2B4, ATP1B3, ATP2A3, ATP6V1E1, ATP13A2, ATP8B4	662	74	12983	2.12019	1	0.606603	73.589
GOTERM_BP_FAT	GO:0009141~nucleoside triphosphate metabolic process	12	1.43198	0.0838735	TCIRG1, ATP7A, ATP2B1, ATP2B4, ATP1B3, ATP2A3, NME1, ATP6V1E1, ENTPD1, ATP13A2, TGFB1, ATP8B4	712	131	13528	1.74046	1	0.474487	79.6972
GOTERM_BP_FAT	GO:0009259~ribonucleotide metabolic process	13	1.55131	0.0862965	TCIRG1, ATP7A, ATP2B1, ADSS, ATP2B4, ATP1B3, NME1, ATP2A3, ATP6V1E1, ENTPD1, ATP13A2, TGFB1, ATP8B4	712	147	13528	1.68027	1	0.482342	80.6526
GOTERM_MF_FAT	GO:0042626~ATPase activity, coupled to transmembrane movement of substances	10	1.19332	0.103402	ATP7A, ATP2B1, ATP2B4, ATP1B3, ATP2A3, ATP6V1E1, ABCC1, ATP13A2, ABCC5, ATP8B4	662	109	12983	1.79925	1	0.650201	81.7336
GOTERM_MF_FAT	GO:0043492~ATPase activity, coupled to movement of substances	10	1.19332	0.107847	ATP7A, ATP2B1, ATP2B4, ATP1B3, ATP2A3, ATP6V1E1, ABCC1, ATP13A2, ABCC5, ATP8B4	662	110	12983	1.78289	1	0.66262	83.0944
GOTERM_BP_FAT	GO:0006163~purine nucleotide metabolic process	15	1.78998	0.112279	TCIRG1, ADCY4, ADSS, ATP1B3, MSH2, ATP13A2, TGFB1, ATP2B1, ATP7A, ATP2B4, NME1, ATP2A3, ATP6V1E1, ENTPD1, ATP8B4	712	186	13528	1.53226	1	0.563369	88.5557
GOTERM_MF_FAT	GO:0016820~hydrolase activity, acting on acid anhydrides, catalyzing transmembrane movement of substances	10	1.19332	0.112398	ATP7A, ATP2B1, ATP2B4, ATP1B3, ATP2A3, ATP6V1E1, ABCC1, ATP13A2, ABCC5, ATP8B4	662	111	12983	1.76683	1	0.670965	84.3889
GOTERM_MF_FAT	GO:0015085~calcium ion transmembrane transporter activity	3	0.357995	0.121914	ATP2B1, ATP2B4, ATP2A3	662	12	12983	4.90295	1	0.691291	86.8018
GOTERM_MF_FAT	GO:0015082~di-, tri-valent inorganic cation transmembrane transporter activity	5	0.596659	0.13515	ATP7A, ATP2B1, SLC11A1, ATP2B4, ATP2A3	662	39	12983	2.51433	1	0.720305	89.5823
GOTERM_BP_FAT	GO:0034654~nucleobase, nucleoside, nucleotide and nucleic acid biosynthetic process	15	1.78998	0.138739	TCIRG1, ADCY4, ADSS, ATP1B3, MSH2, ATP13A2, TGFB1, ATP2B1, ATP7A, ATP2B4, NME1, ATP2A3, ATP6V1E1, CDA, ATP8B4	712	193	13528	1.47668	1	0.632587	93.4022
GOTERM_BP_FAT	GO:0034404~nucleobase, nucleoside and nucleotide biosynthetic process	15	1.78998	0.138739	TCIRG1, ADCY4, ADSS, ATP1B3, MSH2, ATP13A2, TGFB1, ATP2B1, ATP7A, ATP2B4, NME1, ATP2A3, ATP6V1E1, CDA, ATP8B4	712	193	13528	1.47668	1	0.632587	93.4022
INTERPRO	IPR006068:ATPase, P-type cation-transporter, C-terminal	3	0.357995	0.157121	ATP2B1, ATP2B4, ATP2A3	791	15	16659	4.21214	1	0.955954	93.8587
GOTERM_MF_FAT	GO:0015405~P-P-bond-hydrolysis-driven transmembrane transporter activity	10	1.19332	0.169149	ATP7A, ATP2B1, ATP2B4, ATP1B3, ATP2A3, ATP6V1E1, ABCC1, ATP13A2, ABCC5, ATP8B4	662	122	12983	1.60752	1	0.793922	94.422
GOTERM_MF_FAT	GO:0015399~primary active transmembrane transporter activity	10	1.19332	0.169149	ATP7A, ATP2B1, ATP2B4, ATP1B3, ATP2A3, ATP6V1E1, ABCC1, ATP13A2, ABCC5, ATP8B4	662	122	12983	1.60752	1	0.793922	94.422
GOTERM_BP_FAT	GO:0009165~nucleotide biosynthetic process	14	1.67064	0.180747	TCIRG1, ADCY4, ADSS, ATP1B3, MSH2, ATP13A2, TGFB1, ATP2B1, ATP7A, ATP2B4, ATP2A3, NME1, ATP6V1E1, ATP8B4	712	186	13528	1.43011	1	0.70884	97.3446
INTERPRO	IPR004014:ATPase, P-type cation-transporter, N-terminal	3	0.357995	0.191578	ATP2B1, ATP2B4, ATP2A3	791	17	16659	3.71659	1	0.968188	96.8928
PIR_SUPERFAMILY	PIRSF001297:Na(+)/K(+)-transporting ATPase alpha chain	3	0.357995	0.203622	ATP2B1, ATP2B4, ATP2A3	415	15	7396	3.56434	1	0.999825	96.0688
GOTERM_MF_FAT	GO:0019829~cation-transporting ATPase activity	4	0.477327	0.276854	ATP2B1, ATP2B4, ATP2A3, ATP6V1E1	662	36	12983	2.17909	1	0.910862	99.3584
GOTERM_BP_FAT	GO:0044271~nitrogen compound biosynthetic process	20	2.38663	0.34649	TCIRG1, ADCY4, ADSS, TSPO, BCAT2, ATP1B3, MSH2, COX10, ATP13A2, TGFB1, ATP7A, ATP2B1, ATP2B4, SLC1A3, NME1, ATP2A3, ATP6V1E1, CDA, ENOPH1, ATP8B4	712	325	13528	1.16923	1	0.893409	99.9566
GOTERM_MF_FAT	GO:0022890~inorganic cation transmembrane transporter activity	10	1.19332	0.362483	TCIRG1, ATP7A, ATP2B1, SLC36A1, SLC11A1, ATP2B4, COX10, ATP2A3, ATP6V1E1, SLC9A1	662	151	12983	1.29879	1	0.954918	99.9099
SP_PIR_KEYWORDS	calcium transport	4	0.477327	0.718317	ATP2B1, ATP2B4, ATP2A3, TRPV2	834	85	19235	1.08534	1	0.960585	100
Annotation Cluster 129	Enrichment Score: 1.1160517979646187
Category	Term	Count	%	PValue	Genes	List Total	Pop Hits	Pop Total	Fold Enrichment	Bonferroni	Benjamini	FDR
GOTERM_BP_FAT	GO:0009595~detection of biotic stimulus	6	0.71599	0.00191031	NOD1, LY96, TLR4, NLRP3, TLR8, CD1D	712	18	13528	6.33333	0.998199	0.0308008	3.42038
GOTERM_BP_FAT	GO:0051606~detection of stimulus	8	0.954654	0.427029	NOD1, ARRB1, LY96, TLR4, NLRP3, PLCB2, TLR8, CD1D	712	118	13528	1.28814	1	0.939801	99.996
GOTERM_BP_FAT	GO:0009581~detection of external stimulus	5	0.596659	0.549901	NOD1, ARRB1, TLR4, TLR8, CD1D	712	74	13528	1.28378	1	0.977421	100
Annotation Cluster 130	Enrichment Score: 1.1100690786414982
Category	Term	Count	%	PValue	Genes	List Total	Pop Hits	Pop Total	Fold Enrichment	Bonferroni	Benjamini	FDR
GOTERM_CC_FAT	GO:0070688~MLL5-L complex	3	0.357995	0.0592837	ACTB, STK38, HCFC1	653	8	12782	7.34035	1	0.327545	58.2492
GOTERM_CC_FAT	GO:0035097~histone methyltransferase complex	4	0.477327	0.0888033	ACTB, STK38, HCFC1, HDAC9	653	21	12782	3.72843	1	0.408306	73.5292
GOTERM_CC_FAT	GO:0034708~methyltransferase complex	4	0.477327	0.0888033	ACTB, STK38, HCFC1, HDAC9	653	21	12782	3.72843	1	0.408306	73.5292
Annotation Cluster 131	Enrichment Score: 1.0622760701825193
Category	Term	Count	%	PValue	Genes	List Total	Pop Hits	Pop Total	Fold Enrichment	Bonferroni	Benjamini	FDR
UP_SEQ_FEATURE	domain:FERM	7	0.835322	0.0172785	TLN1, EZR, PTK2B, FRMD4B, JAK2, JAK3, MSN	833	48	19113	3.34611	1	0.677753	26.2985
INTERPRO	IPR000299:FERM domain	7	0.835322	0.0228699	TLN1, EZR, PTK2B, FRMD4B, JAK2, JAK3, MSN	791	47	16659	3.1367	1	0.586273	31.4523
INTERPRO	IPR019749:Band 4.1 domain	7	0.835322	0.0300672	TLN1, EZR, PTK2B, FRMD4B, JAK2, JAK3, MSN	791	50	16659	2.9485	1	0.637695	39.2448
INTERPRO	IPR019747:FERM conserved site	7	0.835322	0.0300672	TLN1, EZR, PTK2B, FRMD4B, JAK2, JAK3, MSN	791	50	16659	2.9485	1	0.637695	39.2448
SMART	SM00295:B41	7	0.835322	0.0584132	TLN1, EZR, PTK2B, FRMD4B, JAK2, JAK3, MSN	508	50	9079	2.50209	1	0.586364	54.5523
INTERPRO	IPR018979:FERM, N-terminal	4	0.477327	0.168338	TLN1, EZR, FRMD4B, MSN	791	30	16659	2.80809	1	0.960472	95.0649
INTERPRO	IPR019748:FERM central domain	5	0.596659	0.1823	TLN1, EZR, PTK2B, FRMD4B, MSN	791	47	16659	2.2405	1	0.964796	96.2566
INTERPRO	IPR019750:Band 4.1 subgroup	3	0.357995	0.333772	EZR, FRMD4B, MSN	791	25	16659	2.52728	1	0.994567	99.8679
INTERPRO	IPR018980:FERM, C-terminal PH-like domain	3	0.357995	0.333772	EZR, FRMD4B, MSN	791	25	16659	2.52728	1	0.994567	99.8679
INTERPRO	IPR014352:FERM/acyl-CoA-binding protein, 3-helical bundle	4	0.477327	0.334121	TLN1, EZR, FRMD4B, MSN	791	43	16659	1.95913	1	0.99432	99.869
Annotation Cluster 132	Enrichment Score: 1.06191813421155
Category	Term	Count	%	PValue	Genes	List Total	Pop Hits	Pop Total	Fold Enrichment	Bonferroni	Benjamini	FDR
GOTERM_BP_FAT	GO:0051258~protein polymerization	7	0.835322	0.0422681	TUBB2B, TUBB2A, TUBE1, FBXO5, ARPC4, GAS7, TUBA1B	712	49	13528	2.71429	1	0.312457	54.4359
INTERPRO	IPR018316:Tubulin/FtsZ, 2-layer sandwich domain	4	0.477327	0.0837565	TUBB2B, TUBB2A, TUBE1, TUBA1B	791	22	16659	3.82922	1	0.891885	76.0171
INTERPRO	IPR017975:Tubulin, conserved site	4	0.477327	0.0930741	TUBB2B, TUBB2A, TUBE1, TUBA1B	791	23	16659	3.66273	1	0.900123	79.7025
INTERPRO	IPR003008:Tubulin/FtsZ, GTPase domain	4	0.477327	0.102796	TUBB2B, TUBB2A, TUBE1, TUBA1B	791	24	16659	3.51011	1	0.911581	82.9769
INTERPRO	IPR000217:Tubulin	4	0.477327	0.102796	TUBB2B, TUBB2A, TUBE1, TUBA1B	791	24	16659	3.51011	1	0.911581	82.9769
PIR_SUPERFAMILY	PIRSF002306:tubulin	4	0.477327	0.122089	TUBB2B, TUBB2A, TUBE1, TUBA1B	415	22	7396	3.24031	1	0.995473	84.2884
Annotation Cluster 133	Enrichment Score: 1.0507123765490514
Category	Term	Count	%	PValue	Genes	List Total	Pop Hits	Pop Total	Fold Enrichment	Bonferroni	Benjamini	FDR
GOTERM_BP_FAT	GO:0000060~protein import into nucleus, translocation	6	0.71599	0.0310768	SLC11A1, TNF, TP53, JAK2, POLA2, TGFB1	712	34	13528	3.35294	1	0.255276	43.707
GOTERM_BP_FAT	GO:0032388~positive regulation of intracellular transport	5	0.596659	0.0701769	TNF, TGFBR1, NLRP12, JAK2, TGFB1	712	30	13528	3.16667	1	0.427617	73.4014
GOTERM_BP_FAT	GO:0022407~regulation of cell-cell adhesion	3	0.357995	0.323022	TNF, JAK2, TGFB1	712	22	13528	2.59091	1	0.876274	99.9175
Annotation Cluster 134	Enrichment Score: 1.0463581118227403
Category	Term	Count	%	PValue	Genes	List Total	Pop Hits	Pop Total	Fold Enrichment	Bonferroni	Benjamini	FDR
GOTERM_BP_FAT	GO:0008637~apoptotic mitochondrial changes	5	0.596659	0.0773774	SH3GLB1, MAP3K1, BCL2, TP53, PMAIP1	712	31	13528	3.06452	1	0.453886	76.9109
GOTERM_BP_FAT	GO:0007006~mitochondrial membrane organization	5	0.596659	0.0849318	HSP90AA1, SH3GLB1, BCL2, TP53, HSPA4	712	32	13528	2.96875	1	0.477424	80.1199
GOTERM_BP_FAT	GO:0007005~mitochondrion organization	12	1.43198	0.110469	ATP7A, P2RX7, TSPO, YWHAZ, HSP90AA1, COX10, SH3GLB1, MAP3K1, BCL2, TP53, HSPA4, PMAIP1	712	138	13528	1.65217	1	0.559426	88.1236
Annotation Cluster 135	Enrichment Score: 1.0460758834150192
Category	Term	Count	%	PValue	Genes	List Total	Pop Hits	Pop Total	Fold Enrichment	Bonferroni	Benjamini	FDR
GOTERM_BP_FAT	GO:0010212~response to ionizing radiation	8	0.954654	0.0370696	EYA3, PTPRC, BLM, FANCD2, MSH2, BCL2, TP53, RAD54L	712	60	13528	2.53333	1	0.286388	49.718
GOTERM_BP_FAT	GO:0010332~response to gamma radiation	4	0.477327	0.117486	PTPRC, FANCD2, BCL2, TP53	712	23	13528	3.30435	1	0.577827	89.7178
GOTERM_BP_FAT	GO:0033077~T cell differentiation in the thymus	4	0.477327	0.16702	PTPRC, BCL2, TP53, ADAM17	712	27	13528	2.81481	1	0.686281	96.4068
Annotation Cluster 136	Enrichment Score: 1.0338345781670724
Category	Term	Count	%	PValue	Genes	List Total	Pop Hits	Pop Total	Fold Enrichment	Bonferroni	Benjamini	FDR
GOTERM_BP_FAT	GO:0006302~double-strand break repair	8	0.954654	0.0431964	EYA3, RECQL, RAD51AP1, BLM, MSH2, TP53, RAD54L, RAD51	712	62	13528	2.45161	1	0.316851	55.233
GOTERM_BP_FAT	GO:0000724~double-strand break repair via homologous recombination	4	0.477327	0.074835	RAD51AP1, BLM, RAD54L, RAD51	712	19	13528	4	1	0.444712	75.725
GOTERM_BP_FAT	GO:0000725~recombinational repair	4	0.477327	0.074835	RAD51AP1, BLM, RAD54L, RAD51	712	19	13528	4	1	0.444712	75.725
KEGG_PATHWAY	hsa03440:Homologous recombination	4	0.477327	0.302694	RPA2, BLM, RAD54L, RAD51	351	28	5085	2.0696	1	0.597554	98.6766
Annotation Cluster 137	Enrichment Score: 1.032427375170506
Category	Term	Count	%	PValue	Genes	List Total	Pop Hits	Pop Total	Fold Enrichment	Bonferroni	Benjamini	FDR
UP_SEQ_FEATURE	repeat:TNFR-Cys 4	4	0.477327	0.0169464	TNFRSF1A, TNFRSF21, TNFRSF8, CD40	833	13	19113	7.05993	1	0.680886	25.8612
UP_SEQ_FEATURE	repeat:TNFR-Cys 3	4	0.477327	0.0762411	TNFRSF1A, TNFRSF21, TNFRSF8, CD40	833	23	19113	3.9904	1	0.910094	75.053
UP_SEQ_FEATURE	repeat:TNFR-Cys 1	4	0.477327	0.0929787	TNFRSF1A, TNFRSF21, TNFRSF8, CD40	833	25	19113	3.67116	1	0.936081	81.8871
UP_SEQ_FEATURE	repeat:TNFR-Cys 2	4	0.477327	0.0929787	TNFRSF1A, TNFRSF21, TNFRSF8, CD40	833	25	19113	3.67116	1	0.936081	81.8871
INTERPRO	IPR001368:TNFR/CD27/30/40/95 cysteine-rich region	4	0.477327	0.20469	TNFRSF1A, TNFRSF21, TNFRSF8, CD40	791	33	16659	2.55281	1	0.970877	97.6207
SMART	SM00208:TNFR	4	0.477327	0.279452	TNFRSF1A, TNFRSF21, TNFRSF8, CD40	508	33	9079	2.16631	1	0.915594	98.6352
Annotation Cluster 138	Enrichment Score: 1.0288611081626828
Category	Term	Count	%	PValue	Genes	List Total	Pop Hits	Pop Total	Fold Enrichment	Bonferroni	Benjamini	FDR
GOTERM_MF_FAT	GO:0015026~coreceptor activity	5	0.596659	0.0168072	RAMP2, CD86, CD80, LY96, CD4	662	20	12983	4.90295	1	0.2617	23.204
GOTERM_BP_FAT	GO:0032663~regulation of interleukin-2 production	6	0.71599	0.0188871	CD86, CD80, MALT1, CD4, VSIG4, IL1A	712	30	13528	3.8	1	0.1808	29.323
GOTERM_BP_FAT	GO:0045086~positive regulation of interleukin-2 biosynthetic process	4	0.477327	0.0278467	CD86, CD80, CD4, IL1A	712	13	13528	5.84615	1	0.236442	40.1916
GOTERM_BP_FAT	GO:0045076~regulation of interleukin-2 biosynthetic process	4	0.477327	0.074835	CD86, CD80, CD4, IL1A	712	19	13528	4	1	0.444712	75.725
BBID	97.Immune_injury_MS-lesions_MS_antigen	5	0.596659	0.111819	CD86, TNF, CD80, CD4, IL10	44	16	358	2.54261	0.999924	0.794243	71.6527
BBID	3.T_cell_receptor	5	0.596659	0.111819	CD86, CD80, CD4, PLCB2, VAV1	44	16	358	2.54261	0.999924	0.794243	71.6527
KEGG_PATHWAY	hsa05330:Allograft rejection	5	0.596659	0.233106	CD86, TNF, CD80, CD40, IL10	351	36	5085	2.01211	1	0.524382	95.8573
KEGG_PATHWAY	hsa05332:Graft-versus-host disease	4	0.477327	0.509148	CD86, TNF, CD80, IL1A	351	39	5085	1.48586	1	0.768037	99.9804
KEGG_PATHWAY	hsa04940:Type I diabetes mellitus	4	0.477327	0.560124	CD86, TNF, CD80, IL1A	351	42	5085	1.37973	1	0.782115	99.9947
Annotation Cluster 139	Enrichment Score: 1.0104331462503753
Category	Term	Count	%	PValue	Genes	List Total	Pop Hits	Pop Total	Fold Enrichment	Bonferroni	Benjamini	FDR
BIOCARTA	h_g2Pathway:Cell Cycle: G2/M Checkpoint	7	0.835322	0.032165	CDK1, EP300, RPS6KA1, YWHAQ, TP53, CHEK1, WEE1	158	23	1437	2.76802	0.999609	0.674022	34.4261
BIOCARTA	h_rbPathway:RB Tumor Suppressor/Checkpoint Signaling in response to DNA damage	4	0.477327	0.134814	CDK1, TP53, CHEK1, WEE1	158	12	1437	3.03165	1	0.824082	84.5745
BIOCARTA	h_cdc25Pathway:cdc25 and chk1 Regulatory Pathway in response to DNA damage	3	0.357995	0.214576	CDK1, CHEK1, WEE1	158	8	1437	3.4106	1	0.89242	95.5735
Annotation Cluster 140	Enrichment Score: 1.0101117886327171
Category	Term	Count	%	PValue	Genes	List Total	Pop Hits	Pop Total	Fold Enrichment	Bonferroni	Benjamini	FDR
GOTERM_BP_FAT	GO:0032269~negative regulation of cellular protein metabolic process	20	2.38663	0.00295277	PTPRC, EIF2C2, YWHAB, CDC23, CDC20, UBE2C, TGFB1, IL10, TIMP1, EIF4A3, SET, PSEN1, PSMA6, ATG5, SERPINB10, NLRP12, BUB1B, DNMT1, FBXO5, PSME3	712	180	13528	2.11111	0.999943	0.0442386	5.23998
GOTERM_BP_FAT	GO:0031400~negative regulation of protein modification process	15	1.78998	0.00383197	PTPRC, YWHAB, CDC23, CDC20, UBE2C, TGFB1, SET, PSEN1, ATG5, PSMA6, NLRP12, BUB1B, FBXO5, DNMT1, PSME3	712	119	13528	2.39496	0.999997	0.0545989	6.74936
GOTERM_BP_FAT	GO:0051248~negative regulation of protein metabolic process	20	2.38663	0.00450058	PTPRC, EIF2C2, YWHAB, CDC23, CDC20, UBE2C, TGFB1, IL10, TIMP1, EIF4A3, SET, PSEN1, PSMA6, ATG5, SERPINB10, NLRP12, BUB1B, DNMT1, FBXO5, PSME3	712	187	13528	2.03209	1	0.0617224	7.88196
GOTERM_BP_FAT	GO:0051439~regulation of ubiquitin-protein ligase activity during mitotic cell cycle	8	0.954654	0.0785669	CDK1, PSMA6, BUB1B, CDC23, FBXO5, CDC20, PSME3, UBE2C	712	71	13528	2.14085	1	0.45615	77.4467
GOTERM_BP_FAT	GO:0031396~regulation of protein ubiquitination	10	1.19332	0.0797284	CDK1, PSMA6, ATG5, BUB1B, CDC23, FBXO5, CDC20, PSME3, LRRK2, UBE2C	712	100	13528	1.9	1	0.458249	77.9586
GOTERM_BP_FAT	GO:0031397~negative regulation of protein ubiquitination	8	0.954654	0.0932449	PSMA6, ATG5, BUB1B, CDC23, FBXO5, CDC20, PSME3, UBE2C	712	74	13528	2.05405	1	0.506552	83.1624
GOTERM_BP_FAT	GO:0051438~regulation of ubiquitin-protein ligase activity	8	0.954654	0.11502	CDK1, PSMA6, BUB1B, CDC23, FBXO5, CDC20, PSME3, UBE2C	712	78	13528	1.94872	1	0.570377	89.182
GOTERM_BP_FAT	GO:0031145~anaphase-promoting complex-dependent proteasomal ubiquitin-dependent protein catabolic process	7	0.835322	0.125501	CDK1, PSMA6, BUB1B, CDC23, CDC20, PSME3, UBE2C	712	65	13528	2.04615	1	0.599777	91.291
GOTERM_BP_FAT	GO:0051436~negative regulation of ubiquitin-protein ligase activity during mitotic cell cycle	7	0.835322	0.125501	PSMA6, BUB1B, CDC23, FBXO5, CDC20, PSME3, UBE2C	712	65	13528	2.04615	1	0.599777	91.291
GOTERM_BP_FAT	GO:0051340~regulation of ligase activity	8	0.954654	0.132943	CDK1, PSMA6, BUB1B, CDC23, FBXO5, CDC20, PSME3, UBE2C	712	81	13528	1.87654	1	0.619437	92.5456
GOTERM_BP_FAT	GO:0051352~negative regulation of ligase activity	7	0.835322	0.13931	PSMA6, BUB1B, CDC23, FBXO5, CDC20, PSME3, UBE2C	712	67	13528	1.98507	1	0.633473	93.4814
GOTERM_BP_FAT	GO:0051444~negative regulation of ubiquitin-protein ligase activity	7	0.835322	0.13931	PSMA6, BUB1B, CDC23, FBXO5, CDC20, PSME3, UBE2C	712	67	13528	1.98507	1	0.633473	93.4814
GOTERM_BP_FAT	GO:0051437~positive regulation of ubiquitin-protein ligase activity during mitotic cell cycle	7	0.835322	0.146469	CDK1, PSMA6, CDC23, FBXO5, CDC20, PSME3, UBE2C	712	68	13528	1.95588	1	0.648958	94.4008
GOTERM_BP_FAT	GO:0031398~positive regulation of protein ubiquitination	8	0.954654	0.152157	CDK1, PSMA6, CDC23, FBXO5, CDC20, PSME3, LRRK2, UBE2C	712	84	13528	1.80952	1	0.659762	95.0423
GOTERM_BP_FAT	GO:0051443~positive regulation of ubiquitin-protein ligase activity	7	0.835322	0.161273	CDK1, PSMA6, CDC23, FBXO5, CDC20, PSME3, UBE2C	712	70	13528	1.9	1	0.677947	95.9278
GOTERM_BP_FAT	GO:0051351~positive regulation of ligase activity	7	0.835322	0.184614	CDK1, PSMA6, CDC23, FBXO5, CDC20, PSME3, UBE2C	712	73	13528	1.82192	1	0.714575	97.5637
GOTERM_BP_FAT	GO:0010498~proteasomal protein catabolic process	8	0.954654	0.289094	CDK1, PSMA6, FOXRED2, BUB1B, CDC23, CDC20, PSME3, UBE2C	712	102	13528	1.4902	1	0.845903	99.7992
GOTERM_BP_FAT	GO:0043161~proteasomal ubiquitin-dependent protein catabolic process	8	0.954654	0.289094	CDK1, PSMA6, FOXRED2, BUB1B, CDC23, CDC20, PSME3, UBE2C	712	102	13528	1.4902	1	0.845903	99.7992
GOTERM_BP_FAT	GO:0006511~ubiquitin-dependent protein catabolic process	11	1.31265	0.824381	CDK1, PSMA6, MAP3K1, FOXRED2, UCHL5, BUB1B, CDC23, UCHL3, CDC20, PSME3, UBE2C	712	242	13528	0.863636	1	0.999283	100
KEGG_PATHWAY	hsa04120:Ubiquitin mediated proteolysis	5	0.596659	0.98764	MAP3K1, CBL, CDC23, CDC20, UBE2C	351	137	5085	0.528729	1	0.998684	100
Annotation Cluster 141	Enrichment Score: 0.9868236136177133
Category	Term	Count	%	PValue	Genes	List Total	Pop Hits	Pop Total	Fold Enrichment	Bonferroni	Benjamini	FDR
UP_SEQ_FEATURE	domain:Bromo	6	0.71599	0.00659123	KAT2A, BRPF1, BAZ1A, EP300, ATAD2, SMARCA4	833	28	19113	4.91674	1	0.461365	10.9327
GOTERM_CC_FAT	GO:0000123~histone acetyltransferase complex	8	0.954654	0.0128705	KAT2A, TAF2, ACTB, BRPF1, EP300, TAF5, RUVBL2, ATXN7L3	653	50	12782	3.13188	0.997845	0.124957	16.9014
GOTERM_MF_FAT	GO:0016407~acetyltransferase activity	10	1.19332	0.0232159	KAT2A, EP300, NAA50, LPCAT1, NCOA3, NAA11, TAF5, NAA15, LPCAT2, AGPAT4	662	82	12983	2.39168	1	0.308456	30.6414
GOTERM_BP_FAT	GO:0006474~N-terminal protein amino acid acetylation	3	0.357995	0.0485714	EP300, NAA50, NAA15	712	7	13528	8.14286	1	0.341414	59.5957
GOTERM_MF_FAT	GO:0008080~N-acetyltransferase activity	8	0.954654	0.0607397	KAT2A, EP300, NAA50, NCOA3, NAA11, TAF5, NAA15, AGPAT4	662	69	12983	2.27383	1	0.536181	62.3203
GOTERM_MF_FAT	GO:0016410~N-acyltransferase activity	8	0.954654	0.129401	KAT2A, EP300, NAA50, NCOA3, NAA11, TAF5, NAA15, AGPAT4	662	83	12983	1.89029	1	0.707111	88.4498
GOTERM_BP_FAT	GO:0006473~protein amino acid acetylation	6	0.71599	0.136395	KAT2A, BRPF1, EP300, NAA50, NAA15, RUVBL2	712	52	13528	2.19231	1	0.627329	93.0677
GOTERM_BP_FAT	GO:0031365~N-terminal protein amino acid modification	3	0.357995	0.165617	EP300, NAA50, NAA15	712	14	13528	4.07143	1	0.684316	96.2951
GOTERM_BP_FAT	GO:0043543~protein amino acid acylation	6	0.71599	0.206669	KAT2A, BRPF1, EP300, NAA50, NAA15, RUVBL2	712	60	13528	1.9	1	0.751851	98.5209
GOTERM_BP_FAT	GO:0016569~covalent chromatin modification	10	1.19332	0.217701	EYA3, KAT2A, BRPF1, EP300, RUVBL2, HDAC9, RBM14, HELLS, ATXN7L3, SMARCA4	712	126	13528	1.50794	1	0.767629	98.8537
GOTERM_MF_FAT	GO:0004468~lysine N-acetyltransferase activity	4	0.477327	0.305072	KAT2A, EP300, NCOA3, TAF5	662	38	12983	2.0644	1	0.926161	99.6548
GOTERM_MF_FAT	GO:0004402~histone acetyltransferase activity	4	0.477327	0.305072	KAT2A, EP300, NCOA3, TAF5	662	38	12983	2.0644	1	0.926161	99.6548
GOTERM_BP_FAT	GO:0016570~histone modification	8	0.954654	0.461593	EYA3, KAT2A, BRPF1, EP300, RUVBL2, HDAC9, RBM14, ATXN7L3	712	122	13528	1.2459	1	0.952621	99.9987
GOTERM_BP_FAT	GO:0016573~histone acetylation	4	0.477327	0.465828	KAT2A, BRPF1, EP300, RUVBL2	712	48	13528	1.58333	1	0.954218	99.9989
Annotation Cluster 142	Enrichment Score: 0.9862496860854784
Category	Term	Count	%	PValue	Genes	List Total	Pop Hits	Pop Total	Fold Enrichment	Bonferroni	Benjamini	FDR
GOTERM_BP_FAT	GO:0051491~positive regulation of filopodium assembly	3	0.357995	0.0485714	ACTR3, TGFBR1, ARAP1	712	7	13528	8.14286	1	0.341414	59.5957
GOTERM_BP_FAT	GO:0051489~regulation of filopodium assembly	3	0.357995	0.0485714	ACTR3, TGFBR1, ARAP1	712	7	13528	8.14286	1	0.341414	59.5957
GOTERM_BP_FAT	GO:0060491~regulation of cell projection assembly	4	0.477327	0.0654802	ACTR3, CDC42, TGFBR1, ARAP1	712	18	13528	4.22222	1	0.409415	70.8469
GOTERM_BP_FAT	GO:0031346~positive regulation of cell projection organization	5	0.596659	0.232715	ACTR3, CDC42, ARHGEF1, TGFBR1, ARAP1	712	47	13528	2.02128	1	0.787652	99.1944
GOTERM_BP_FAT	GO:0031344~regulation of cell projection organization	7	0.835322	0.325879	RTN4, ACTR3, CDC42, ARHGEF1, PSEN1, TGFBR1, ARAP1	712	89	13528	1.49438	1	0.878631	99.9236
Annotation Cluster 143	Enrichment Score: 0.9800168410627775
Category	Term	Count	%	PValue	Genes	List Total	Pop Hits	Pop Total	Fold Enrichment	Bonferroni	Benjamini	FDR
INTERPRO	IPR001023:Heat shock protein Hsp70	4	0.477327	0.0169498	HSPH1, HSPA4, HSPA5, HSPA8	791	12	16659	7.02023	1	0.510923	24.3493
INTERPRO	IPR013126:Heat shock protein 70	4	0.477327	0.0169498	HSPH1, HSPA4, HSPA5, HSPA8	791	12	16659	7.02023	1	0.510923	24.3493
INTERPRO	IPR018181:Heat shock protein 70, conserved site	4	0.477327	0.0315454	HSPH1, HSPA4, HSPA5, HSPA8	791	15	16659	5.61618	1	0.646312	40.7387
KEGG_PATHWAY	hsa04612:Antigen processing and presentation	7	0.835322	0.512358	HSP90AA1, IFI30, HSPA4, CD4, PSME3, HSPA5, HSPA8	351	83	5085	1.22181	1	0.762206	99.9819
GOTERM_BP_FAT	GO:0006986~response to unfolded protein	5	0.596659	0.516903	HSPH1, HSP90AA1, HSPA4, ERO1L, HSPA8	712	71	13528	1.33803	1	0.969649	99.9998
SP_PIR_KEYWORDS	stress response	4	0.477327	0.549102	HSPH1, HSP90AA1, HSPA4, HSPA8	834	66	19235	1.39779	1	0.904473	99.999
Annotation Cluster 144	Enrichment Score: 0.9783805078547271
Category	Term	Count	%	PValue	Genes	List Total	Pop Hits	Pop Total	Fold Enrichment	Bonferroni	Benjamini	FDR
BIOCARTA	h_nfkbPathway:NF-kB Signaling Pathway	8	0.954654	0.00670618	TNFRSF1A, TNF, MYD88, MAP3K1, RIPK1, TLR4, IKBKB, IL1A	158	22	1437	3.30725	0.80109	0.554007	8.31868
BBID	40.Deg_of_Chrom_DNA_TNF-ind_apoptosis	5	0.596659	0.0145925	TNFRSF1A, TNF, RIPK1, CASP8, CASP1	44	9	358	4.5202	0.691489	0.444562	14.4679
BIOCARTA	h_tnfr1Pathway:TNFR1 Signaling Pathway	8	0.954654	0.0377926	TNFRSF1A, TNF, PAK2, LMNB1, MAP3K1, RIPK1, CASP8, ARHGDIB	158	30	1437	2.42532	0.999904	0.685181	39.1808
BIOCARTA	h_HivnefPathway:HIV-I Nef: negative effector of Fas and TNF	11	1.31265	0.0554443	TNFRSF1A, TNF, PAK2, LMNB1, PSEN1, MAP3K1, RIPK1, BCL2, CASP8, RASA1, ARHGDIB	158	53	1437	1.88763	0.999999	0.745633	52.1095
BIOCARTA	h_soddPathway:SODD/TNFR1 Signaling Pathway	4	0.477327	0.065535	TNFRSF1A, TNF, RIPK1, CASP8	158	9	1437	4.04219	1	0.687128	58.309
INTERPRO	IPR011029:DEATH-like	7	0.835322	0.0973915	TNFRSF1A, MYD88, RIPK1, CASP8, NLRP12, CASP1, NLRP3	791	67	16659	2.20037	1	0.902856	81.2235
BIOCARTA	h_stressPathway:TNF/Stress Related Signaling	6	0.71599	0.112176	TNFRSF1A, TNF, MAP3K1, RIPK1, IKBKB, TANK	158	24	1437	2.27373	1	0.795344	78.4707
BIOCARTA	h_RELAPathway:Acetylation and Deacetylation of RelA in The Nucleus	4	0.477327	0.161879	TNFRSF1A, TNF, EP300, RIPK1	158	13	1437	2.79844	1	0.854338	89.7651
BIOCARTA	h_ceramidePathway:Ceramide Signaling Pathway	5	0.596659	0.189455	TNFRSF1A, MAP3K1, RIPK1, BCL2, CASP8	158	21	1437	2.16546	1	0.877603	93.3543
BIOCARTA	h_keratinocytePathway:Keratinocyte Differentiation	6	0.71599	0.402433	TNFRSF1A, TNF, MAP3K1, RIPK1, BCL2, IKBKB	158	38	1437	1.43604	1	0.9613	99.8701
BIOCARTA	h_fasPathway:FAS signaling pathway ( CD95 )	5	0.596659	0.444301	PAK2, LMNB1, MAP3K1, CASP8, ARHGDIB	158	31	1437	1.46693	1	0.965171	99.9491
BBID	150.caspase_and_NFKB_activation	3	0.357995	0.477152	TNFRSF1A, RIPK1, CASP8	44	13	358	1.87762	1	0.968522	99.8986
BIOCARTA	h_caspasePathway:Caspase Cascade in Apoptosis	4	0.477327	0.497242	LMNB1, CASP8, CASP1, ARHGDIB	158	24	1437	1.51582	1	0.974458	99.986
Annotation Cluster 145	Enrichment Score: 0.9772458838663168
Category	Term	Count	%	PValue	Genes	List Total	Pop Hits	Pop Total	Fold Enrichment	Bonferroni	Benjamini	FDR
BIOCARTA	h_nfkbPathway:NF-kB Signaling Pathway	8	0.954654	0.00670618	TNFRSF1A, TNF, MYD88, MAP3K1, RIPK1, TLR4, IKBKB, IL1A	158	22	1437	3.30725	0.80109	0.554007	8.31868
BIOCARTA	h_tidPathway:Chaperones modulate interferon Signaling Pathway	6	0.71599	0.0303989	TNFRSF1A, TNF, TP53, JAK2, IKBKB, IFNGR1	158	17	1437	3.20998	0.999394	0.709114	32.8648
BIOCARTA	h_stressPathway:TNF/Stress Related Signaling	6	0.71599	0.112176	TNFRSF1A, TNF, MAP3K1, RIPK1, IKBKB, TANK	158	24	1437	2.27373	1	0.795344	78.4707
KEGG_PATHWAY	hsa04622:RIG-I-like receptor signaling pathway	9	1.07399	0.112727	IKBKE, TMEM173, TNF, ATG5, MAP3K1, RIPK1, CASP8, IKBKB, TANK	351	71	5085	1.8364	1	0.384123	76.1828
BIOCARTA	h_tnfr2Pathway:TNFR2 Signaling Pathway	4	0.477327	0.281736	MAP3K1, RIPK1, IKBKB, TANK	158	17	1437	2.13999	1	0.935341	98.6037
BIOCARTA	h_keratinocytePathway:Keratinocyte Differentiation	6	0.71599	0.402433	TNFRSF1A, TNF, MAP3K1, RIPK1, BCL2, IKBKB	158	38	1437	1.43604	1	0.9613	99.8701
KEGG_PATHWAY	hsa04920:Adipocytokine signaling pathway	6	0.71599	0.493719	TNFRSF1A, TNF, NFKBIE, JAK2, IKBKB, CAMKK1	351	67	5085	1.29736	1	0.762104	99.9716
Annotation Cluster 146	Enrichment Score: 0.9704078112008897
Category	Term	Count	%	PValue	Genes	List Total	Pop Hits	Pop Total	Fold Enrichment	Bonferroni	Benjamini	FDR
INTERPRO	IPR000697:EVH1	3	0.357995	0.0930287	SPRED2, EVL, SPRED1	791	11	16659	5.74382	1	0.904179	79.6859
UP_SEQ_FEATURE	domain:WH1	3	0.357995	0.107522	SPRED2, EVL, SPRED1	833	13	19113	5.29495	1	0.95303	86.3513
SMART	SM00461:WH1	3	0.357995	0.122649	SPRED2, EVL, SPRED1	508	11	9079	4.87419	1	0.777296	81.993
Annotation Cluster 147	Enrichment Score: 0.9681768916990968
Category	Term	Count	%	PValue	Genes	List Total	Pop Hits	Pop Total	Fold Enrichment	Bonferroni	Benjamini	FDR
GOTERM_MF_FAT	GO:0004715~non-membrane spanning protein tyrosine kinase activity	8	0.954654	0.00425329	LYN, PTK2B, JAK2, JAK3, CSK, WEE1, BTK, SYK	662	41	12983	3.82669	0.977958	0.0979659	6.42356
GOTERM_BP_FAT	GO:0018212~peptidyl-tyrosine modification	7	0.835322	0.0387432	TPST2, LYN, PTK2B, JAK2, JAK3, BTK, SYK	712	48	13528	2.77083	1	0.294733	51.285
GOTERM_BP_FAT	GO:0018108~peptidyl-tyrosine phosphorylation	6	0.71599	0.0922668	LYN, PTK2B, JAK2, JAK3, BTK, SYK	712	46	13528	2.47826	1	0.503458	82.8287
INTERPRO	IPR001245:Tyrosine protein kinase	10	1.19332	0.107984	NIN, LYN, PTK2B, MAP3K9, RIPK1, JAK2, JAK3, CSK, BTK, SYK	791	118	16659	1.7848	1	0.918897	84.5143
SP_PIR_KEYWORDS	tyrosine-protein kinase	9	1.07399	0.108694	LYN, PTK2B, TTK, JAK2, JAK3, CSK, WEE1, BTK, SYK	834	111	19235	1.87002	1	0.427007	81.0429
SMART	SM00219:TyrKc	10	1.19332	0.212978	NIN, LYN, PTK2B, MAP3K9, RIPK1, JAK2, JAK3, CSK, BTK, SYK	508	118	9079	1.51458	1	0.87847	95.663
INTERPRO	IPR008266:Tyrosine protein kinase, active site	7	0.835322	0.312261	LYN, PTK2B, JAK2, JAK3, CSK, BTK, SYK	791	97	16659	1.51984	1	0.992585	99.778
SP_PIR_KEYWORDS	tyrosine-specific protein kinase	4	0.477327	0.345063	LYN, CSK, WEE1, SYK	834	48	19235	1.92196	1	0.771665	99.7794
GOTERM_MF_FAT	GO:0004713~protein tyrosine kinase activity	10	1.19332	0.4722	NIN, LYN, PTK2B, TTK, JAK2, JAK3, CSK, WEE1, BTK, SYK	662	166	12983	1.18143	1	0.977917	99.9952
Annotation Cluster 148	Enrichment Score: 0.9663006945890297
Category	Term	Count	%	PValue	Genes	List Total	Pop Hits	Pop Total	Fold Enrichment	Bonferroni	Benjamini	FDR
UP_SEQ_FEATURE	short sequence motif:BH1	3	0.357995	0.0802332	MCL1, BCL2, BCL2A1	833	11	19113	6.25767	1	0.918568	76.8746
INTERPRO	IPR000712:Apoptosis regulator Bcl-2, BH	4	0.477327	0.0837565	MCL1, BCL2, BCL2A1, PMAIP1	791	22	16659	3.82922	1	0.891885	76.0171
UP_SEQ_FEATURE	short sequence motif:BH2	3	0.357995	0.107522	MCL1, BCL2, BCL2A1	833	13	19113	5.29495	1	0.95303	86.3513
INTERPRO	IPR002475:BCL2-like apoptosis inhibitor	3	0.357995	0.108244	MCL1, BCL2, BCL2A1	791	12	16659	5.26517	1	0.915961	84.5879
SMART	SM00337:BCL	4	0.477327	0.121495	MCL1, BCL2, BCL2A1, PMAIP1	508	22	9079	3.24946	1	0.788683	81.68
UP_SEQ_FEATURE	short sequence motif:BH3	3	0.357995	0.167635	MCL1, BCL2, PMAIP1	833	17	19113	4.04908	1	0.982556	95.9738
Annotation Cluster 149	Enrichment Score: 0.9631187239524412
Category	Term	Count	%	PValue	Genes	List Total	Pop Hits	Pop Total	Fold Enrichment	Bonferroni	Benjamini	FDR
GOTERM_BP_FAT	GO:0008361~regulation of cell size	20	2.38663	0.0122908	RTN4, ADAM10, ACVRL1, E2F4, PLEK, TGFBR1, SIPA1, TP53, TGFB1, CD38, DAB2, APP, EP300, PTK2B, BCL2, MTPN, ADAM17, CDA, EMP1, SLC9A1	712	206	13528	1.84466	1	0.129792	20.1555
GOTERM_BP_FAT	GO:0001558~regulation of cell growth	18	2.14797	0.0269028	RTN4, ADAM10, ACVRL1, FOXM1, TGFBR1, SIPA1, TP53, TGFB1, CD38, DAB2, EP300, PTK2B, BCL2, RASGRP2, CAMK2D, ADAM17, CDA, HTRA4	712	194	13528	1.76289	1	0.231085	39.1259
GOTERM_BP_FAT	GO:0030308~negative regulation of cell growth	8	0.954654	0.209034	RTN4, DAB2, ACVRL1, BCL2, SIPA1, TP53, CDA, TGFB1	712	92	13528	1.65217	1	0.754395	98.5992
GOTERM_BP_FAT	GO:0040008~regulation of growth	22	2.6253	0.254945	RTN4, ADAM10, ACVRL1, TGFBR1, FOXM1, SIPA1, ARMC10, TP53, TGFB1, CD38, DAB2, APP, EP300, PAK2, PTK2B, BCL2, RASGRP2, CAMK2D, CDA, ADAM17, HTRA4, RUVBL2	712	341	13528	1.22581	1	0.813063	99.5282
GOTERM_BP_FAT	GO:0045792~negative regulation of cell size	8	0.954654	0.264266	RTN4, DAB2, ACVRL1, BCL2, SIPA1, TP53, CDA, TGFB1	712	99	13528	1.53535	1	0.822338	99.6249
GOTERM_BP_FAT	GO:0045926~negative regulation of growth	8	0.954654	0.357443	RTN4, DAB2, ACVRL1, BCL2, SIPA1, TP53, CDA, TGFB1	712	110	13528	1.38182	1	0.901396	99.9681
Annotation Cluster 150	Enrichment Score: 0.9385149305403873
Category	Term	Count	%	PValue	Genes	List Total	Pop Hits	Pop Total	Fold Enrichment	Bonferroni	Benjamini	FDR
GOTERM_CC_FAT	GO:0000123~histone acetyltransferase complex	8	0.954654	0.0128705	KAT2A, TAF2, ACTB, BRPF1, EP300, TAF5, RUVBL2, ATXN7L3	653	50	12782	3.13188	0.997845	0.124957	16.9014
GOTERM_CC_FAT	GO:0070461~SAGA-type complex	4	0.477327	0.109859	KAT2A, TAF2, TAF5, ATXN7L3	653	23	12782	3.40422	1	0.454566	81.048
GOTERM_CC_FAT	GO:0033276~transcription factor TFTC complex	3	0.357995	0.157901	KAT2A, TAF2, TAF5	653	14	12782	4.19449	1	0.543093	91.4243
GOTERM_CC_FAT	GO:0016591~DNA-directed RNA polymerase II, holoenzyme	4	0.477327	0.789092	KAT2A, TAF2, TAF5, TP53	653	81	12782	0.966631	1	0.983776	100
Annotation Cluster 151	Enrichment Score: 0.9238503954530926
Category	Term	Count	%	PValue	Genes	List Total	Pop Hits	Pop Total	Fold Enrichment	Bonferroni	Benjamini	FDR
GOTERM_BP_FAT	GO:0030003~cellular cation homeostasis	22	2.6253	0.0267151	SRI, PTPRC, GNA15, CCR1, HEXB, TP53, TGFB1, PRKCB, ATP7A, CD38, SLC11A1, CD55, APP, P2RX7, CCL14, PSEN1, PTK2B, BCL2, PLCG2, CAMK2D, JAK2, CLN6	712	254	13528	1.64567	1	0.230242	38.9117
GOTERM_BP_FAT	GO:0006875~cellular metal ion homeostasis	18	2.14797	0.0293215	PTPRC, GNA15, CCR1, HEXB, TGFB1, PRKCB, CD38, SLC11A1, CD55, P2RX7, APP, CCL14, PSEN1, PTK2B, BCL2, PLCG2, CAMK2D, JAK2	712	196	13528	1.7449	1	0.245594	41.8217
GOTERM_BP_FAT	GO:0055065~metal ion homeostasis	18	2.14797	0.0422408	PTPRC, GNA15, CCR1, HEXB, TGFB1, PRKCB, CD38, SLC11A1, CD55, P2RX7, APP, CCL14, PSEN1, PTK2B, BCL2, PLCG2, CAMK2D, JAK2	712	205	13528	1.66829	1	0.312964	54.4122
GOTERM_BP_FAT	GO:0055080~cation homeostasis	23	2.74463	0.0472422	SRI, PTPRC, GNA15, CCR1, HEXB, TP53, TGFB1, PRKCB, ATP7A, CD38, SLC11A1, CD55, APP, P2RX7, CCL14, PSEN1, PTK2B, BCL2, PLCG2, CAMK2D, JAK2, SLC9A1, CLN6	712	286	13528	1.52797	1	0.336424	58.5558
GOTERM_BP_FAT	GO:0030005~cellular di-, tri-valent inorganic cation homeostasis	19	2.2673	0.0537754	SRI, PTPRC, GNA15, CCR1, HEXB, TGFB1, PRKCB, ATP7A, CD38, SLC11A1, CD55, P2RX7, APP, CCL14, PSEN1, PTK2B, BCL2, PLCG2, JAK2	712	227	13528	1.59031	1	0.364481	63.4343
GOTERM_BP_FAT	GO:0006874~cellular calcium ion homeostasis	16	1.90931	0.0586112	PTPRC, GNA15, CCR1, HEXB, TGFB1, PRKCB, CD38, CD55, P2RX7, APP, CCL14, PSEN1, PTK2B, BCL2, PLCG2, JAK2	712	183	13528	1.6612	1	0.382559	66.6901
GOTERM_BP_FAT	GO:0055074~calcium ion homeostasis	16	1.90931	0.070515	PTPRC, GNA15, CCR1, HEXB, TGFB1, PRKCB, CD38, CD55, P2RX7, APP, CCL14, PSEN1, PTK2B, BCL2, PLCG2, JAK2	712	188	13528	1.61702	1	0.42847	73.5769
GOTERM_BP_FAT	GO:0055066~di-, tri-valent inorganic cation homeostasis	19	2.2673	0.0790215	SRI, PTPRC, GNA15, CCR1, HEXB, TGFB1, PRKCB, ATP7A, CD38, SLC11A1, CD55, P2RX7, APP, CCL14, PSEN1, PTK2B, BCL2, PLCG2, JAK2	712	239	13528	1.51046	1	0.457397	77.6483
GOTERM_BP_FAT	GO:0007204~elevation of cytosolic calcium ion concentration	9	1.07399	0.221374	CD38, PTPRC, CD55, P2RX7, GNA15, PTK2B, CCR1, PLCG2, JAK2	712	110	13528	1.55455	1	0.772229	98.9478
GOTERM_BP_FAT	GO:0006873~cellular ion homeostasis	24	2.86396	0.243773	SRI, PTPRC, GNA15, PPARD, CCR1, HEXB, TP53, TGFB1, PRKCB, ATP7A, CD38, SLC11A1, CD55, APP, P2RX7, CCL14, PSEN1, P2RX1, PTK2B, BCL2, PLCG2, CAMK2D, JAK2, CLN6	712	374	13528	1.21925	1	0.799877	99.3815
GOTERM_BP_FAT	GO:0019725~cellular homeostasis	29	3.46062	0.253176	SRI, GNA15, PPARD, E2F4, MCL1, CCR1, HEXB, DNAJC10, PDIA6, PRDX1, TGFB1, SLC11A1, APP, PTK2B, BCL2, CAMK2D, PTPRC, TP53, PRKCB, ATP7A, CD38, CD55, P2RX7, CCL14, P2RX1, PSEN1, PLCG2, JAK2, CLN6	712	466	13528	1.1824	1	0.811064	99.5074
GOTERM_BP_FAT	GO:0055082~cellular chemical homeostasis	24	2.86396	0.272348	SRI, PTPRC, GNA15, PPARD, CCR1, HEXB, TP53, TGFB1, PRKCB, ATP7A, CD38, SLC11A1, CD55, APP, P2RX7, CCL14, PSEN1, P2RX1, PTK2B, BCL2, PLCG2, CAMK2D, JAK2, CLN6	712	380	13528	1.2	1	0.831015	99.6932
GOTERM_BP_FAT	GO:0051480~cytosolic calcium ion homeostasis	9	1.07399	0.280564	CD38, PTPRC, CD55, P2RX7, GNA15, PTK2B, CCR1, PLCG2, JAK2	712	118	13528	1.44915	1	0.838943	99.7505
GOTERM_BP_FAT	GO:0050801~ion homeostasis	25	2.98329	0.314552	SRI, GNA15, PPARD, CCR1, HEXB, TGFB1, SLC11A1, APP, PTK2B, BCL2, CAMK2D, PTPRC, TP53, PRKCB, ATP7A, CD38, CD55, P2RX7, CCL14, PSEN1, P2RX1, PLCG2, JAK2, CLN6, SLC9A1	712	409	13528	1.16137	1	0.869487	99.8966
GOTERM_BP_FAT	GO:0042592~homeostatic process	43	5.13126	0.358843	SRI, PPARD, GNA15, E2F4, BLM, MCL1, CCR1, HEXB, DNAJC10, PDIA6, TCF7L2, PRDX1, TGFB1, TIMP1, SLC11A1, APP, DKC1, PTK2B, BCL2, CAMK2D, SH2B2, IL1A, PTPRC, LYN, TP53, USF1, PRKCB, ATP7A, CD38, CD55, P2RX7, EP300, NPC2, CCL14, CCNB2, TNFSF13B, P2RX1, PSEN1, PLCG2, JAK2, IKBKB, CLN6, SLC9A1	712	751	13528	1.08788	1	0.902156	99.9693
GOTERM_BP_FAT	GO:0048878~chemical homeostasis	28	3.34129	0.511104	SRI, GNA15, PPARD, CCR1, HEXB, TCF7L2, TGFB1, SLC11A1, APP, PTK2B, BCL2, CAMK2D, PTPRC, TP53, USF1, PRKCB, ATP7A, CD38, CD55, P2RX7, NPC2, CCL14, P2RX1, PSEN1, PLCG2, JAK2, CLN6, SLC9A1	712	512	13528	1.03906	1	0.968179	99.9998
Annotation Cluster 152	Enrichment Score: 0.9225959916840424
Category	Term	Count	%	PValue	Genes	List Total	Pop Hits	Pop Total	Fold Enrichment	Bonferroni	Benjamini	FDR
GOTERM_BP_FAT	GO:0008277~regulation of G-protein coupled receptor protein signaling pathway	8	0.954654	0.0166086	PLD2, RAMP2, PLEK, RGS2, ARRB1, GIT2, ADRBK1, RGS18	712	51	13528	2.98039	1	0.164006	26.2751
UP_SEQ_FEATURE	domain:RGS	4	0.477327	0.172099	RGS2, ADRBK2, ADRBK1, RGS18	833	33	19113	2.78119	1	0.983265	96.3355
INTERPRO	IPR000342:Regulator of G protein signalling	4	0.477327	0.229832	RGS2, ADRBK2, ADRBK1, RGS18	791	35	16659	2.40694	1	0.977756	98.5916
SMART	SM00315:RGS	4	0.477327	0.310523	RGS2, ADRBK2, ADRBK1, RGS18	508	35	9079	2.04252	1	0.919295	99.234
Annotation Cluster 153	Enrichment Score: 0.9190779739506578
Category	Term	Count	%	PValue	Genes	List Total	Pop Hits	Pop Total	Fold Enrichment	Bonferroni	Benjamini	FDR
GOTERM_BP_FAT	GO:0030307~positive regulation of cell growth	6	0.71599	0.0677034	CD38, ADAM10, EP300, PTK2B, TGFBR1, ADAM17	712	42	13528	2.71429	1	0.418034	72.0837
GOTERM_BP_FAT	GO:0045793~positive regulation of cell size	6	0.71599	0.106046	CD38, ADAM10, EP300, PTK2B, TGFBR1, ADAM17	712	48	13528	2.375	1	0.548442	87.0015
GOTERM_BP_FAT	GO:0045927~positive regulation of growth	7	0.835322	0.243591	CD38, ADAM10, EP300, PTK2B, BCL2, TGFBR1, ADAM17	712	80	13528	1.6625	1	0.800722	99.3788
Annotation Cluster 154	Enrichment Score: 0.9077278677467971
Category	Term	Count	%	PValue	Genes	List Total	Pop Hits	Pop Total	Fold Enrichment	Bonferroni	Benjamini	FDR
GOTERM_BP_FAT	GO:0051926~negative regulation of calcium ion transport	4	0.477327	0.0222732	PTGS2, GNAI2, BCL2, TGFB1	712	12	13528	6.33333	1	0.202503	33.6333
GOTERM_BP_FAT	GO:0051924~regulation of calcium ion transport	9	1.07399	0.0276947	P2RX7, PTGS2, GNAI2, P2RX1, LYN, BCL2, PLCG2, MS4A2, TGFB1	712	69	13528	2.47826	1	0.235895	40.0212
GOTERM_BP_FAT	GO:0043271~negative regulation of ion transport	5	0.596659	0.0301822	TNF, PTGS2, GNAI2, BCL2, TGFB1	712	23	13528	4.13043	1	0.250052	42.7535
GOTERM_BP_FAT	GO:0043269~regulation of ion transport	11	1.31265	0.0349878	P2RX7, TNF, PTGS2, GNAI2, P2RX1, LYN, BCL2, P2RY1, PLCG2, MS4A2, TGFB1	712	99	13528	2.11111	1	0.275013	47.7022
GOTERM_BP_FAT	GO:0010959~regulation of metal ion transport	9	1.07399	0.0621076	P2RX7, PTGS2, GNAI2, P2RX1, LYN, BCL2, PLCG2, MS4A2, TGFB1	712	81	13528	2.11111	1	0.397687	68.8713
GOTERM_BP_FAT	GO:0010522~regulation of calcium ion transport into cytosol	5	0.596659	0.0633383	P2RX7, LYN, BCL2, MS4A2, TGFB1	712	29	13528	3.27586	1	0.400251	69.6064
GOTERM_BP_FAT	GO:0051279~regulation of release of sequestered calcium ion into cytosol	3	0.357995	0.184791	LYN, MS4A2, TGFB1	712	15	13528	3.8	1	0.71429	97.5733
GOTERM_BP_FAT	GO:0033273~response to vitamin	6	0.71599	0.265621	CCNE1, CD38, PTGS2, BCL2, KLF4, TGFB1	712	66	13528	1.72727	1	0.823651	99.6372
GOTERM_BP_FAT	GO:0001763~morphogenesis of a branching structure	3	0.357995	0.906659	BCL2, MMP14, TGFB1	712	74	13528	0.77027	1	0.999912	100
GOTERM_BP_FAT	GO:0001503~ossification	4	0.477327	0.945289	PTGS2, BCL2, MMP14, TGFB1	712	115	13528	0.66087	1	0.999986	100
GOTERM_BP_FAT	GO:0060348~bone development	4	0.477327	0.960252	PTGS2, BCL2, MMP14, TGFB1	712	123	13528	0.617886	1	0.999996	100
Annotation Cluster 155	Enrichment Score: 0.8933904462506632
Category	Term	Count	%	PValue	Genes	List Total	Pop Hits	Pop Total	Fold Enrichment	Bonferroni	Benjamini	FDR
GOTERM_BP_FAT	GO:0000303~response to superoxide	3	0.357995	0.0938249	ATP7A, UCP2, PRDX1	712	10	13528	5.7	1	0.508064	83.3573
GOTERM_BP_FAT	GO:0000305~response to oxygen radical	3	0.357995	0.110814	ATP7A, UCP2, PRDX1	712	11	13528	5.18182	1	0.559857	88.2072
GOTERM_BP_FAT	GO:0000302~response to reactive oxygen species	7	0.835322	0.20087	ATP7A, EP300, PTK2B, UCP2, BCL2, ADRBK1, PRDX1	712	75	13528	1.77333	1	0.742005	98.3113
Annotation Cluster 156	Enrichment Score: 0.8844363500583879
Category	Term	Count	%	PValue	Genes	List Total	Pop Hits	Pop Total	Fold Enrichment	Bonferroni	Benjamini	FDR
GOTERM_BP_FAT	GO:0051327~M phase of meiotic cell cycle	10	1.19332	0.0721754	CCNB3, NEK2, FANCD2, SGOL1, FBXO5, CHEK1, ESPL1, RAD54L, CDC25B, RAD51	712	98	13528	1.93878	1	0.434743	74.423
GOTERM_BP_FAT	GO:0007126~meiosis	10	1.19332	0.0721754	CCNB3, NEK2, FANCD2, SGOL1, FBXO5, CHEK1, ESPL1, RAD54L, CDC25B, RAD51	712	98	13528	1.93878	1	0.434743	74.423
GOTERM_BP_FAT	GO:0051321~meiotic cell cycle	10	1.19332	0.0797284	CCNB3, NEK2, FANCD2, SGOL1, FBXO5, CHEK1, ESPL1, RAD54L, CDC25B, RAD51	712	100	13528	1.9	1	0.458249	77.9586
GOTERM_CC_FAT	GO:0000794~condensed nuclear chromosome	5	0.596659	0.239181	BLM, NEK2, SGOL1, CHEK1, RAD51	653	49	12782	1.99737	1	0.669601	97.9898
GOTERM_BP_FAT	GO:0007127~meiosis I	4	0.477327	0.380803	FANCD2, CHEK1, ESPL1, RAD51	712	42	13528	1.80952	1	0.915862	99.9837
Annotation Cluster 157	Enrichment Score: 0.8832178471804022
Category	Term	Count	%	PValue	Genes	List Total	Pop Hits	Pop Total	Fold Enrichment	Bonferroni	Benjamini	FDR
GOTERM_BP_FAT	GO:0007155~cell adhesion	47	5.60859	0.0677374	ITGAL, MTSS1, PLXNC1, PPARD, LIMS1, TNF, CCR1, CASK, LY9, CD72, ITGAM, VCL, CD97, APP, EZR, PTK2B, BCL2, TGFBI, PSTPIP1, CD4, MSN, ZYX, ENTPD1, THBS3, APBA1, CDH23, SYK, PARVG, PTPRC, SELP, PLEK, SELL, ICAM3, ITGA4, SIRPA, CD84, TNFAIP6, EMR1, PSEN1, NME1, SIGLEC5, CD209, GPR56, TROAP, CYFIP2, ADAM17, VCAN	712	700	13528	1.27571	1	0.417462	72.1022
GOTERM_BP_FAT	GO:0022610~biological adhesion	47	5.60859	0.0695038	ITGAL, MTSS1, PLXNC1, PPARD, LIMS1, TNF, CCR1, CASK, LY9, CD72, ITGAM, VCL, CD97, APP, EZR, PTK2B, BCL2, TGFBI, PSTPIP1, CD4, MSN, ZYX, ENTPD1, THBS3, APBA1, CDH23, SYK, PARVG, PTPRC, SELP, PLEK, SELL, ICAM3, ITGA4, SIRPA, CD84, TNFAIP6, EMR1, PSEN1, NME1, SIGLEC5, CD209, GPR56, TROAP, CYFIP2, ADAM17, VCAN	712	701	13528	1.27389	1	0.425171	73.0488
SP_PIR_KEYWORDS	cell adhesion	23	2.74463	0.219469	PARVG, SELP, ITGAL, SELL, ICAM3, ITGA4, LY9, ITGAM, VCL, CD97, CD84, TNFAIP6, APP, PSEN1, SIGLEC5, CD209, TGFBI, TROAP, CYFIP2, PSTPIP1, ZYX, THBS3, CDH23	834	422	19235	1.25702	1	0.623856	97.2153
GOTERM_BP_FAT	GO:0016337~cell-cell adhesion	18	2.14797	0.283738	SELP, PTPRC, ITGAL, LIMS1, TNF, PLEK, ICAM3, ITGA4, ITGAM, CD84, EZR, PSEN1, BCL2, CD209, CYFIP2, MSN, SYK, CDH23	712	276	13528	1.23913	1	0.841382	99.7698
Annotation Cluster 158	Enrichment Score: 0.87299624162199
Category	Term	Count	%	PValue	Genes	List Total	Pop Hits	Pop Total	Fold Enrichment	Bonferroni	Benjamini	FDR
GOTERM_BP_FAT	GO:0032355~response to estradiol stimulus	8	0.954654	0.022211	CCNE1, CD38, PTGS2, CCND2, SLC25A36, AURKA, CCNA2, TGFB1	712	54	13528	2.81481	1	0.202542	33.5564
GOTERM_BP_FAT	GO:0043627~response to estrogen stimulus	11	1.31265	0.0491773	CCNE1, CD38, PTGS2, CCND2, SLC25A36, BCL2, TGFBR1, AURKA, MMP14, CCNA2, TGFB1	712	105	13528	1.99048	1	0.344222	60.0615
GOTERM_BP_FAT	GO:0031100~organ regeneration	4	0.477327	0.154103	CCNE1, TGFBR1, CCNA2, TGFB1	712	26	13528	2.92308	1	0.662664	95.2454
GOTERM_BP_FAT	GO:0033273~response to vitamin	6	0.71599	0.265621	CCNE1, CD38, PTGS2, BCL2, KLF4, TGFB1	712	66	13528	1.72727	1	0.823651	99.6372
GOTERM_BP_FAT	GO:0032570~response to progesterone stimulus	3	0.357995	0.28348	CCNE1, CD38, TGFB1	712	20	13528	2.85	1	0.841554	99.7682
GOTERM_BP_FAT	GO:0007584~response to nutrient	9	1.07399	0.456135	CCNE1, CD38, PTGS2, GNAI2, BCL2, USF1, KLF4, TGFB1, VLDLR	712	140	13528	1.22143	1	0.950652	99.9985
Annotation Cluster 159	Enrichment Score: 0.8610299932786655
Category	Term	Count	%	PValue	Genes	List Total	Pop Hits	Pop Total	Fold Enrichment	Bonferroni	Benjamini	FDR
KEGG_PATHWAY	hsa04370:VEGF signaling pathway	11	1.31265	0.0315423	PIK3CG, CDC42, PTGS2, PIK3CD, PLCG2, MAPKAPK3, PIK3R5, MAPKAPK2, NFATC2, PLA2G2D, PRKCB	351	75	5085	2.12479	0.992815	0.209458	31.9194
KEGG_PATHWAY	hsa05220:Chronic myeloid leukemia	11	1.31265	0.0315423	PIK3CG, GAB2, GRB2, TGFBR1, CBL, PIK3CD, TP53, PIK3R5, IKBKB, RUNX1, TGFB1	351	75	5085	2.12479	0.992815	0.209458	31.9194
KEGG_PATHWAY	hsa05221:Acute myeloid leukemia	9	1.07399	0.0434349	PIK3CG, PPARD, GRB2, PIK3CD, SPI1, PIK3R5, IKBKB, RUNX1, TCF7L2	351	58	5085	2.24801	0.998928	0.239321	41.2982
KEGG_PATHWAY	hsa05212:Pancreatic cancer	10	1.19332	0.0570632	PIK3CG, CDC42, TGFBR1, PIK3CD, TP53, PIK3R5, IKBKB, RALGDS, TGFB1, RAD51	351	72	5085	2.01211	0.999882	0.293913	50.5811
KEGG_PATHWAY	hsa05210:Colorectal cancer	11	1.31265	0.06113	PIK3CG, GRB2, MSH2, BCL2, TGFBR1, PIK3CD, TP53, PIK3R5, TCF7L2, RALGDS, TGFB1	351	84	5085	1.89713	0.99994	0.30217	53.0782
KEGG_PATHWAY	hsa05223:Non-small cell lung cancer	8	0.954654	0.0749484	PIK3CG, GRB2, RASSF1, PIK3CD, PLCG2, TP53, PIK3R5, PRKCB	351	54	5085	2.14625	0.999994	0.329624	60.724
KEGG_PATHWAY	hsa05215:Prostate cancer	11	1.31265	0.0835089	PIK3CG, CCNE1, HSP90AA1, EP300, GRB2, BCL2, PIK3CD, TP53, PIK3R5, IKBKB, TCF7L2	351	89	5085	1.79055	0.999999	0.334321	64.869
KEGG_PATHWAY	hsa05214:Glioma	8	0.954654	0.139959	PIK3CG, GRB2, PIK3CD, PLCG2, CAMK2D, TP53, PIK3R5, PRKCB	351	63	5085	1.83964	1	0.417244	83.6134
KEGG_PATHWAY	hsa05200:Pathways in cancer	28	3.34129	0.184943	PPARD, PTGS2, GRB2, MMP9, SPI1, TCF7L2, TGFB1, TPM3, CCNE1, CDC42, BCL2, CASP8, PIK3R5, RUNX1, PIK3CG, HSP90AA1, MSH2, TGFBR1, PIK3CD, CBL, TP53, RALGDS, RAD51, PRKCB, EP300, RASSF1, PLCG2, IKBKB	351	328	5085	1.23671	1	0.481126	91.3977
KEGG_PATHWAY	hsa05211:Renal cell carcinoma	8	0.954654	0.204413	PIK3CG, CDC42, EP300, PAK2, GRB2, PIK3CD, PIK3R5, TGFB1	351	70	5085	1.65568	1	0.505554	93.5635
KEGG_PATHWAY	hsa04012:ErbB signaling pathway	9	1.07399	0.247974	PIK3CG, PAK2, GRB2, CBL, PIK3CD, PLCG2, CAMK2D, PIK3R5, PRKCB	351	87	5085	1.49867	1	0.53078	96.7244
KEGG_PATHWAY	hsa05213:Endometrial cancer	6	0.71599	0.286078	PIK3CG, GRB2, PIK3CD, TP53, PIK3R5, TCF7L2	351	52	5085	1.6716	1	0.578915	98.2445
KEGG_PATHWAY	hsa04960:Aldosterone-regulated sodium reabsorption	5	0.596659	0.311195	PIK3CG, ATP1B3, PIK3CD, PIK3R5, PRKCB	351	41	5085	1.76673	1	0.603856	98.8576
KEGG_PATHWAY	hsa05222:Small cell lung cancer	8	0.954654	0.356943	PIK3CG, CCNE1, PTGS2, BCL2, PIK3CD, TP53, PIK3R5, IKBKB	351	84	5085	1.37973	1	0.648684	99.4991
KEGG_PATHWAY	hsa04150:mTOR signaling pathway	5	0.596659	0.485323	PIK3CG, EIF4E, RPS6KA1, PIK3CD, PIK3R5	351	52	5085	1.393	1	0.763236	99.9654
KEGG_PATHWAY	hsa05218:Melanoma	4	0.477327	0.876371	PIK3CG, PIK3CD, TP53, PIK3R5	351	71	5085	0.816179	1	0.963807	100
Annotation Cluster 160	Enrichment Score: 0.8547883591120805
Category	Term	Count	%	PValue	Genes	List Total	Pop Hits	Pop Total	Fold Enrichment	Bonferroni	Benjamini	FDR
GOTERM_BP_FAT	GO:0016050~vesicle organization	8	0.954654	0.0183504	P2RX7, RAB8A, VAV3, BCL2, AP2S1, FBXO5, DTNBP1, HIP1	712	52	13528	2.92308	1	0.178145	28.616
GOTERM_BP_FAT	GO:0006906~vesicle fusion	3	0.357995	0.128523	P2RX7, RAB8A, VAV3	712	12	13528	4.75	1	0.607611	91.8227
GOTERM_BP_FAT	GO:0048284~organelle fusion	3	0.357995	0.303302	P2RX7, RAB8A, VAV3	712	21	13528	2.71429	1	0.858873	99.8609
GOTERM_BP_FAT	GO:0006944~membrane fusion	4	0.477327	0.532532	P2RX7, RAB8A, VAV3, SNAP23	712	53	13528	1.43396	1	0.97367	99.9999
Annotation Cluster 161	Enrichment Score: 0.8543774058741738
Category	Term	Count	%	PValue	Genes	List Total	Pop Hits	Pop Total	Fold Enrichment	Bonferroni	Benjamini	FDR
GOTERM_CC_FAT	GO:0005657~replication fork	7	0.835322	0.00500421	RPA2, RFC3, BLM, PRIM2, TP53, CHEK1, POLA2	653	32	12782	4.28187	0.90726	0.0622472	6.91909
KEGG_PATHWAY	hsa03030:DNA replication	6	0.71599	0.0978813	RPA2, RFC3, LIG1, PRIM2, POLA2, MCM4	351	36	5085	2.41453	1	0.364435	70.9368
GOTERM_CC_FAT	GO:0043601~nuclear replisome	3	0.357995	0.157901	RPA2, PRIM2, POLA2	653	14	12782	4.19449	1	0.543093	91.4243
GOTERM_CC_FAT	GO:0030894~replisome	3	0.357995	0.157901	RPA2, PRIM2, POLA2	653	14	12782	4.19449	1	0.543093	91.4243
GOTERM_CC_FAT	GO:0043596~nuclear replication fork	3	0.357995	0.176349	RPA2, PRIM2, POLA2	653	15	12782	3.91485	1	0.56987	93.7514
GOTERM_CC_FAT	GO:0032993~protein-DNA complex	5	0.596659	0.645418	RPA2, PRIM2, H2AFZ, H2AFY, POLA2	653	86	12782	1.13804	1	0.955419	100
GOTERM_CC_FAT	GO:0044454~nuclear chromosome part	6	0.71599	0.752211	RPA2, BLM, PRIM2, SGOL1, H2AFY, POLA2	653	122	12782	0.962669	1	0.97813	100
Annotation Cluster 162	Enrichment Score: 0.8538664168157388
Category	Term	Count	%	PValue	Genes	List Total	Pop Hits	Pop Total	Fold Enrichment	Bonferroni	Benjamini	FDR
GOTERM_CC_FAT	GO:0001725~stress fiber	4	0.477327	0.121038	FHL3, PSTPIP1, SH2B2, ZYX	653	24	12782	3.26238	1	0.481883	84.1801
GOTERM_CC_FAT	GO:0032432~actin filament bundle	4	0.477327	0.144556	FHL3, PSTPIP1, SH2B2, ZYX	653	26	12782	3.01143	1	0.522923	89.2634
GOTERM_CC_FAT	GO:0042641~actomyosin	4	0.477327	0.156835	FHL3, PSTPIP1, SH2B2, ZYX	653	27	12782	2.89989	1	0.543906	91.2678
Annotation Cluster 163	Enrichment Score: 0.8512098476284887
Category	Term	Count	%	PValue	Genes	List Total	Pop Hits	Pop Total	Fold Enrichment	Bonferroni	Benjamini	FDR
GOTERM_BP_FAT	GO:0006979~response to oxidative stress	15	1.78998	0.0502912	PTGS2, PTGS1, ADRBK1, TLR4, OXSR1, MMP14, PRDX1, ATP7A, CD38, EP300, PSEN1, UCP2, PTK2B, BCL2, JAK2	712	164	13528	1.7378	1	0.347806	60.9045
BIOCARTA	h_il7Pathway:IL-7 Signal Transduction	5	0.596659	0.0572831	EP300, PTK2B, BCL2, IL2RG, JAK3	158	14	1437	3.24819	0.999999	0.723913	53.299
GOTERM_BP_FAT	GO:0000302~response to reactive oxygen species	7	0.835322	0.20087	ATP7A, EP300, PTK2B, UCP2, BCL2, ADRBK1, PRDX1	712	75	13528	1.77333	1	0.742005	98.3113
GOTERM_BP_FAT	GO:0010035~response to inorganic substance	14	1.67064	0.282199	ACTB, PTGS2, ADRBK1, PRDX1, CAPN3, ATP7A, P2RX7, SLC1A3, EP300, UCP2, PTK2B, BCL2, PLCG2, CYBRD1	712	205	13528	1.29756	1	0.840472	99.7606
GOTERM_BP_FAT	GO:0042542~response to hydrogen peroxide	5	0.596659	0.339595	EP300, PTK2B, BCL2, ADRBK1, PRDX1	712	56	13528	1.69643	1	0.888922	99.9475
Annotation Cluster 164	Enrichment Score: 0.8493259470312443
Category	Term	Count	%	PValue	Genes	List Total	Pop Hits	Pop Total	Fold Enrichment	Bonferroni	Benjamini	FDR
UP_SEQ_FEATURE	domain:Death	5	0.596659	0.0642067	TNFRSF1A, TNFRSF21, MYD88, RIPK1, MALT1	833	35	19113	3.27783	1	0.901399	68.708
INTERPRO	IPR011029:DEATH-like	7	0.835322	0.0973915	TNFRSF1A, MYD88, RIPK1, CASP8, NLRP12, CASP1, NLRP3	791	67	16659	2.20037	1	0.902856	81.2235
INTERPRO	IPR000488:Death	4	0.477327	0.217185	TNFRSF1A, TNFRSF21, MYD88, RIPK1	791	34	16659	2.47773	1	0.974018	98.1626
SMART	SM00005:DEATH	4	0.477327	0.294962	TNFRSF1A, TNFRSF21, MYD88, RIPK1	508	34	9079	2.10259	1	0.917401	98.9738
Annotation Cluster 165	Enrichment Score: 0.8484999014085474
Category	Term	Count	%	PValue	Genes	List Total	Pop Hits	Pop Total	Fold Enrichment	Bonferroni	Benjamini	FDR
SP_PIR_KEYWORDS	notch signaling pathway	6	0.71599	0.0310832	DTX4, APP, ADAM10, PSEN1, ADAM17, RBPJ	834	41	19235	3.37515	1	0.18753	36.6412
BIOCARTA	h_notchpathway:Proteolysis and Signaling Pathway of Notch	3	0.357995	0.132605	PSEN1, ADAM17, RBPJ	158	6	1437	4.54747	1	0.8342	84.0582
GOTERM_BP_FAT	GO:0007219~Notch signaling pathway	6	0.71599	0.136395	DTX4, APP, ADAM10, PSEN1, ADAM17, RBPJ	712	52	13528	2.19231	1	0.627329	93.0677
KEGG_PATHWAY	hsa04330:Notch signaling pathway	6	0.71599	0.219863	KAT2A, DTX4, EP300, PSEN1, ADAM17, RBPJ	351	47	5085	1.84943	1	0.513946	94.9128
BIOCARTA	h_ps1Pathway:Presenilin action in Notch and Wnt signaling	3	0.357995	0.462875	PSEN1, ADAM17, RBPJ	158	14	1437	1.94892	1	0.968851	99.9672
Annotation Cluster 166	Enrichment Score: 0.8375941840828707
Category	Term	Count	%	PValue	Genes	List Total	Pop Hits	Pop Total	Fold Enrichment	Bonferroni	Benjamini	FDR
GOTERM_CC_FAT	GO:0019717~synaptosome	11	1.31265	0.0110472	APP, P2RX7, PSEN1, P2RX1, RASGRP2, CYFIP2, SH3KBP1, CASK, SNAP23, LRRK2, SAMD4A	653	85	12782	2.53314	0.994833	0.110425	14.6806
SP_PIR_KEYWORDS	Synaptosome	5	0.596659	0.0480117	RASGRP2, CYFIP2, SH3KBP1, SNAP23, SAMD4A	834	32	19235	3.60368	1	0.25435	50.8893
SP_PIR_KEYWORDS	synapse	7	0.835322	0.90359	PJA2, PHACTR1, RASGRP2, CYFIP2, SH3KBP1, SNAP23, SAMD4A	834	213	19235	0.757957	1	0.995616	100
SP_PIR_KEYWORDS	cell junction	13	1.55131	0.931219	PARVG, PHACTR1, ARHGEF2, LIMS1, VCL, PJA2, RASGRP2, SH3KBP1, CYFIP2, SNAP23, ZYX, LCP1, SAMD4A	834	399	19235	0.751444	1	0.997513	100
Annotation Cluster 167	Enrichment Score: 0.823505482953642
Category	Term	Count	%	PValue	Genes	List Total	Pop Hits	Pop Total	Fold Enrichment	Bonferroni	Benjamini	FDR
GOTERM_BP_FAT	GO:0007292~female gamete generation	8	0.954654	0.0535502	PTGS2, DYNLL1, PTK2B, ZMIZ1, BCL2, HEXB, FBXO5, CDC25B	712	65	13528	2.33846	1	0.363954	63.2756
GOTERM_BP_FAT	GO:0048599~oocyte development	4	0.477327	0.0951736	PTK2B, BCL2, FBXO5, CDC25B	712	21	13528	3.61905	1	0.512549	83.8024
GOTERM_BP_FAT	GO:0009994~oocyte differentiation	4	0.477327	0.106099	PTK2B, BCL2, FBXO5, CDC25B	712	22	13528	3.45455	1	0.54786	87.0154
GOTERM_BP_FAT	GO:0048477~oogenesis	5	0.596659	0.137115	PTK2B, BCL2, HEXB, FBXO5, CDC25B	712	38	13528	2.5	1	0.628667	93.1721
GOTERM_BP_FAT	GO:0001556~oocyte maturation	3	0.357995	0.146827	PTK2B, FBXO5, CDC25B	712	13	13528	4.38462	1	0.649197	94.4434
GOTERM_BP_FAT	GO:0048469~cell maturation	6	0.71599	0.359378	APP, PTK2B, FBXO5, CDC25B, TIMP1, BTK	712	75	13528	1.52	1	0.902223	99.9698
GOTERM_BP_FAT	GO:0007281~germ cell development	7	0.835322	0.439572	NEURL, PTK2B, MSH2, RAN, BCL2, FBXO5, CDC25B	712	101	13528	1.31683	1	0.944474	99.9974
Annotation Cluster 168	Enrichment Score: 0.8215685671770131
Category	Term	Count	%	PValue	Genes	List Total	Pop Hits	Pop Total	Fold Enrichment	Bonferroni	Benjamini	FDR
GOTERM_BP_FAT	GO:0030334~regulation of cell migration	15	1.78998	0.0616048	RTN4, SELP, ADAM10, ACVRL1, MMP9, VASH1, TGFB1, VCL, PTK2B, BCL2, MAP3K1, ADAM17, JAK2, HDAC9, ARAP3	712	169	13528	1.68639	1	0.396589	68.5662
GOTERM_BP_FAT	GO:0040012~regulation of locomotion	15	1.78998	0.134762	RTN4, SELP, ADAM10, ACVRL1, MMP9, VASH1, TGFB1, VCL, PTK2B, BCL2, MAP3K1, ADAM17, JAK2, HDAC9, ARAP3	712	192	13528	1.48438	1	0.623309	92.8252
GOTERM_BP_FAT	GO:0010594~regulation of endothelial cell migration	4	0.477327	0.141521	ACVRL1, HDAC9, VASH1, TGFB1	712	25	13528	3.04	1	0.638982	93.7795
GOTERM_BP_FAT	GO:0010596~negative regulation of endothelial cell migration	3	0.357995	0.165617	ACVRL1, VASH1, TGFB1	712	14	13528	4.07143	1	0.684316	96.2951
GOTERM_BP_FAT	GO:0030336~negative regulation of cell migration	6	0.71599	0.179	ACVRL1, BCL2, ARAP3, VASH1, TGFB1, VCL	712	57	13528	2	1	0.707004	97.2396
GOTERM_BP_FAT	GO:0040013~negative regulation of locomotion	6	0.71599	0.21619	ACVRL1, BCL2, ARAP3, VASH1, TGFB1, VCL	712	61	13528	1.86885	1	0.765561	98.8127
GOTERM_BP_FAT	GO:0051271~negative regulation of cell motion	6	0.71599	0.235625	ACVRL1, BCL2, ARAP3, VASH1, TGFB1, VCL	712	63	13528	1.80952	1	0.791166	99.2482
Annotation Cluster 169	Enrichment Score: 0.8186487103197142
Category	Term	Count	%	PValue	Genes	List Total	Pop Hits	Pop Total	Fold Enrichment	Bonferroni	Benjamini	FDR
UP_SEQ_FEATURE	domain:CNH	3	0.357995	0.136836	MAP4K1, CIT, VPS39	833	15	19113	4.58896	1	0.970166	92.394
INTERPRO	IPR001180:Citron-like	3	0.357995	0.140378	MAP4K1, CIT, VPS39	791	14	16659	4.513	1	0.948827	91.5336
SMART	SM00036:CNH	3	0.357995	0.182202	MAP4K1, CIT, VPS39	508	14	9079	3.82972	1	0.849902	92.8309
Annotation Cluster 170	Enrichment Score: 0.818598277559233
Category	Term	Count	%	PValue	Genes	List Total	Pop Hits	Pop Total	Fold Enrichment	Bonferroni	Benjamini	FDR
INTERPRO	IPR015943:WD40/YVTN repeat-like	21	2.50597	0.078349	WDFY3, WDR7, HPS5, PLXNA2, DTL, TAF5, CDC20, PHIP, WDR75, SEMA5B, ARPC1B, DCAF12, WDR61, PLRG1, WDR11, LRRK2, DENND3, WDHD1, NUP43, NBEAL2, CHAF1B	791	300	16659	1.47425	1	0.884629	73.5991
INTERPRO	IPR019781:WD40 repeat, subgroup	17	2.02864	0.112996	WDFY3, WDR7, TAF5, DTL, CDC20, PHIP, WDR75, ARPC1B, DCAF12, PLRG1, WDR61, WDR11, DENND3, WDHD1, NUP43, NBEAL2, CHAF1B	791	242	16659	1.47947	1	0.918598	85.8751
UP_SEQ_FEATURE	repeat:WD 3	17	2.02864	0.118013	WDFY3, WDR7, TAF5, DTL, CDC20, PHIP, WDR75, ARPC1B, DCAF12, PLRG1, WDR61, WDR11, DENND3, WDHD1, NUP43, NBEAL2, CHAF1B	833	265	19113	1.47193	1	0.958938	88.9036
INTERPRO	IPR001680:WD40 repeat	18	2.14797	0.130998	WDFY3, WDR7, TAF5, DTL, CDC20, PHIP, WDR75, ARPC1B, DCAF12, PLRG1, WDR61, WDR11, LRRK2, DENND3, WDHD1, NUP43, NBEAL2, CHAF1B	791	266	16659	1.42516	1	0.941895	89.8928
UP_SEQ_FEATURE	repeat:WD 6	13	1.55131	0.133532	WDR7, TAF5, DTL, CDC20, PHIP, WDR75, ARPC1B, PLRG1, WDR61, WDR11, WDHD1, NUP43, CHAF1B	833	192	19113	1.55355	1	0.969566	91.8679
UP_SEQ_FEATURE	repeat:WD 4	16	1.90931	0.135231	WDFY3, WDR7, TAF5, DTL, CDC20, PHIP, WDR75, ARPC1B, DCAF12, PLRG1, WDR61, WDR11, WDHD1, NUP43, NBEAL2, CHAF1B	833	251	19113	1.46262	1	0.969908	92.1426
UP_SEQ_FEATURE	repeat:WD 5	15	1.78998	0.140134	WDFY3, WDR7, TAF5, DTL, CDC20, PHIP, WDR75, ARPC1B, PLRG1, WDR61, WDR11, WDHD1, NUP43, NBEAL2, CHAF1B	833	233	19113	1.47713	1	0.971761	92.8871
UP_SEQ_FEATURE	repeat:WD 1	17	2.02864	0.144914	WDFY3, WDR7, TAF5, DTL, CDC20, PHIP, WDR75, ARPC1B, DCAF12, PLRG1, WDR61, WDR11, DENND3, WDHD1, NUP43, NBEAL2, CHAF1B	833	274	19113	1.42358	1	0.973365	93.5485
UP_SEQ_FEATURE	repeat:WD 2	17	2.02864	0.144914	WDFY3, WDR7, TAF5, DTL, CDC20, PHIP, WDR75, ARPC1B, DCAF12, PLRG1, WDR61, WDR11, DENND3, WDHD1, NUP43, NBEAL2, CHAF1B	833	274	19113	1.42358	1	0.973365	93.5485
SP_PIR_KEYWORDS	wd repeat	17	2.02864	0.149254	WDFY3, WDR7, TAF5, DTL, CDC20, PHIP, WDR75, ARPC1B, DCAF12, PLRG1, WDR61, WDR11, DENND3, WDHD1, NUP43, NBEAL2, CHAF1B	834	276	19235	1.42058	1	0.51993	90.3296
INTERPRO	IPR017986:WD40 repeat, region	16	1.90931	0.160456	WDFY3, WDR7, TAF5, DTL, CDC20, PHIP, WDR75, ARPC1B, DCAF12, PLRG1, WDR61, WDHD1, DENND3, NUP43, NBEAL2, CHAF1B	791	238	16659	1.41584	1	0.957172	94.2435
INTERPRO	IPR019782:WD40 repeat 2	15	1.78998	0.186915	WDFY3, WDR7, TAF5, DTL, CDC20, PHIP, WDR75, ARPC1B, DCAF12, PLRG1, WDR61, WDHD1, NUP43, NBEAL2, CHAF1B	791	226	16659	1.39783	1	0.966531	96.5869
UP_SEQ_FEATURE	repeat:WD 7	10	1.19332	0.207262	PHIP, WDR75, WDR7, PLRG1, WDR61, DTL, WDR11, CDC20, WDHD1, CHAF1B	833	150	19113	1.52965	1	0.99112	98.286
INTERPRO	IPR019775:WD40 repeat, conserved site	17	2.02864	0.242439	WDFY3, WDR7, TAF5, DTL, CDC20, PHIP, WDR75, ARPC1B, DCAF12, PLRG1, WDR61, WDR11, DENND3, WDHD1, NUP43, NBEAL2, CHAF1B	791	277	16659	1.29253	1	0.980045	98.9242
SMART	SM00320:WD40	18	2.14797	0.321558	WDFY3, WDR7, TAF5, DTL, CDC20, PHIP, WDR75, ARPC1B, DCAF12, PLRG1, WDR61, WDR11, LRRK2, DENND3, WDHD1, NUP43, NBEAL2, CHAF1B	508	266	9079	1.20939	1	0.922735	99.3799
Annotation Cluster 171	Enrichment Score: 0.8136376924808835
Category	Term	Count	%	PValue	Genes	List Total	Pop Hits	Pop Total	Fold Enrichment	Bonferroni	Benjamini	FDR
GOTERM_BP_FAT	GO:0045936~negative regulation of phosphate metabolic process	6	0.71599	0.106046	PTPRC, PSEN1, DYNLL1, YWHAB, NLRP12, TGFB1	712	48	13528	2.375	1	0.548442	87.0015
GOTERM_BP_FAT	GO:0010563~negative regulation of phosphorus metabolic process	6	0.71599	0.106046	PTPRC, PSEN1, DYNLL1, YWHAB, NLRP12, TGFB1	712	48	13528	2.375	1	0.548442	87.0015
GOTERM_BP_FAT	GO:0042326~negative regulation of phosphorylation	5	0.596659	0.210114	PTPRC, PSEN1, DYNLL1, NLRP12, TGFB1	712	45	13528	2.11111	1	0.755773	98.6336
GOTERM_BP_FAT	GO:0001933~negative regulation of protein amino acid phosphorylation	4	0.477327	0.235507	PTPRC, PSEN1, NLRP12, TGFB1	712	32	13528	2.375	1	0.791555	99.2461
Annotation Cluster 172	Enrichment Score: 0.8130904755094751
Category	Term	Count	%	PValue	Genes	List Total	Pop Hits	Pop Total	Fold Enrichment	Bonferroni	Benjamini	FDR
GOTERM_BP_FAT	GO:0009266~response to temperature stimulus	8	0.954654	0.145614	DHX9, LYN, TRPV2, IL18, BCL2, HSPA4, ERO1L, MYOF	712	83	13528	1.83133	1	0.647362	94.2977
GOTERM_BP_FAT	GO:0034605~cellular response to heat	3	0.357995	0.146827	DHX9, LYN, MYOF	712	13	13528	4.38462	1	0.649197	94.4434
GOTERM_BP_FAT	GO:0009408~response to heat	6	0.71599	0.170106	DHX9, LYN, TRPV2, BCL2, HSPA4, MYOF	712	56	13528	2.03571	1	0.690808	96.6415
Annotation Cluster 173	Enrichment Score: 0.8129203695749969
Category	Term	Count	%	PValue	Genes	List Total	Pop Hits	Pop Total	Fold Enrichment	Bonferroni	Benjamini	FDR
GOTERM_BP_FAT	GO:0032940~secretion by cell	17	2.02864	0.0790615	YWHAZ, RAB8A, PLEK, LYN, CCL8, NLRP3, P2RX7, TRIM36, TNFSF13B, PSEN1, P2RX1, GNPTAB, MS4A2, YKT6, APBA1, SYK, LCP2	712	207	13528	1.56039	1	0.456828	77.666
GOTERM_BP_FAT	GO:0006887~exocytosis	10	1.19332	0.150853	P2RX7, RAB8A, YWHAZ, TRIM36, PLEK, PSEN1, P2RX1, LYN, CCL8, YKT6	712	115	13528	1.65217	1	0.658511	94.9017
GOTERM_BP_FAT	GO:0046903~secretion	21	2.50597	0.162707	YWHAZ, RAB8A, LYN, PLEK, ANXA1, CCL8, TPD52, NLRP3, ANXA2, DAB2, P2RX7, TRIM36, TNFSF13B, PSEN1, P2RX1, GNPTAB, MS4A2, YKT6, APBA1, LCP2, SYK	712	300	13528	1.33	1	0.678648	96.0527
GOTERM_BP_FAT	GO:0003001~generation of a signal involved in cell-cell signaling	7	0.835322	0.288664	P2RX7, YWHAZ, PSEN1, P2RX1, LYN, APBA1, SYK	712	85	13528	1.56471	1	0.846349	99.7969
Annotation Cluster 174	Enrichment Score: 0.8108125046092274
Category	Term	Count	%	PValue	Genes	List Total	Pop Hits	Pop Total	Fold Enrichment	Bonferroni	Benjamini	FDR
GOTERM_MF_FAT	GO:0016298~lipase activity	10	1.19332	0.0682315	PLD2, PLCB3, DAGLA, NAPEPLD, SMPDL3A, AOAH, PLD4, PLCG2, PLA2G2D, PLCB2	662	100	12983	1.96118	1	0.564928	66.7391
SP_PIR_KEYWORDS	lipid degradation	8	0.954654	0.0789995	PLD2, PLCB3, DAGLA, NCEH1, PLD4, PLCG2, PLA2G2D, PLCB2	834	86	19235	2.14545	1	0.36181	69.5582
GOTERM_BP_FAT	GO:0009395~phospholipid catabolic process	4	0.477327	0.106099	PLCB3, NAPEPLD, SMPDL3A, PLCG2	712	22	13528	3.45455	1	0.54786	87.0154
GOTERM_MF_FAT	GO:0004620~phospholipase activity	8	0.954654	0.129401	PLD2, PLCB3, NAPEPLD, SMPDL3A, PLD4, PLCG2, PLA2G2D, PLCB2	662	83	12983	1.89029	1	0.707111	88.4498
GOTERM_MF_FAT	GO:0008081~phosphoric diester hydrolase activity	7	0.835322	0.25583	PLD2, PLCB3, SMPDL3A, PDE4A, PLD4, PLCG2, PLCB2	662	84	12983	1.63432	1	0.893668	98.9974
GOTERM_BP_FAT	GO:0016042~lipid catabolic process	12	1.43198	0.301269	PLD2, PLCB3, PPARD, DAGLA, NCEH1, NAPEPLD, SMPDL3A, HEXB, PLD4, PLCG2, PLA2G2D, PLCB2	712	173	13528	1.31792	1	0.85754	99.8533
GOTERM_BP_FAT	GO:0044242~cellular lipid catabolic process	6	0.71599	0.369955	PLCB3, PPARD, NAPEPLD, SMPDL3A, HEXB, PLCG2	712	76	13528	1.5	1	0.908653	99.9777
Annotation Cluster 175	Enrichment Score: 0.810541362366166
Category	Term	Count	%	PValue	Genes	List Total	Pop Hits	Pop Total	Fold Enrichment	Bonferroni	Benjamini	FDR
UP_SEQ_FEATURE	domain:CS	3	0.357995	0.121961	CHORDC1, NUDC, SHQ1	833	14	19113	4.91674	1	0.962039	89.7419
INTERPRO	IPR017447:CS	3	0.357995	0.174211	CHORDC1, NUDC, SHQ1	791	16	16659	3.94888	1	0.960214	95.6041
INTERPRO	IPR007052:CS domain	3	0.357995	0.174211	CHORDC1, NUDC, SHQ1	791	16	16659	3.94888	1	0.960214	95.6041
Annotation Cluster 176	Enrichment Score: 0.7915531236551766
Category	Term	Count	%	PValue	Genes	List Total	Pop Hits	Pop Total	Fold Enrichment	Bonferroni	Benjamini	FDR
GOTERM_BP_FAT	GO:0008633~activation of pro-apoptotic gene products	5	0.596659	0.0259824	DYNLL1, RIPK1, BCL2, CASP8, YWHAB	712	22	13528	4.31818	1	0.225202	38.0694
BIOCARTA	h_ceramidePathway:Ceramide Signaling Pathway	5	0.596659	0.189455	TNFRSF1A, MAP3K1, RIPK1, BCL2, CASP8	158	21	1437	2.16546	1	0.877603	93.3543
BIOCARTA	h_deathPathway:Induction of apoptosis through DR3 and DR4/5 Death Receptors	3	0.357995	0.857343	RIPK1, BCL2, CASP8	158	30	1437	0.909494	1	0.9994	100
Annotation Cluster 177	Enrichment Score: 0.7857831695809467
Category	Term	Count	%	PValue	Genes	List Total	Pop Hits	Pop Total	Fold Enrichment	Bonferroni	Benjamini	FDR
GOTERM_BP_FAT	GO:0006509~membrane protein ectodomain proteolysis	5	0.596659	0.00648625	P2RX7, ADAM10, PSEN1, ADAM17, ADAM19	712	15	13528	6.33333	1	0.0818043	11.1695
GOTERM_BP_FAT	GO:0033619~membrane protein proteolysis	5	0.596659	0.0186931	P2RX7, ADAM10, PSEN1, ADAM17, ADAM19	712	20	13528	4.75	1	0.179619	29.0682
UP_SEQ_FEATURE	short sequence motif:Cysteine switch	6	0.71599	0.0379379	ADAM28, ADAM10, MMP9, ADAM17, ADAM19, MMP14	833	43	19113	3.2016	1	0.801193	49.1923
INTERPRO	IPR001818:Peptidase M10A and M12B, matrixin and adamalysin	6	0.71599	0.0515527	ADAM28, ADAM10, MMP9, ADAM17, ADAM19, MMP14	791	43	16659	2.9387	1	0.797393	57.8512
UP_SEQ_FEATURE	metal ion-binding site:Zinc; in inhibited form	5	0.596659	0.0536617	ADAM28, ADAM10, ADAM17, ADAM19, MMP14	833	33	19113	3.47648	1	0.875167	61.9256
INTERPRO	IPR001762:Blood coagulation inhibitor, Disintegrin	4	0.477327	0.0837565	ADAM28, ADAM10, ADAM17, ADAM19	791	22	16659	3.82922	1	0.891885	76.0171
SMART	SM00050:DISIN	4	0.477327	0.121495	ADAM28, ADAM10, ADAM17, ADAM19	508	22	9079	3.24946	1	0.788683	81.68
INTERPRO	IPR006025:Peptidase M, neutral zinc metallopeptidases, zinc-binding site	8	0.954654	0.170515	ADAM28, LNPEP, ADAM10, MMP9, ADAM17, LTA4H, ADAM19, MMP14	791	96	16659	1.75506	1	0.958846	95.2716
SP_PIR_KEYWORDS	zymogen	13	1.55131	0.183877	ADAM28, CTSZ, ADAM10, AOAH, MMP9, F13A1, HEXB, CASP8, ADAM17, ADAM19, MMP14, CASP1, PLAU	834	206	19235	1.45547	1	0.583529	94.6953
SP_PIR_KEYWORDS	metalloprotease	10	1.19332	0.208463	ADAM28, LNPEP, ADAM10, CNDP2, MMP9, STAMBPL1, ADAM17, LTA4H, ADAM19, MMP14	834	151	19235	1.52739	1	0.616889	96.5907
UP_SEQ_FEATURE	domain:Peptidase M12B	4	0.477327	0.252012	ADAM28, ADAM10, ADAM17, ADAM19	833	40	19113	2.29448	1	0.996835	99.3803
UP_SEQ_FEATURE	domain:Disintegrin	4	0.477327	0.263879	ADAM28, ADAM10, ADAM17, ADAM19	833	41	19113	2.23851	1	0.99745	99.5316
INTERPRO	IPR001590:Peptidase M12B, ADAM/reprolysin	4	0.477327	0.281537	ADAM28, ADAM10, ADAM17, ADAM19	791	39	16659	2.16007	1	0.989047	99.547
UP_SEQ_FEATURE	metal ion-binding site:Zinc; catalytic	8	0.954654	0.288606	ADAM28, LNPEP, ADAM10, ADAM17, CDA, LTA4H, ADAM19, MMP14	833	123	19113	1.49234	1	0.998203	99.7425
INTERPRO	IPR018358:Disintegrin, conserved site	4	0.477327	0.307789	ADAM28, ADAM10, ADAM17, ADAM19	791	41	16659	2.0547	1	0.992316	99.7533
GOTERM_MF_FAT	GO:0008237~metallopeptidase activity	11	1.31265	0.45561	TAF2, ADAM28, LNPEP, ADAM10, CNDP2, MMP9, STAMBPL1, ADAM17, LTA4H, ADAM19, MMP14	662	183	12983	1.17885	1	0.976562	99.9923
INTERPRO	IPR002870:Peptidase M12B, propeptide	3	0.357995	0.558001	ADAM28, ADAM10, ADAM19	791	39	16659	1.62005	1	0.99971	99.9998
GOTERM_MF_FAT	GO:0004222~metalloendopeptidase activity	6	0.71599	0.616066	ADAM28, ADAM10, MMP9, ADAM17, ADAM19, MMP14	662	104	12983	1.13145	1	0.994615	100
UP_SEQ_FEATURE	compositionally biased region:Cys-rich	5	0.596659	0.917257	ADAM28, ADAM10, TROAP, ADAM17, ADAM19	833	158	19113	0.726101	1	1	100
SP_PIR_KEYWORDS	cleavage on pair of basic residues	8	0.954654	0.951725	ADAM28, TNFRSF1A, ADAM10, TNFSF13B, ADAM17, MMP14, ITM2C, TGFB1	834	271	19235	0.680843	1	0.998771	100
Annotation Cluster 178	Enrichment Score: 0.783437187139558
Category	Term	Count	%	PValue	Genes	List Total	Pop Hits	Pop Total	Fold Enrichment	Bonferroni	Benjamini	FDR
GOTERM_CC_FAT	GO:0005788~endoplasmic reticulum lumen	9	1.07399	0.0507323	GLT25D1, KDELC2, PTGS2, FOXRED2, DNAJC10, PDIA6, CD4, HSPA5, CLN6	653	80	12782	2.20211	1	0.308116	52.4847
UP_SEQ_FEATURE	short sequence motif:Prevents secretion from ER	6	0.71599	0.113336	GLT25D1, KDELC2, FOXRED2, DNAJC10, PDIA6, HSPA5	833	59	19113	2.33337	1	0.956115	87.8271
INTERPRO	IPR000886:Endoplasmic reticulum, targeting sequence	5	0.596659	0.163463	GLT25D1, KDELC2, DNAJC10, PDIA6, HSPA5	791	45	16659	2.34008	1	0.958045	94.571
GOTERM_CC_FAT	GO:0044432~endoplasmic reticulum part	16	1.90931	0.78195	RTN4, PLP2, GLT25D1, PTGS2, SPTLC2, FOXRED2, DNAJC10, PDIA6, SEPN1, SSR1, KDELC2, BCL2, CD4, ERO1L, HSPA5, CLN6	653	347	12782	0.90256	1	0.982677	100
Annotation Cluster 179	Enrichment Score: 0.7819173685145802
Category	Term	Count	%	PValue	Genes	List Total	Pop Hits	Pop Total	Fold Enrichment	Bonferroni	Benjamini	FDR
SP_PIR_KEYWORDS	EF hand	8	0.954654	0.0146412	SRI, S100A8, AIF1, S100A9, S100A11, CAPN3, LCP1, S100A12	834	60	19235	3.07514	0.999482	0.11317	19.1977
SP_PIR_KEYWORDS	calcium binding	10	1.19332	0.0345823	SRI, S100A8, S100A9, S100A11, ANXA1, CAPN3, LCP1, PRKCB, S100A12, ANXA2	834	103	19235	2.23918	1	0.197625	39.8689
UP_SEQ_FEATURE	calcium-binding region:1; low affinity	4	0.477327	0.0411705	S100A8, S100A9, S100A11, S100A12	833	18	19113	5.09884	1	0.821862	52.0998
UP_SEQ_FEATURE	calcium-binding region:2; high affinity	4	0.477327	0.0609936	S100A8, S100A9, S100A11, S100A12	833	21	19113	4.37043	1	0.892504	66.7727
PIR_SUPERFAMILY	PIRSF002353:S-100 protein	4	0.477327	0.0867071	S100A8, S100A9, S100A11, S100A12	415	19	7396	3.75193	1	0.984011	72.4502
INTERPRO	IPR018249:EF-HAND 2	16	1.90931	0.0874885	MYL6, SRI, NIN, S100A8, AIF1, TBC1D9, S100A9, S100A11, SEPN1, LPCAT2, CAPN3, S100A12, LPCAT1, GNPTAB, RASGRP2, LCP1	791	215	16659	1.56731	1	0.898082	77.5628
INTERPRO	IPR018248:EF hand	11	1.31265	0.0897724	MYL6, SRI, S100A8, NIN, RASGRP2, S100A9, S100A11, LPCAT2, CAPN3, LCP1, S100A12	791	130	16659	1.78206	1	0.899924	78.4621
UP_SEQ_FEATURE	domain:EF-hand 1	13	1.55131	0.100572	MYL6, SRI, S100A8, NIN, LPCAT1, AIF1, RASGRP2, S100A9, S100A11, LPCAT2, CAPN3, LCP1, S100A12	833	182	19113	1.63891	1	0.945892	84.3661
INTERPRO	IPR013787:S100/CaBP-9k-type, calcium binding, subdomain	4	0.477327	0.134163	S100A8, S100A9, S100A11, S100A12	791	27	16659	3.1201	1	0.943557	90.4771
INTERPRO	IPR001751:S100/CaBP-9k-type, calcium binding	4	0.477327	0.145274	S100A8, S100A9, S100A11, S100A12	791	28	16659	3.00867	1	0.952105	92.2872
INTERPRO	IPR011992:EF-Hand type	16	1.90931	0.153034	MYL6, SRI, S100A8, AIF1, TBC1D9, CBL, S100A9, S100A11, LPCAT2, CAPN3, S100A12, PLCB3, LPCAT1, RASGRP2, PLCB2, LCP1	791	236	16659	1.42784	1	0.955935	93.3541
UP_SEQ_FEATURE	domain:EF-hand 2	12	1.43198	0.170964	MYL6, SRI, S100A8, NIN, LPCAT1, RASGRP2, S100A9, S100A11, LPCAT2, CAPN3, LCP1, S100A12	833	182	19113	1.51284	1	0.983403	96.2466
INTERPRO	IPR018247:EF-HAND 1	12	1.43198	0.454327	SRI, S100A8, GNPTAB, LPCAT1, AIF1, RASGRP2, S100A9, S100A11, LPCAT2, CAPN3, LCP1, S100A12	791	217	16659	1.16465	1	0.998921	99.9949
UP_SEQ_FEATURE	calcium-binding region:1	7	0.835322	0.470585	SRI, LPCAT1, AIF1, RASGRP2, LPCAT2, CAPN3, LCP1	833	126	19113	1.27471	1	0.999962	99.9985
UP_SEQ_FEATURE	calcium-binding region:2	6	0.71599	0.565015	SRI, AIF1, RASGRP2, LPCAT2, CAPN3, LCP1	833	115	19113	1.19712	1	0.999996	100
SP_PIR_KEYWORDS	Antimicrobial	4	0.477327	0.598976	S100A8, S100A9, LYZ, S100A12	834	71	19235	1.29935	1	0.924962	99.9998
INTERPRO	IPR002048:Calcium-binding EF-hand	7	0.835322	0.677409	MYL6, SRI, LPCAT1, RASGRP2, LPCAT2, CAPN3, LCP1	791	143	16659	1.03094	1	0.99996	100
UP_SEQ_FEATURE	domain:EF-hand 3	4	0.477327	0.782247	MYL6, SRI, NIN, CAPN3	833	94	19113	0.976374	1	1	100
SMART	SM00054:EFh	7	0.835322	0.817448	MYL6, SRI, LPCAT1, RASGRP2, LPCAT2, CAPN3, LCP1	508	143	9079	0.874855	1	0.998643	100
Annotation Cluster 180	Enrichment Score: 0.7677850355109144
Category	Term	Count	%	PValue	Genes	List Total	Pop Hits	Pop Total	Fold Enrichment	Bonferroni	Benjamini	FDR
INTERPRO	IPR017448:Speract/scavenger receptor related	4	0.477327	0.102796	MARCO, MSR1, LOXL3, SSC5D	791	24	16659	3.51011	1	0.911581	82.9769
INTERPRO	IPR001190:Speract/scavenger receptor	4	0.477327	0.134163	MARCO, MSR1, LOXL3, SSC5D	791	27	16659	3.1201	1	0.943557	90.4771
SMART	SM00202:SR	4	0.477327	0.14742	MARCO, MSR1, LOXL3, SSC5D	508	24	9079	2.97867	1	0.801986	87.627
GOTERM_MF_FAT	GO:0005044~scavenger receptor activity	4	0.477327	0.417536	MARCO, MSR1, LOXL3, SSC5D	662	46	12983	1.70537	1	0.969196	99.9779
Annotation Cluster 181	Enrichment Score: 0.7667078991295919
Category	Term	Count	%	PValue	Genes	List Total	Pop Hits	Pop Total	Fold Enrichment	Bonferroni	Benjamini	FDR
BIOCARTA	h_monocytePathway:Monocyte and its Surface Molecules	5	0.596659	0.0244849	SELP, ITGAL, SELL, ITGA4, ITGAM	158	11	1437	4.13406	0.997393	0.69575	27.3831
GOTERM_BP_FAT	GO:0007229~integrin-mediated signaling pathway	9	1.07399	0.0298858	ITGAL, ADAM10, VAV3, PLEK, GAB2, ITGA4, VAV1, ITGAM, SYK	712	70	13528	2.44286	1	0.24912	42.4342
INTERPRO	IPR013513:Integrin alpha chain, C-terminal, cytoplasmic region	3	0.357995	0.124058	ITGAL, ITGA4, ITGAM	791	13	16659	4.86016	1	0.934578	88.4913
UP_SEQ_FEATURE	short sequence motif:GFFKR motif	3	0.357995	0.136836	ITGAL, ITGA4, ITGAM	833	15	19113	4.58896	1	0.970166	92.394
GOTERM_CC_FAT	GO:0008305~integrin complex	4	0.477327	0.182286	ITGAL, LYN, ITGA4, ITGAM	653	29	12782	2.6999	1	0.579863	94.3653
UP_SEQ_FEATURE	repeat:FG-GAP 3	3	0.357995	0.199454	ITGAL, ITGA4, ITGAM	833	19	19113	3.62286	1	0.989583	97.9651
UP_SEQ_FEATURE	repeat:FG-GAP 2	3	0.357995	0.199454	ITGAL, ITGA4, ITGAM	833	19	19113	3.62286	1	0.989583	97.9651
UP_SEQ_FEATURE	repeat:FG-GAP 1	3	0.357995	0.199454	ITGAL, ITGA4, ITGAM	833	19	19113	3.62286	1	0.989583	97.9651
UP_SEQ_FEATURE	repeat:FG-GAP 7	3	0.357995	0.199454	ITGAL, ITGA4, ITGAM	833	19	19113	3.62286	1	0.989583	97.9651
UP_SEQ_FEATURE	repeat:FG-GAP 6	3	0.357995	0.199454	ITGAL, ITGA4, ITGAM	833	19	19113	3.62286	1	0.989583	97.9651
UP_SEQ_FEATURE	repeat:FG-GAP 5	3	0.357995	0.199454	ITGAL, ITGA4, ITGAM	833	19	19113	3.62286	1	0.989583	97.9651
UP_SEQ_FEATURE	repeat:FG-GAP 4	3	0.357995	0.199454	ITGAL, ITGA4, ITGAM	833	19	19113	3.62286	1	0.989583	97.9651
INTERPRO	IPR000413:Integrin alpha chain	3	0.357995	0.209156	ITGAL, ITGA4, ITGAM	791	18	16659	3.51011	1	0.97214	97.8296
INTERPRO	IPR018184:Integrin alpha chain, C-terminal cytoplasmic region, conserved site	3	0.357995	0.209156	ITGAL, ITGA4, ITGAM	791	18	16659	3.51011	1	0.97214	97.8296
INTERPRO	IPR013649:Integrin alpha-2	3	0.357995	0.209156	ITGAL, ITGA4, ITGAM	791	18	16659	3.51011	1	0.97214	97.8296
INTERPRO	IPR013519:Integrin alpha beta-propellor	3	0.357995	0.226887	ITGAL, ITGA4, ITGAM	791	19	16659	3.32537	1	0.977465	98.501
SMART	SM00191:Int_alpha	3	0.357995	0.287235	ITGAL, ITGA4, ITGAM	508	19	9079	2.8219	1	0.916516	98.8162
INTERPRO	IPR013517:FG-GAP	3	0.357995	0.298327	ITGAL, ITGA4, ITGAM	791	23	16659	2.74705	1	0.991237	99.6921
SP_PIR_KEYWORDS	integrin	3	0.357995	0.53526	ITGAL, ITGA4, ITGAM	834	41	19235	1.68758	1	0.899624	99.9984
Annotation Cluster 182	Enrichment Score: 0.7505252233051377
Category	Term	Count	%	PValue	Genes	List Total	Pop Hits	Pop Total	Fold Enrichment	Bonferroni	Benjamini	FDR
GOTERM_BP_FAT	GO:0031668~cellular response to extracellular stimulus	9	1.07399	0.0183915	CCNE1, P2RX7, LDHA, PSEN1, ATG5, LYN, TP53, HSPA5, USF1	712	64	13528	2.67187	1	0.177993	28.6703
GOTERM_BP_FAT	GO:0031669~cellular response to nutrient levels	6	0.71599	0.0794753	CCNE1, PSEN1, ATG5, TP53, HSPA5, USF1	712	44	13528	2.59091	1	0.45789	77.848
GOTERM_BP_FAT	GO:0009991~response to extracellular stimulus	16	1.90931	0.182663	LDHA, PTGS2, LYN, GNAI2, TP53, USF1, TGFB1, CCNE1, CD38, P2RX7, PSEN1, ATG5, BCL2, HSPA5, KLF4, VLDLR	712	220	13528	1.38182	1	0.711021	97.4554
GOTERM_BP_FAT	GO:0009267~cellular response to starvation	4	0.477327	0.235507	PSEN1, ATG5, TP53, HSPA5	712	32	13528	2.375	1	0.791555	99.2461
GOTERM_BP_FAT	GO:0033273~response to vitamin	6	0.71599	0.265621	CCNE1, CD38, PTGS2, BCL2, KLF4, TGFB1	712	66	13528	1.72727	1	0.823651	99.6372
GOTERM_BP_FAT	GO:0031667~response to nutrient levels	13	1.55131	0.34138	PTGS2, GNAI2, TP53, USF1, TGFB1, CD38, CCNE1, PSEN1, ATG5, BCL2, HSPA5, KLF4, VLDLR	712	197	13528	1.25381	1	0.890115	99.95
GOTERM_BP_FAT	GO:0042594~response to starvation	4	0.477327	0.380803	PSEN1, ATG5, TP53, HSPA5	712	42	13528	1.80952	1	0.915862	99.9837
GOTERM_BP_FAT	GO:0007584~response to nutrient	9	1.07399	0.456135	CCNE1, CD38, PTGS2, GNAI2, BCL2, USF1, KLF4, TGFB1, VLDLR	712	140	13528	1.22143	1	0.950652	99.9985
Annotation Cluster 183	Enrichment Score: 0.7497071988355465
Category	Term	Count	%	PValue	Genes	List Total	Pop Hits	Pop Total	Fold Enrichment	Bonferroni	Benjamini	FDR
KEGG_PATHWAY	hsa00562:Inositol phosphate metabolism	9	1.07399	0.0298692	PIK3CG, PLCB3, PIK3CD, SYNJ1, PLCG2, INPP4A, PIP4K2A, ITPK1, PLCB2	351	54	5085	2.41453	0.990627	0.217911	30.495
UP_SEQ_FEATURE	domain:C2	8	0.954654	0.0592916	RASAL2, PLCB3, ABR, PLCG2, INPP4A, PLCB2, RASA1, PRKCB	833	80	19113	2.29448	1	0.889136	65.7023
SP_PIR_KEYWORDS	lipid degradation	8	0.954654	0.0789995	PLD2, PLCB3, DAGLA, NCEH1, PLD4, PLCG2, PLA2G2D, PLCB2	834	86	19235	2.14545	1	0.36181	69.5582
GOTERM_MF_FAT	GO:0004620~phospholipase activity	8	0.954654	0.129401	PLD2, PLCB3, NAPEPLD, SMPDL3A, PLD4, PLCG2, PLA2G2D, PLCB2	662	83	12983	1.89029	1	0.707111	88.4498
UP_SEQ_FEATURE	domain:PI-PLC Y-box	3	0.357995	0.136836	PLCB3, PLCG2, PLCB2	833	15	19113	4.58896	1	0.970166	92.394
SP_PIR_KEYWORDS	phosphoric diester hydrolase	3	0.357995	0.150826	PLCB3, PLCG2, PLCB2	834	16	19235	4.32442	1	0.520836	90.5848
INTERPRO	IPR001192:Phospholipase C, phosphoinositol-specific, C-terminal (PLC)	3	0.357995	0.157121	PLCB3, PLCG2, PLCB2	791	15	16659	4.21214	1	0.955954	93.8587
INTERPRO	IPR001711:Phospholipase C, phosphatidylinositol-specific, Y domain	3	0.357995	0.157121	PLCB3, PLCG2, PLCB2	791	15	16659	4.21214	1	0.955954	93.8587
UP_SEQ_FEATURE	domain:PI-PLC X-box	3	0.357995	0.183443	PLCB3, PLCG2, PLCB2	833	18	19113	3.82413	1	0.985481	97.1219
INTERPRO	IPR000008:C2 calcium-dependent membrane targeting	10	1.19332	0.202874	RASAL2, CPNE9, PLCB3, ABR, PLCG2, INPP4A, PLCB2, MYOF, RASA1, PRKCB	791	137	16659	1.53728	1	0.971079	97.5304
SMART	SM00149:PLCYc	3	0.357995	0.202897	PLCB3, PLCG2, PLCB2	508	15	9079	3.57441	1	0.873106	94.8759
INTERPRO	IPR000909:Phospholipase C, phosphatidylinositol-specific , X region	3	0.357995	0.226887	PLCB3, PLCG2, PLCB2	791	19	16659	3.32537	1	0.977465	98.501
INTERPRO	IPR018029:C2 membrane targeting protein	8	0.954654	0.237699	CPNE9, PLCB3, ABR, PLCG2, PLCB2, MYOF, RASA1, PRKCB	791	106	16659	1.58949	1	0.979987	98.8089
GOTERM_MF_FAT	GO:0008081~phosphoric diester hydrolase activity	7	0.835322	0.25583	PLD2, PLCB3, SMPDL3A, PDE4A, PLD4, PLCG2, PLCB2	662	84	12983	1.63432	1	0.893668	98.9974
SMART	SM00148:PLCXc	3	0.357995	0.287235	PLCB3, PLCG2, PLCB2	508	19	9079	2.8219	1	0.916516	98.8162
INTERPRO	IPR017946:PLC-like phosphodiesterase, TIM beta/alpha-barrel domain	3	0.357995	0.333772	PLCB3, PLCG2, PLCB2	791	25	16659	2.52728	1	0.994567	99.8679
SMART	SM00239:C2	10	1.19332	0.356902	RASAL2, CPNE9, PLCB3, ABR, PLCG2, INPP4A, PLCB2, MYOF, RASA1, PRKCB	508	137	9079	1.30453	1	0.937643	99.6924
GOTERM_MF_FAT	GO:0004435~phosphoinositide phospholipase C activity	3	0.357995	0.366102	PLCB3, PLCG2, PLCB2	662	25	12983	2.35341	1	0.95454	99.9175
GOTERM_MF_FAT	GO:0004629~phospholipase C activity	3	0.357995	0.473157	PLCB3, PLCG2, PLCB2	662	31	12983	1.89791	1	0.977594	99.9954
Annotation Cluster 184	Enrichment Score: 0.7438961187756827
Category	Term	Count	%	PValue	Genes	List Total	Pop Hits	Pop Total	Fold Enrichment	Bonferroni	Benjamini	FDR
GOTERM_BP_FAT	GO:0051384~response to glucocorticoid stimulus	8	0.954654	0.11502	C1QB, CCNE1, TNF, EP300, PTGS2, BCL2, PTGS1, IL10	712	78	13528	1.94872	1	0.570377	89.182
GOTERM_BP_FAT	GO:0031960~response to corticosteroid stimulus	8	0.954654	0.158835	C1QB, CCNE1, TNF, EP300, PTGS2, BCL2, PTGS1, IL10	712	85	13528	1.78824	1	0.673297	95.7069
GOTERM_BP_FAT	GO:0051412~response to corticosterone stimulus	3	0.357995	0.204256	CCNE1, BCL2, PTGS1	712	16	13528	3.5625	1	0.747906	98.4369
GOTERM_BP_FAT	GO:0051385~response to mineralocorticoid stimulus	3	0.357995	0.28348	CCNE1, BCL2, PTGS1	712	20	13528	2.85	1	0.841554	99.7682
Annotation Cluster 185	Enrichment Score: 0.7436908288073745
Category	Term	Count	%	PValue	Genes	List Total	Pop Hits	Pop Total	Fold Enrichment	Bonferroni	Benjamini	FDR
SP_PIR_KEYWORDS	guanine-nucleotide releasing factor	12	1.43198	0.0159567	ARHGEF2, TAGAP, ARHGEF1, ABR, VAV3, RASGRP2, RAPGEF6, CYTH4, DOCK8, DOCK10, VAV1, RALGDS	834	121	19235	2.28729	0.999739	0.120969	20.7428
GOTERM_MF_FAT	GO:0030676~Rac guanyl-nucleotide exchange factor activity	3	0.357995	0.0338614	ARHGEF2, VAV3, VAV1	662	6	12983	9.80589	1	0.396751	41.5249
GOTERM_MF_FAT	GO:0005085~guanyl-nucleotide exchange factor activity	13	1.55131	0.0872067	ARHGEF2, ARHGEF1, VAV3, ABR, CYTH4, DOCK8, VAV1, RALGDS, SH2D3C, TAGAP, RASGRP2, RAPGEF6, DOCK10	662	152	12983	1.67732	1	0.621751	75.8592
GOTERM_BP_FAT	GO:0035023~regulation of Rho protein signal transduction	9	1.07399	0.149137	ARHGEF2, ARHGEF1, ABR, VAV3, PTK2B, ARHGAP27, ARAP3, VAV1, ARAP1	712	99	13528	1.72727	1	0.654681	94.7108
GOTERM_BP_FAT	GO:0008624~induction of apoptosis by extracellular signals	9	1.07399	0.235734	CD38, ARHGEF2, TNF, ABR, VAV3, PSEN1, CASP8, VAV1, BTK	712	112	13528	1.52679	1	0.790762	99.2502
GOTERM_MF_FAT	GO:0005089~Rho guanyl-nucleotide exchange factor activity	6	0.71599	0.324451	ARHGEF2, ARHGEF1, ABR, VAV3, DOCK10, VAV1	662	74	12983	1.59014	1	0.935594	99.7778
UP_SEQ_FEATURE	domain:DH	5	0.596659	0.333569	ARHGEF2, ARHGEF1, ABR, VAV3, VAV1	833	67	19113	1.7123	1	0.999363	99.9179
INTERPRO	IPR001331:Guanine-nucleotide dissociation stimulator, CDC24, conserved site	5	0.596659	0.349845	ARHGEF2, ARHGEF1, ABR, VAV3, VAV1	791	63	16659	1.67148	1	0.99558	99.9113
INTERPRO	IPR000219:Dbl homology (DH) domain	5	0.596659	0.415039	ARHGEF2, ARHGEF1, ABR, VAV3, VAV1	791	69	16659	1.52614	1	0.998204	99.9842
GOTERM_MF_FAT	GO:0005088~Ras guanyl-nucleotide exchange factor activity	6	0.71599	0.46682	ARHGEF2, ARHGEF1, ABR, VAV3, DOCK10, VAV1	662	88	12983	1.33717	1	0.978268	99.9944
SMART	SM00325:RhoGEF	5	0.596659	0.542934	ARHGEF2, ARHGEF1, ABR, VAV3, VAV1	508	69	9079	1.29508	1	0.983979	99.9965
Annotation Cluster 186	Enrichment Score: 0.7423073136876073
Category	Term	Count	%	PValue	Genes	List Total	Pop Hits	Pop Total	Fold Enrichment	Bonferroni	Benjamini	FDR
UP_SEQ_FEATURE	domain:DENN	3	0.357995	0.152081	DENND2D, DENND3, DENND1C	833	16	19113	4.30215	1	0.975528	94.4324
UP_SEQ_FEATURE	domain:dDENN	3	0.357995	0.152081	DENND2D, DENND3, DENND1C	833	16	19113	4.30215	1	0.975528	94.4324
UP_SEQ_FEATURE	domain:uDENN	3	0.357995	0.152081	DENND2D, DENND3, DENND1C	833	16	19113	4.30215	1	0.975528	94.4324
INTERPRO	IPR005112:dDENN	3	0.357995	0.174211	DENND2D, DENND3, DENND1C	791	16	16659	3.94888	1	0.960214	95.6041
INTERPRO	IPR005113:uDENN	3	0.357995	0.174211	DENND2D, DENND3, DENND1C	791	16	16659	3.94888	1	0.960214	95.6041
INTERPRO	IPR001194:DENN	3	0.357995	0.174211	DENND2D, DENND3, DENND1C	791	16	16659	3.94888	1	0.960214	95.6041
SMART	SM00799:DENN	3	0.357995	0.223834	DENND2D, DENND3, DENND1C	508	16	9079	3.35101	1	0.884432	96.3846
SMART	SM00800:uDENN	3	0.357995	0.223834	DENND2D, DENND3, DENND1C	508	16	9079	3.35101	1	0.884432	96.3846
SMART	SM00801:dDENN	3	0.357995	0.223834	DENND2D, DENND3, DENND1C	508	16	9079	3.35101	1	0.884432	96.3846
Annotation Cluster 187	Enrichment Score: 0.7412835834216773
Category	Term	Count	%	PValue	Genes	List Total	Pop Hits	Pop Total	Fold Enrichment	Bonferroni	Benjamini	FDR
SP_PIR_KEYWORDS	Lectin	15	1.78998	0.00931774	GALNT3, SELP, LGALS3, SELL, LGALS1, MRC2, CHI3L1, CD72, LGALS9, GALNT10, LAYN, SIGLEC5, CD209, CLEC2B, VCAN	834	159	19235	2.17581	0.99179	0.0794649	12.6542
GOTERM_MF_FAT	GO:0005529~sugar binding	19	2.2673	0.0106813	GALNT3, SELP, LGALS3, SELL, LGALS1, MRC2, HEXB, HK2, CHI3L1, PFKP, CD72, M6PR, LGALS9, GALNT10, LAYN, SIGLEC5, CD209, CLEC2B, VCAN	662	195	12983	1.91089	0.999933	0.200298	15.4028
INTERPRO	IPR001304:C-type lectin	8	0.954654	0.0938042	SELP, LAYN, SELL, CLEC2B, CD209, MRC2, VCAN, CD72	791	82	16659	2.0547	1	0.897851	79.9675
INTERPRO	IPR018378:C-type lectin, conserved site	8	0.954654	0.0938042	SELP, LAYN, SELL, CLEC2B, CD209, MRC2, VCAN, CD72	791	82	16659	2.0547	1	0.897851	79.9675
UP_SEQ_FEATURE	domain:C-type lectin	7	0.835322	0.129472	SELP, LAYN, SELL, CLEC2B, CD209, VCAN, CD72	833	79	19113	2.03308	1	0.968259	91.1743
SMART	SM00034:CLECT	8	0.954654	0.172869	SELP, LAYN, SELL, CLEC2B, CD209, MRC2, VCAN, CD72	508	82	9079	1.74361	1	0.843664	91.6817
INTERPRO	IPR016186:C-type lectin-like	7	0.835322	0.295548	SELP, LAYN, SELL, CD209, MRC2, VCAN, CD72	791	95	16659	1.55184	1	0.991201	99.6715
INTERPRO	IPR002353:Type II antifreeze protein	3	0.357995	0.316102	CD209, MRC2, VCAN	791	24	16659	2.63259	1	0.992758	99.7974
SP_PIR_KEYWORDS	sushi	4	0.477327	0.439437	SELP, CD55, SELL, VCAN	834	56	19235	1.6474	1	0.847305	99.9767
INTERPRO	IPR000436:Sushi/SCR/CCP	4	0.477327	0.499648	SELP, CD55, SELL, VCAN	791	56	16659	1.50433	1	0.999365	99.9988
INTERPRO	IPR016060:Complement control module	4	0.477327	0.511585	SELP, CD55, SELL, VCAN	791	57	16659	1.47794	1	0.999477	99.9992
UP_SEQ_FEATURE	domain:Sushi 2	3	0.357995	0.576634	SELP, CD55, SELL	833	44	19113	1.56442	1	0.999997	100
UP_SEQ_FEATURE	domain:Sushi 1	3	0.357995	0.576634	SELP, CD55, SELL	833	44	19113	1.56442	1	0.999997	100
SMART	SM00032:CCP	4	0.477327	0.612382	SELP, CD55, SELL, VCAN	508	56	9079	1.27657	1	0.992597	99.9996
Annotation Cluster 188	Enrichment Score: 0.7394267479175579
Category	Term	Count	%	PValue	Genes	List Total	Pop Hits	Pop Total	Fold Enrichment	Bonferroni	Benjamini	FDR
GOTERM_BP_FAT	GO:0048589~developmental growth	10	1.19332	0.0387318	CCNE1, APP, PPARD, PTGS2, PSEN1, ZMIZ1, MTPN, BCL2, PLAU, SMARCA4	712	87	13528	2.18391	1	0.295319	51.2745
GOTERM_BP_FAT	GO:0042640~anagen	3	0.357995	0.0776879	PPARD, PTGS2, PSEN1	712	9	13528	6.33333	1	0.453766	77.0519
GOTERM_BP_FAT	GO:0048820~hair follicle maturation	3	0.357995	0.146827	PPARD, PTGS2, PSEN1	712	13	13528	4.38462	1	0.649197	94.4434
GOTERM_BP_FAT	GO:0022405~hair cycle process	5	0.596659	0.177516	ATP7A, PPARD, PTGS2, PSEN1, BCL2	712	42	13528	2.2619	1	0.70505	97.1474
GOTERM_BP_FAT	GO:0001942~hair follicle development	5	0.596659	0.177516	ATP7A, PPARD, PTGS2, PSEN1, BCL2	712	42	13528	2.2619	1	0.70505	97.1474
GOTERM_BP_FAT	GO:0022404~molting cycle process	5	0.596659	0.177516	ATP7A, PPARD, PTGS2, PSEN1, BCL2	712	42	13528	2.2619	1	0.70505	97.1474
GOTERM_BP_FAT	GO:0042633~hair cycle	5	0.596659	0.188188	ATP7A, PPARD, PTGS2, PSEN1, BCL2	712	43	13528	2.2093	1	0.719535	97.7509
GOTERM_BP_FAT	GO:0042303~molting cycle	5	0.596659	0.188188	ATP7A, PPARD, PTGS2, PSEN1, BCL2	712	43	13528	2.2093	1	0.719535	97.7509
GOTERM_BP_FAT	GO:0008544~epidermis development	10	1.19332	0.635683	ATP7A, PPARD, PTGS2, PSEN1, BCL2, ANXA1, EMP1, KLF4, FABP5, SMARCA4	712	184	13528	1.03261	1	0.989978	100
GOTERM_BP_FAT	GO:0007398~ectoderm development	10	1.19332	0.725052	ATP7A, PPARD, PTGS2, PSEN1, BCL2, ANXA1, EMP1, KLF4, FABP5, SMARCA4	712	199	13528	0.954774	1	0.996542	100
Annotation Cluster 189	Enrichment Score: 0.7357793794548041
Category	Term	Count	%	PValue	Genes	List Total	Pop Hits	Pop Total	Fold Enrichment	Bonferroni	Benjamini	FDR
GOTERM_BP_FAT	GO:0042060~wound healing	16	1.90931	0.0783766	PPARD, ACVRL1, HPS5, PLEK, F13A1, CD40, DTNBP1, TGFB1, SLC11A1, P2RX1, MTPN, MAP3K1, P2RY1, ADAM17, ENTPD1, PLAU	712	191	13528	1.59162	1	0.456059	77.3618
GOTERM_BP_FAT	GO:0007599~hemostasis	10	1.19332	0.114542	GPI, PLEK, P2RX1, HPS5, F13A1, P2RY1, CD40, ENTPD1, DTNBP1, PLAU	712	108	13528	1.75926	1	0.569531	89.0752
GOTERM_BP_FAT	GO:0007596~blood coagulation	9	1.07399	0.167584	PLEK, P2RX1, HPS5, F13A1, P2RY1, CD40, ENTPD1, DTNBP1, PLAU	712	102	13528	1.67647	1	0.686235	96.4509
GOTERM_BP_FAT	GO:0050817~coagulation	9	1.07399	0.167584	PLEK, P2RX1, HPS5, F13A1, P2RY1, CD40, ENTPD1, DTNBP1, PLAU	712	102	13528	1.67647	1	0.686235	96.4509
GOTERM_BP_FAT	GO:0050878~regulation of body fluid levels	11	1.31265	0.207577	GPI, PLEK, P2RX1, HPS5, F13A1, P2RY1, CD40, ENTPD1, DTNBP1, PLAU, ANXA2	712	141	13528	1.48227	1	0.7523	98.5515
GOTERM_BP_FAT	GO:0030168~platelet activation	4	0.477327	0.235507	PLEK, P2RX1, CD40, ENTPD1	712	32	13528	2.375	1	0.791555	99.2461
SP_PIR_KEYWORDS	blood coagulation	3	0.357995	0.573777	F13A1, P2RY1, PLAU	834	44	19235	1.57251	1	0.914374	99.9996
Annotation Cluster 190	Enrichment Score: 0.7312800346835182
Category	Term	Count	%	PValue	Genes	List Total	Pop Hits	Pop Total	Fold Enrichment	Bonferroni	Benjamini	FDR
GOTERM_BP_FAT	GO:0030004~cellular monovalent inorganic cation homeostasis	4	0.477327	0.117486	SLC11A1, CAMK2D, TP53, CLN6	712	23	13528	3.30435	1	0.577827	89.7178
GOTERM_BP_FAT	GO:0051453~regulation of intracellular pH	3	0.357995	0.165617	SLC11A1, TP53, CLN6	712	14	13528	4.07143	1	0.684316	96.2951
GOTERM_BP_FAT	GO:0030641~regulation of cellular pH	3	0.357995	0.204256	SLC11A1, TP53, CLN6	712	16	13528	3.5625	1	0.747906	98.4369
GOTERM_BP_FAT	GO:0055067~monovalent inorganic cation homeostasis	5	0.596659	0.210114	SLC11A1, CAMK2D, TP53, SLC9A1, CLN6	712	45	13528	2.11111	1	0.755773	98.6336
GOTERM_BP_FAT	GO:0006885~regulation of pH	4	0.477327	0.264166	SLC11A1, TP53, SLC9A1, CLN6	712	34	13528	2.23529	1	0.822725	99.6239
Annotation Cluster 191	Enrichment Score: 0.7239924969752178
Category	Term	Count	%	PValue	Genes	List Total	Pop Hits	Pop Total	Fold Enrichment	Bonferroni	Benjamini	FDR
INTERPRO	IPR001965:Zinc finger, PHD-type	9	1.07399	0.0634416	UHRF1, BRPF1, BAZ1A, UBR7, MTF2, PHF11, WHSC1, TCF19, CHD3	791	90	16659	2.10607	1	0.842454	65.6946
INTERPRO	IPR019787:Zinc finger, PHD-finger	8	0.954654	0.108271	UHRF1, BRPF1, BAZ1A, UBR7, MTF2, WHSC1, TCF19, CHD3	791	85	16659	1.98218	1	0.912535	84.5955
SMART	SM00249:PHD	9	1.07399	0.128972	UHRF1, BRPF1, BAZ1A, UBR7, MTF2, PHF11, WHSC1, TCF19, CHD3	508	90	9079	1.7872	1	0.781047	83.6212
INTERPRO	IPR019786:Zinc finger, PHD-type, conserved site	8	0.954654	0.152192	UHRF1, BRPF1, BAZ1A, UBR7, MTF2, PHF11, WHSC1, TCF19	791	93	16659	1.81167	1	0.957107	93.2454
UP_SEQ_FEATURE	zinc finger region:PHD-type 2	3	0.357995	0.377734	MTF2, WHSC1, CHD3	833	30	19113	2.29448	1	0.999762	99.9753
UP_SEQ_FEATURE	zinc finger region:PHD-type	4	0.477327	0.395905	UHRF1, BRPF1, BAZ1A, TCF19	833	52	19113	1.76498	1	0.999828	99.9853
UP_SEQ_FEATURE	zinc finger region:PHD-type 1	3	0.357995	0.424131	MTF2, WHSC1, CHD3	833	33	19113	2.08589	1	0.999894	99.9936
Annotation Cluster 192	Enrichment Score: 0.720564003407975
Category	Term	Count	%	PValue	Genes	List Total	Pop Hits	Pop Total	Fold Enrichment	Bonferroni	Benjamini	FDR
GOTERM_CC_FAT	GO:0031093~platelet alpha granule lumen	5	0.596659	0.154854	APP, F13A1, THBS3, TGFB1, TIMP1	653	41	12782	2.38711	1	0.545969	90.97
GOTERM_CC_FAT	GO:0031091~platelet alpha granule	6	0.71599	0.155946	SELP, APP, F13A1, THBS3, TGFB1, TIMP1	653	56	12782	2.09724	1	0.54518	91.1352
GOTERM_CC_FAT	GO:0060205~cytoplasmic membrane-bounded vesicle lumen	5	0.596659	0.185111	APP, F13A1, THBS3, TGFB1, TIMP1	653	44	12782	2.22435	1	0.58278	94.6372
GOTERM_CC_FAT	GO:0031983~vesicle lumen	5	0.596659	0.206262	APP, F13A1, THBS3, TGFB1, TIMP1	653	46	12782	2.12764	1	0.620531	96.3174
GOTERM_CC_FAT	GO:0030141~secretory granule	13	1.55131	0.208738	SELP, ACRBP, NCF2, F13A1, HEXB, RACGAP1, TGFB1, TIMP1, SLC11A1, APP, TRIM36, SNAP23, THBS3	653	180	12782	1.4137	1	0.622231	96.4782
GOTERM_CC_FAT	GO:0044433~cytoplasmic vesicle part	13	1.55131	0.246755	SELP, CLTA, F13A1, AP2S1, CLTC, TGFB1, TIMP1, SLC11A1, DAB2, APP, CAMK2D, THBS3, HIP1	653	187	12782	1.36078	1	0.679625	98.2576
Annotation Cluster 193	Enrichment Score: 0.7198184629850566
Category	Term	Count	%	PValue	Genes	List Total	Pop Hits	Pop Total	Fold Enrichment	Bonferroni	Benjamini	FDR
PIR_SUPERFAMILY	PIRSF002337:Actin	4	0.477327	0.0660079	ACTR3, ACTB, ACTR2, ACTR1A	415	17	7396	4.19334	1	0.988303	62.1153
INTERPRO	IPR004000:Actin/actin-like	4	0.477327	0.281537	ACTR3, ACTB, ACTR2, ACTR1A	791	39	16659	2.16007	1	0.989047	99.547
SMART	SM00268:ACTIN	4	0.477327	0.372747	ACTR3, ACTB, ACTR2, ACTR1A	508	39	9079	1.83303	1	0.935187	99.7782
Annotation Cluster 194	Enrichment Score: 0.7144443337430805
Category	Term	Count	%	PValue	Genes	List Total	Pop Hits	Pop Total	Fold Enrichment	Bonferroni	Benjamini	FDR
GOTERM_BP_FAT	GO:0043086~negative regulation of catalytic activity	22	2.6253	0.0582908	PTPRC, ADCY4, GNAI2, SNX6, PLEK, CST3, TP53, CDC23, CDC20, UBE2C, PKIA, ATP7A, PSEN1, PSMA6, NUP62, PAK2, SPRED2, BUB1B, FBXO5, PSME3, HSPA5, SPRED1	712	277	13528	1.50903	1	0.383768	66.4831
GOTERM_BP_FAT	GO:0006469~negative regulation of protein kinase activity	8	0.954654	0.17258	PTPRC, PAK2, PSEN1, NUP62, SNX6, SPRED2, SPRED1, PKIA	712	87	13528	1.74713	1	0.695188	96.8191
GOTERM_BP_FAT	GO:0033673~negative regulation of kinase activity	8	0.954654	0.194114	PTPRC, PAK2, PSEN1, NUP62, SNX6, SPRED2, SPRED1, PKIA	712	90	13528	1.68889	1	0.729838	98.0317
GOTERM_BP_FAT	GO:0051348~negative regulation of transferase activity	8	0.954654	0.240076	PTPRC, PAK2, PSEN1, NUP62, SNX6, SPRED2, SPRED1, PKIA	712	96	13528	1.58333	1	0.79588	99.3241
GOTERM_BP_FAT	GO:0043407~negative regulation of MAP kinase activity	3	0.357995	0.571195	NUP62, SPRED2, SPRED1	712	36	13528	1.58333	1	0.981011	100
Annotation Cluster 195	Enrichment Score: 0.7129513763547779
Category	Term	Count	%	PValue	Genes	List Total	Pop Hits	Pop Total	Fold Enrichment	Bonferroni	Benjamini	FDR
SP_PIR_KEYWORDS	cytokine receptor	4	0.477327	0.0406399	IL10RA, CSF2RB, IL2RG, IFNGR1	834	18	19235	5.12523	1	0.223825	45.0975
GOTERM_MF_FAT	GO:0019955~cytokine binding	10	1.19332	0.103402	PLP2, TNFRSF1A, ACVRL1, CMKLR1, CCR1, IL10RA, TGFBR1, CSF2RB, IL2RG, IFNGR1	662	109	12983	1.79925	1	0.650201	81.7336
GOTERM_MF_FAT	GO:0004896~cytokine receptor activity	4	0.477327	0.535973	IL10RA, CSF2RB, IL2RG, IFNGR1	662	55	12983	1.42631	1	0.988127	99.9994
GOTERM_MF_FAT	GO:0019838~growth factor binding	6	0.71599	0.624556	ACVRL1, IL10RA, TGFBR1, CSF2RB, IL2RG, HTRA4	662	105	12983	1.12067	1	0.994917	100
Annotation Cluster 196	Enrichment Score: 0.7083199935756406
Category	Term	Count	%	PValue	Genes	List Total	Pop Hits	Pop Total	Fold Enrichment	Bonferroni	Benjamini	FDR
GOTERM_MF_FAT	GO:0008080~N-acetyltransferase activity	8	0.954654	0.0607397	KAT2A, EP300, NAA50, NCOA3, NAA11, TAF5, NAA15, AGPAT4	662	69	12983	2.27383	1	0.536181	62.3203
GOTERM_MF_FAT	GO:0016410~N-acyltransferase activity	8	0.954654	0.129401	KAT2A, EP300, NAA50, NCOA3, NAA11, TAF5, NAA15, AGPAT4	662	83	12983	1.89029	1	0.707111	88.4498
UP_SEQ_FEATURE	domain:N-acetyltransferase	3	0.357995	0.281005	KAT2A, NAA50, NAA11	833	24	19113	2.8681	1	0.998114	99.6898
INTERPRO	IPR000182:GCN5-related N-acetyltransferase	3	0.357995	0.298327	KAT2A, NAA50, NAA11	791	23	16659	2.74705	1	0.991237	99.6921
INTERPRO	IPR016181:Acyl-CoA N-acyltransferase	3	0.357995	0.436096	KAT2A, NAA50, NAA11	791	31	16659	2.03813	1	0.998761	99.9913
Annotation Cluster 197	Enrichment Score: 0.7061988009569237
Category	Term	Count	%	PValue	Genes	List Total	Pop Hits	Pop Total	Fold Enrichment	Bonferroni	Benjamini	FDR
BIOCARTA	h_tidPathway:Chaperones modulate interferon Signaling Pathway	6	0.71599	0.0303989	TNFRSF1A, TNF, TP53, JAK2, IKBKB, IFNGR1	158	17	1437	3.20998	0.999394	0.709114	32.8648
BIOCARTA	h_pmlPathway:Regulation of transcriptional activity by PML	3	0.357995	0.500227	TNFRSF1A, TNF, TP53	158	15	1437	1.81899	1	0.973185	99.9871
KEGG_PATHWAY	hsa05014:Amyotrophic lateral sclerosis (ALS)	5	0.596659	0.50047	TNFRSF1A, TNF, BCL2, TP53, CASP1	351	53	5085	1.36672	1	0.764124	99.9758
[truncated: 1,196 more rows]

## Sheet: Downregulated annot clusters
Annotation Cluster 1	Enrichment Score: 11.157066085098009
Category	Term	Count	%	PValue	Genes	List Total	Pop Hits	Pop Total	Fold Enrichment	Bonferroni	Benjamini	FDR
GOTERM_MF_FAT	GO:0048037~cofactor binding	44	6.31277	3.08462e-15	ME1, ACOX2, XDH, ASPDH, HACL1, ACADSB, GCLC, GLUD1, ADH5, MOSC2, PPOX, CCBL2, ACBD5, FMO5, NPHP3, SCLY, IVD, FMO1, ADH4, MIOX, GCSH, DMGDH, NOS3, ACAD8, HADH, SARDH, ETFA, GPD1, CHDH, DDC, ALDH6A1, ACADS, DECR1, GRHPR, ACADL, DBI, COQ6, SIRT3, DBT, HNF4A, PYGL, ABAT, AGXT2, DPYD	557	249	12983	4.11882	2.96874e-12	2.96874e-12	4.88498e-12
GOTERM_MF_FAT	GO:0050662~coenzyme binding	37	5.30846	6.70288e-15	ME1, ACOX2, XDH, ASPDH, HACL1, ACADSB, GCLC, GLUD1, ADH5, PPOX, ACBD5, NPHP3, FMO5, IVD, FMO1, ADH4, MIOX, GCSH, DMGDH, NOS3, ACAD8, HADH, SARDH, ETFA, GPD1, CHDH, ALDH6A1, ACADS, GRHPR, DECR1, ACADL, DBI, COQ6, SIRT3, DBT, HNF4A, DPYD	557	181	12983	4.76478	6.36158e-12	3.18079e-12	1.04583e-11
SP_PIR_KEYWORDS	FAD	26	3.73027	2.36359e-13	XDH, ACOX2, ACADSB, CYB5R1, PPOX, NPHP3, FMO5, MTHFR, CRY2, IVD, FMO1, DMGDH, NOS3, ACAD8, SARDH, ETFB, ETFA, CHDH, ACADS, MICAL3, FDXR, ACADL, COQ6, L2HGDH, FOXRED1, DPYD	691	114	19235	6.34867	1.27165e-10	4.23884e-11	3.4388e-10
SP_PIR_KEYWORDS	Flavoprotein	25	3.5868	4.21674e-13	XDH, ACOX2, CYB5R1, ACADSB, PPOX, FMO5, NPHP3, MTHFR, CRY2, FMO1, IVD, DMGDH, ACAD8, SARDH, ETFB, ETFA, CHDH, ACADS, MICAL3, FDXR, ACADL, COQ6, L2HGDH, FOXRED1, DPYD	691	107	19235	6.50385	2.26855e-10	4.53709e-11	6.13465e-10
UP_SEQ_FEATURE	nucleotide phosphate-binding region:FAD	16	2.29555	2.98766e-09	XDH, CHDH, CYB5R1, ACADSB, ACADS, MICAL3, FDXR, PPOX, NPHP3, FMO5, IVD, FMO1, NOS3, ACAD8, DPYD, ETFA	691	61	19113	7.25506	6.24121e-06	2.08041e-06	5.16286e-06
GOTERM_MF_FAT	GO:0050660~FAD binding	18	2.5825	6.50695e-09	ACOX2, XDH, CHDH, ACADSB, ACADS, PPOX, ACADL, COQ6, NPHP3, FMO5, IVD, FMO1, DMGDH, NOS3, ACAD8, DPYD, SARDH, ETFA	557	72	12983	5.8272	6.21412e-06	1.55353e-06	1.02204e-05
GOTERM_MF_FAT	GO:0009055~electron carrier activity	31	4.44763	1.98526e-08	ACOX2, ME1, XDH, ACADSB, CYB5R1, PTGES2, ADH5, PPOX, NPHP3, FMO5, CYP39A1, AKR1C4, IVD, CYP7A1, AKR7A2, HAAO, DMGDH, NOS3, ACAD8, ETFB, ETFA, CYP1A1, ACADS, FDXR, CYP26A1, CYP4V2, CYP2E1, ACADL, CYP27A1, DPYD, CYP4F2	557	221	12983	3.26956	1.8959e-05	3.79183e-06	3.11824e-05
Annotation Cluster 2	Enrichment Score: 9.70351090657037
Category	Term	Count	%	PValue	Genes	List Total	Pop Hits	Pop Total	Fold Enrichment	Bonferroni	Benjamini	FDR
GOTERM_BP_FAT	GO:0016054~organic acid catabolic process	26	3.73027	2.82848e-12	ACOX2, HACL1, GLUD1, ECHS1, AUH, MTHFD1, CYP39A1, DMGDH, GCSH, GSTZ1, NOS3, ACAD8, SARDH, HPD, BCKDHA, ALDH6A1, ACADS, BCKDHB, DECR1, CDO1, MOXD1, FRRS1, FAAH, PON1, UROC1, ACAA1	563	111	13528	5.62828	7.73882e-09	3.86941e-09	5.04098e-09
GOTERM_BP_FAT	GO:0046395~carboxylic acid catabolic process	26	3.73027	2.82848e-12	ACOX2, HACL1, GLUD1, ECHS1, AUH, MTHFD1, CYP39A1, DMGDH, GCSH, GSTZ1, NOS3, ACAD8, SARDH, HPD, BCKDHA, ALDH6A1, ACADS, BCKDHB, DECR1, CDO1, MOXD1, FRRS1, FAAH, PON1, UROC1, ACAA1	563	111	13528	5.62828	7.73882e-09	3.86941e-09	5.04098e-09
GOTERM_BP_FAT	GO:0009063~cellular amino acid catabolic process	17	2.43902	1.25785e-08	BCKDHA, ALDH6A1, GLUD1, BCKDHB, CDO1, MOXD1, AUH, FRRS1, MTHFD1, GCSH, DMGDH, GSTZ1, NOS3, ACAD8, UROC1, SARDH, HPD	563	68	13528	6.0071	3.44141e-05	5.73576e-06	2.24173e-05
GOTERM_BP_FAT	GO:0009310~amine catabolic process	18	2.5825	1.52483e-08	BCKDHA, ALDH6A1, GLUD1, BCKDHB, COMT, CDO1, MOXD1, AUH, FRRS1, MTHFD1, GCSH, DMGDH, GSTZ1, NOS3, ACAD8, UROC1, SARDH, HPD	563	78	13528	5.54502	4.17186e-05	5.9599e-06	2.71756e-05
Annotation Cluster 3	Enrichment Score: 7.423336548380702
Category	Term	Count	%	PValue	Genes	List Total	Pop Hits	Pop Total	Fold Enrichment	Bonferroni	Benjamini	FDR
SP_PIR_KEYWORDS	transit peptide	49	7.03013	1.12727e-10	HINT2, PRDX5, PINK1, ACSS3, AUH, CPOX, ACAD8, HADH, MTERFD3, SARDH, ALDH6A1, FECH, ACADS, SUCLG2, ALDH5A1, OTC, SUCLG1, DECR1, ACADL, CYP27A1, ABAT, MECR, PCCB, PMPCB, ACAA1, ACADSB, NAGS, GLUD1, ECHS1, MOSC2, IVD, DIABLO, GCSH, DMGDH, BDH1, ETFA, BCKDHA, CHDH, BCKDHB, FDXR, PCK2, MMAB, SIRT3, OXSM, DBT, L2HGDH, AGXT2, NLN, SCP2	691	476	19235	2.86552	6.06473e-08	1.01079e-08	1.64003e-07
GOTERM_CC_FAT	GO:0005739~mitochondrion	90	12.9125	4.71223e-10	PTGES2, NIT2, HINT2, PINK1, PRDX5, ROMO1, PPOX, BPHL, ACSS3, KCNJ11, AUH, NDUFAF3, MTHFD1, FRMD6, CPOX, AKR7A2, GSTZ1, ACOT13, SLC25A27, ACAD8, HADH, SARDH, MTERFD3, DNAJC19, GHR, ALDH6A1, CRLS1, FECH, CYP1A1, ALDH5A1, SUCLG2, ACADS, SUCLG1, OTC, RAI14, CYB5A, SLC3A1, DECR1, CYP2E1, ACADL, COQ6, IMMP1L, GLUL, CYP27A1, ABAT, PCCB, MECR, PMPCB, ACADSB, HSD3B1, NAGS, GLUD1, ADH5, MOSC2, ECHS1, AK3L1…	538	1087	12782	1.96711	1.66342e-07	1.66342e-07	6.453e-07
UP_SEQ_FEATURE	transit peptide:Mitochondrion	47	6.74319	7.37501e-10	ACADSB, NAGS, GLUD1, HINT2, MOSC2, PRDX5, ECHS1, PINK1, ACSS3, AUH, IVD, CPOX, DMGDH, DIABLO, GCSH, ACAD8, HADH, SARDH, BDH1, MTERFD3, ETFA, BCKDHA, CHDH, ALDH6A1, FECH, ALDH5A1, ACADS, SUCLG2, OTC, SUCLG1, BCKDHB, FDXR, DECR1, PCK2, ACADL, MMAB, OXSM, SIRT3, DBT, CYP27A1, L2HGDH, ABAT, AGXT2, NLN, MECR, PCCB, PMPCB	691	467	19113	2.78376	1.54064e-06	7.7032e-07	1.27445e-06
SP_PIR_KEYWORDS	mitochondrion	65	9.32568	7.38465e-09	NIT1, HINT2, PRDX5, PINK1, ROMO1, PPOX, ACSS3, NDUFAF3, AUH, CPOX, ACOT13, SLC25A27, ACAD8, HADH, SARDH, MTERFD3, DNAJC19, ALDH6A1, CRLS1, FECH, ALDH5A1, ACADS, SUCLG2, OTC, SUCLG1, DECR1, ACADL, IMMP1L, CYP27A1, ABAT, PCCB, MECR, PMPCB, ACADSB, HSD3B1, NAGS, GLUD1, MOSC2, ECHS1, AK3L1, IVD, PPL, DMGDH, DIABLO, GCSH, BDH1, ETFB, ETFA, HSD17B8, BCKDHA, CHDH, BCKDHB, AMACR, FDXR, PCK2, MMAB, OXSM, …	691	832	19235	2.17472	3.97293e-06	5.67563e-07	1.07437e-05
GOTERM_CC_FAT	GO:0005759~mitochondrial matrix	28	4.01722	1.02904e-06	ACADSB, NAGS, GLUD1, ECHS1, AK3L1, IVD, DMGDH, HADH, BDH1, SARDH, ETFB, HSD17B8, ETFA, BCKDHA, FECH, ACADS, SUCLG2, SUCLG1, OTC, BCKDHB, FDXR, ACADL, SIRT3, DBT, CYP27A1, ABAT, PCCB, PMPCB	538	227	12782	2.93055	0.000363185	9.08086e-05	0.00140917
GOTERM_CC_FAT	GO:0031980~mitochondrial lumen	28	4.01722	1.02904e-06	ACADSB, NAGS, GLUD1, ECHS1, AK3L1, IVD, DMGDH, HADH, BDH1, SARDH, ETFB, HSD17B8, ETFA, BCKDHA, FECH, ACADS, SUCLG2, SUCLG1, OTC, BCKDHB, FDXR, ACADL, SIRT3, DBT, CYP27A1, ABAT, PCCB, PMPCB	538	227	12782	2.93055	0.000363185	9.08086e-05	0.00140917
GOTERM_CC_FAT	GO:0044429~mitochondrial part	44	6.31277	0.000355166	ACADSB, HSD3B1, NAGS, GLUD1, MOSC2, ECHS1, PINK1, PPOX, AK3L1, NDUFAF3, IVD, CPOX, HAAO, DMGDH, SLC25A27, HADH, SARDH, BDH1, ETFB, DNAJC19, ETFA, HSD17B8, BCKDHA, CHDH, CRLS1, FECH, ACADS, SUCLG2, OTC, SUCLG1, BCKDHB, FDXR, CYB5A, SLC3A1, ACADL, SIRT3, IMMP1L, DBT, CYP27A1, L2HGDH, ABAT, NLN, PCCB, PMPCB	538	595	12782	1.75692	0.117853	0.00891686	0.485275
Annotation Cluster 4	Enrichment Score: 6.578662409173152
Category	Term	Count	%	PValue	Genes	List Total	Pop Hits	Pop Total	Fold Enrichment	Bonferroni	Benjamini	FDR
GOTERM_BP_FAT	GO:0008202~steroid metabolic process	33	4.73458	5.86181e-11	TM7SF2, ACOX2, CYB5R1, HSD3B1, HNF1A, HSD17B2, STAT5B, COMT, SHH, APOA2, CYP39A1, AKR1C4, APOE, SERPINA6, CYP7A1, HSD17B3, ANGPTL3, NR1H4, AKR1C1, HSD17B7, NSDHL, HSD17B8, STS, CYP1A1, AMACR, FDXR, FDPS, LDLRAP1, NR1I2, PRLR, CYP27A1, LIPC, SCP2	563	202	13528	3.92543	1.60379e-07	5.34597e-08	1.04469e-07
GOTERM_BP_FAT	GO:0006694~steroid biosynthetic process	15	2.15208	9.6945e-06	TM7SF2, CYB5R1, HNF1A, HSD3B1, HSD17B2, AMACR, FDPS, FDXR, CYP39A1, PRLR, HSD17B3, SCP2, HSD17B7, HSD17B8, NSDHL	563	85	13528	4.24031	0.0261756	0.00120492	0.0172761
GOTERM_BP_FAT	GO:0008610~lipid biosynthetic process	31	4.44763	3.23188e-05	TM7SF2, CYB5R1, HSD3B1, HNF1A, PTGES2, HSD17B2, ACSS2, LASS6, APOA2, CYP39A1, HSD17B3, HSD17B7, NSDHL, HSD17B8, CRLS1, CYP1A1, FADS1, SCD, PIGV, AMACR, ACACA, FDPS, FDXR, FADS2, FADS6, OXSM, PRLR, DGAT2, LIPC, MECR, SCP2	563	323	13528	2.30613	0.0846289	0.00367763	0.0575829
Annotation Cluster 5	Enrichment Score: 6.494592414499615
Category	Term	Count	%	PValue	Genes	List Total	Pop Hits	Pop Total	Fold Enrichment	Bonferroni	Benjamini	FDR
GOTERM_BP_FAT	GO:0051186~cofactor metabolic process	31	4.44763	4.9011e-10	ME1, ASPDH, COASY, HNF1A, GCLC, PPOX, MTHFD1, GPHN, ADH4, CPOX, HAAO, ACOT12, VNN1, GLO1, VNN3, GPD1, MOCS2, FECH, CYP1A1, SUCLG2, ALDH5A1, SUCLG1, ACACA, GSTT1, MMAB, OXSM, COQ6, DBT, HNF4A, PANK1, MTR	563	195	13528	3.8199	1.34094e-06	3.35235e-07	8.73473e-07
GOTERM_BP_FAT	GO:0006732~coenzyme metabolic process	24	3.44333	8.20828e-08	ME1, ASPDH, GPD1, COASY, MOCS2, GCLC, SUCLG2, ALDH5A1, SUCLG1, ACACA, GSTT1, OXSM, COQ6, MTHFD1, DBT, GPHN, HNF4A, PANK1, MTR, HAAO, ACOT12, VNN1, GLO1, VNN3	563	153	13528	3.76916	0.000224553	2.80719e-05	0.000146288
GOTERM_BP_FAT	GO:0051188~cofactor biosynthetic process	17	2.43902	2.21996e-06	ME1, ASPDH, COASY, MOCS2, HNF1A, GCLC, FECH, PPOX, MMAB, COQ6, MTHFD1, DBT, GPHN, PANK1, CPOX, MTR, HAAO	563	97	13528	4.21117	0.0060554	0.00043375	0.00395633
GOTERM_BP_FAT	GO:0009108~coenzyme biosynthetic process	12	1.72166	0.00011769	ME1, MTHFD1, ASPDH, COASY, DBT, GPHN, MOCS2, GCLC, PANK1, MTR, HAAO, COQ6	563	69	13528	4.17886	0.275316	0.0097107	0.20954
Annotation Cluster 6	Enrichment Score: 6.338394975292178
Category	Term	Count	%	PValue	Genes	List Total	Pop Hits	Pop Total	Fold Enrichment	Bonferroni	Benjamini	FDR
GOTERM_MF_FAT	GO:0046983~protein dimerization activity	51	7.31707	2.34079e-07	HNF1A, THRA, MASP1, NR6A1, RGL2, APOA2, APOE, ROBO1, ROBO2, GHR, CUTA, AR, ALDH5A1, SUCLG1, RUNX1T1, MLXIPL, OLFML2A, SLC3A1, IL6R, RENBP, HNF4A, ABAT, CLIP1, GUCY1B3, ACVR1, GCLC, ADH5, SOX5, APOC2, HPRT1, IRAK3, PVRL1, FIGF, HSD17B8, CEBPA, GPD1, BMP2, EPAS1, PM20D2, EPHX2, SMAD3, ITGA2, WWTR1, USF2, FOXP2, PRLR, PYGL, FAAH, PON1, DPYD, BMPR1A	557	542	12983	2.19326	0.00022352	3.19345e-05	0.000367666
GOTERM_MF_FAT	GO:0042803~protein homodimerization activity	37	5.30846	3.19563e-07	THRA, HNF1A, MASP1, NR6A1, ADH5, APOC2, HPRT1, IRAK3, APOA2, PVRL1, APOE, FIGF, GHR, CEBPA, GPD1, BMP2, ALDH5A1, EPHX2, RUNX1T1, MLXIPL, SMAD3, OLFML2A, IL6R, WWTR1, USF2, FOXP2, RENBP, PRLR, HNF4A, PYGL, FAAH, PON1, ABAT, CLIP1, DPYD, ACVR1, BMPR1A	557	334	12983	2.58211	0.000305136	3.39087e-05	0.000501936
GOTERM_MF_FAT	GO:0042802~identical protein binding	55	7.89096	1.29091e-06	HNF1A, THRA, MASP1, NR6A1, HOOK1, APOA2, APOE, ROBO1, CPOX, ROBO2, GHR, ALDH5A1, PCBD1, PTPRG, RUNX1T1, MLXIPL, OLFML2A, IL6R, RENBP, GLUL, HNF4A, ABAT, CLIP1, ACVR1, HACL1, GLUD1, PFKFB1, ADH5, APOC2, ITGB3, HPRT1, CLDN12, IRAK3, PVRL1, FIGF, CEBPA, GPD1, BMP2, MOCS2, EPHX2, SMAD3, ITGA2, SMAD1, PRPSAP1, WWTR1, USF2, FOXP2, PRLR, PYGL, FAAH, PON1, PON2, TPRG1L, DPYD, BMPR1A	557	640	12983	2.0031	0.00123206	0.000112068	0.00202761
Annotation Cluster 7	Enrichment Score: 5.727912854098278
Category	Term	Count	%	PValue	Genes	List Total	Pop Hits	Pop Total	Fold Enrichment	Bonferroni	Benjamini	FDR
GOTERM_BP_FAT	GO:0008202~steroid metabolic process	33	4.73458	5.86181e-11	TM7SF2, ACOX2, CYB5R1, HSD3B1, HNF1A, HSD17B2, STAT5B, COMT, SHH, APOA2, CYP39A1, AKR1C4, APOE, SERPINA6, CYP7A1, HSD17B3, ANGPTL3, NR1H4, AKR1C1, HSD17B7, NSDHL, HSD17B8, STS, CYP1A1, AMACR, FDXR, FDPS, LDLRAP1, NR1I2, PRLR, CYP27A1, LIPC, SCP2	563	202	13528	3.92543	1.60379e-07	5.34597e-08	1.04469e-07
GOTERM_BP_FAT	GO:0016125~sterol metabolic process	14	2.00861	0.000272445	TM7SF2, CYB5R1, HNF1A, FDPS, FDXR, LDLRAP1, APOA2, CYP39A1, CYP27A1, APOE, CYP7A1, LIPC, ANGPTL3, NSDHL	563	101	13528	3.33067	0.525508	0.0194275	0.48444
GOTERM_BP_FAT	GO:0008203~cholesterol metabolic process	13	1.86514	0.000410158	TM7SF2, APOA2, CYP39A1, HNF1A, CYP27A1, APOE, CYP7A1, FDXR, FDPS, ANGPTL3, LIPC, LDLRAP1, NSDHL	563	92	13528	3.39532	0.67451	0.0226462	0.728467
Annotation Cluster 8	Enrichment Score: 5.315906211933161
Category	Term	Count	%	PValue	Genes	List Total	Pop Hits	Pop Total	Fold Enrichment	Bonferroni	Benjamini	FDR
GOTERM_CC_FAT	GO:0000267~cell fraction	84	12.0516	4.18674e-08	SLC27A1, SLC15A2, THOP1, PDLIM5, BTC, ANPEP, TSPAN9, CD151, KCNJ11, CYP39A1, ANK3, PEX2, CYP7A1, PGRMC1, PXMP4, NOS3, ATP8B3, IL13RA2, RECK, STS, CYP1A1, ALDH5A1, ABCB11, SLC22A7, IGFALS, CYP26A1, KTN1, CYB5A, SLC3A1, MAN1A1, CYP2E1, IRS1, MGAT2, LRAT, DGAT2, BACE2, BACE1, F2, ABAT, GRB14, ME1, HSD3B1, ADH5, DPYS, COMT, HPRT1, CTSL1, SLC29A1, FMO5, PVRL1, FOLR2, FMO1, DMD, HAAO, CCS, HSD17B3, GLO…	538	1083	12782	1.84275	1.47791e-05	7.38957e-06	5.73338e-05
GOTERM_CC_FAT	GO:0005792~microsome	27	3.87374	7.28904e-06	SLC27A1, HSD3B1, COMT, KCNJ11, FMO5, CYP39A1, PVRL1, FMO1, CYP7A1, DMD, PGRMC1, HSD17B3, STS, CYP1A1, FADS1, CYP26A1, IGFALS, CYB5A, CYP2E1, IRS1, MGST3, RDH10, LRAT, DGAT2, PON1, CYP4F2, GRB14	538	237	12782	2.70665	0.00256973	0.00036751	0.00998126
GOTERM_CC_FAT	GO:0042598~vesicular fraction	27	3.87374	1.23444e-05	SLC27A1, HSD3B1, COMT, KCNJ11, FMO5, CYP39A1, PVRL1, FMO1, CYP7A1, DMD, PGRMC1, HSD17B3, STS, CYP1A1, FADS1, CYP26A1, IGFALS, CYB5A, CYP2E1, IRS1, MGST3, RDH10, LRAT, DGAT2, PON1, CYP4F2, GRB14	538	244	12782	2.629	0.00434811	0.000544551	0.0169033
GOTERM_CC_FAT	GO:0005624~membrane fraction	60	8.60832	2.13027e-05	SLC27A1, SLC15A2, PDLIM5, TSPAN9, CD151, KCNJ11, CYP39A1, ANK3, PEX2, CYP7A1, PGRMC1, PXMP4, ATP8B3, RECK, STS, CYP1A1, ABCB11, SLC22A7, IGFALS, CYP26A1, KTN1, CYB5A, SLC3A1, MAN1A1, CYP2E1, IRS1, MGAT2, LRAT, DGAT2, BACE2, BACE1, ABAT, GRB14, HSD3B1, COMT, SLC29A1, FMO5, PVRL1, FOLR2, FMO1, DMD, HSD17B3, HSD17B8, FADS1, MET, FADS2, RGS16, HOMER1, SLC10A1, MGST3, ABCC9, RDH10, SLC17A4, PON1, ABCC…	538	809	12782	1.76205	0.00749172	0.000835198	0.0291683
GOTERM_CC_FAT	GO:0005626~insoluble fraction	61	8.75179	3.28109e-05	SLC27A1, SLC15A2, PDLIM5, TSPAN9, CD151, KCNJ11, CYP39A1, ANK3, PEX2, CYP7A1, PGRMC1, PXMP4, ATP8B3, RECK, STS, CYP1A1, ABCB11, SLC22A7, IGFALS, CYP26A1, KTN1, CYB5A, SLC3A1, MAN1A1, CYP2E1, IRS1, MGAT2, LRAT, DGAT2, BACE2, BACE1, ABAT, GRB14, HSD3B1, COMT, SLC29A1, FMO5, PVRL1, FOLR2, FMO1, DMD, HSD17B3, HSD17B8, FADS1, MET, FADS2, PDE3A, RGS16, HOMER1, SLC10A1, MGST3, ABCC9, RDH10, SLC17A4, PON…	538	839	12782	1.72737	0.0115156	0.00115757	0.0449224
Annotation Cluster 9	Enrichment Score: 5.284948602775472
Category	Term	Count	%	PValue	Genes	List Total	Pop Hits	Pop Total	Fold Enrichment	Bonferroni	Benjamini	FDR
GOTERM_BP_FAT	GO:0010817~regulation of hormone levels	21	3.01291	4.34503e-06	HSD3B1, HNF1A, CYP1A1, RBP1, TBX3, CAMK2G, STAT5B, FOXA1, CYP26A1, COMT, SHH, AKR1C4, LRAT, SERPINA6, ADH4, BACE2, PCSK6, GHSR, BCO2, MED1, HSD17B8	563	151	13528	3.3417	0.0118176	0.000792221	0.00774342
GOTERM_BP_FAT	GO:0034754~cellular hormone metabolic process	13	1.86514	4.40232e-06	HSD3B1, LRAT, AKR1C4, CYP1A1, RBP1, SERPINA6, ADH4, STAT5B, CYP26A1, COMT, BCO2, SHH, HSD17B8	563	59	13528	5.2944	0.0119725	0.000752514	0.00784551
GOTERM_BP_FAT	GO:0042445~hormone metabolic process	17	2.43902	7.30265e-06	HSD3B1, CYP1A1, RBP1, STAT5B, FOXA1, CYP26A1, COMT, SHH, AKR1C4, LRAT, SERPINA6, ADH4, BACE2, PCSK6, BCO2, HSD17B8, MED1	563	106	13528	3.85361	0.0197818	0.00105103	0.013014
Annotation Cluster 10	Enrichment Score: 4.777973343473534
Category	Term	Count	%	PValue	Genes	List Total	Pop Hits	Pop Total	Fold Enrichment	Bonferroni	Benjamini	FDR
INTERPRO	IPR016040:NAD(P)-binding domain	22	3.15638	4.50141e-07	ME1, ASPDH, GPD1, PTGR1, HSD3B1, HSD17B2, GLUD1, HSD17B13, SUCLG1, GRHPR, DECR1, DHRS7, MTHFD1, RDH10, HSD17B3, DPYD, HADH, BDH1, MECR, HSD17B7, HSD17B8, NSDHL	658	150	16659	3.71325	0.000556219	0.000556219	0.000730402
UP_SEQ_FEATURE	binding site:NAD	12	1.72166	1.29603e-06	ART4, ASPDH, GPD1, ALDH6A1, HSD3B1, ALDH5A1, ADH4, GLUD1, HSD17B13, DECR1, HADH, NSDHL	691	50	19113	6.63838	0.00270375	0.000338369	0.0022396
SP_PIR_KEYWORDS	nad	22	3.15638	4.55758e-06	XDH, ASPDH, GPD1, ALDH6A1, CYB5R1, HSD3B1, NUDT12, HSD17B2, ALDH5A1, GLUD1, HSD17B13, ADH5, SIRT3, DHRS7, ART4, ADH4, UROC1, HADH, BDH1, HSD17B7, HSD17B8, NSDHL	691	189	19235	3.24022	0.00244898	0.000163452	0.00663046
UP_SEQ_FEATURE	nucleotide phosphate-binding region:NAD	13	1.86514	1.66271e-05	GPD1, ALDH6A1, HSD17B2, ALDH5A1, ADH4, GLUD1, HSD17B13, HADH, BDH1, HSD17B7, SIRT3, HSD17B8, DHRS7	691	76	19113	4.7313	0.034138	0.00315268	0.0287287
INTERPRO	IPR002198:Short-chain dehydrogenase/reductase SDR	10	1.43472	0.000469838	RDH10, HSD17B2, HSD17B13, HSD17B3, DECR1, BDH1, SCP2, HSD17B7, HSD17B8, DHRS7	658	59	16659	4.29112	0.440581	0.0436978	0.759645
INTERPRO	IPR002347:Glucose/ribitol dehydrogenase	9	1.29125	0.00103442	RDH10, HSD17B2, HSD17B13, HSD17B3, DECR1, BDH1, HSD17B7, HSD17B8, DHRS7	658	53	16659	4.29922	0.721742	0.0873218	1.66531
Annotation Cluster 11	Enrichment Score: 4.192582702957341
Category	Term	Count	%	PValue	Genes	List Total	Pop Hits	Pop Total	Fold Enrichment	Bonferroni	Benjamini	FDR
GOTERM_BP_FAT	GO:0006790~sulfur metabolic process	18	2.5825	5.08333e-06	SEPHS2, MOCS2, GCLC, ALDH5A1, STAT5A, STAT5B, IGF1, GSTT1, CDO1, HS2ST1, MTHFD1, MTHFR, BHMT, MTR, GLO1, LIPC, HS3ST3B1, GHR	563	115	13528	3.76097	0.0138118	0.000817785	0.00905912
GOTERM_BP_FAT	GO:0044272~sulfur compound biosynthetic process	10	1.43472	0.000188574	MTHFD1, SEPHS2, GCLC, MTR, BHMT, IGF1, CDO1, LIPC, HS3ST3B1, HS2ST1	563	50	13528	4.80568	0.40309	0.0138488	0.335545
GOTERM_BP_FAT	GO:0000096~sulfur amino acid metabolic process	7	1.0043	0.000275817	MTHFD1, SEPHS2, MTHFR, GCLC, MTR, BHMT, CDO1	563	23	13528	7.313	0.529866	0.0191662	0.490421
Annotation Cluster 12	Enrichment Score: 4.101438912108609
Category	Term	Count	%	PValue	Genes	List Total	Pop Hits	Pop Total	Fold Enrichment	Bonferroni	Benjamini	FDR
GOTERM_BP_FAT	GO:0030879~mammary gland development	13	1.86514	9.01672e-06	XDH, PRLR, TBX3, IRF6, STAT5A, MET, STAT5B, IGF1, ITGA2, CDO1, IRS1, USF2, ATP7B	563	63	13528	4.95825	0.024368	0.00117406	0.0160684
GOTERM_BP_FAT	GO:0007595~lactation	8	1.14778	0.000113646	XDH, PRLR, STAT5A, MET, STAT5B, CDO1, USF2, ATP7B	563	28	13528	6.86526	0.267251	0.00967018	0.202345
GOTERM_BP_FAT	GO:0048732~gland development	16	2.29555	0.000484264	XDH, AR, TBX3, STAT5A, STAT5B, FOXA1, MET, ITGA2, IGF1, CDO1, IRS1, USF2, SHH, PRLR, IRF6, ATP7B	563	135	13528	2.84781	0.734268	0.0251639	0.859549
Annotation Cluster 13	Enrichment Score: 3.966215398014751
Category	Term	Count	%	PValue	Genes	List Total	Pop Hits	Pop Total	Fold Enrichment	Bonferroni	Benjamini	FDR
GOTERM_MF_FAT	GO:0033293~monocarboxylic acid binding	14	2.00861	3.11929e-07	ACOX2, ALDH6A1, ACADS, ADH5, ACACA, CYP26A1, DBI, ACBD5, LRAT, HNF4A, PYGL, FABP1, AKR1C1, NR1H4	557	54	12983	6.04302	0.000297848	3.72358e-05	0.000489945
GOTERM_MF_FAT	GO:0005504~fatty acid binding	8	1.14778	0.00100896	ACOX2, ALDH6A1, HNF4A, ACADS, ADH5, FABP1, DBI, ACBD5	557	38	12983	4.90712	0.618651	0.0363995	1.57306
GOTERM_MF_FAT	GO:0000062~acyl-CoA binding	5	0.71736	0.0040126	ALDH6A1, HNF4A, ACADS, DBI, ACBD5	557	16	12983	7.284	0.978501	0.109841	6.11997
Annotation Cluster 14	Enrichment Score: 3.8656613717880437
Category	Term	Count	%	PValue	Genes	List Total	Pop Hits	Pop Total	Fold Enrichment	Bonferroni	Benjamini	FDR
UP_SEQ_FEATURE	zinc finger region:NR C4-type	12	1.72166	4.15106e-07	AR, THRA, NR1I2, HNF4A, NR1D1, NR6A1, ESR1, NR3C2, NR2F6, RORA, NR2F2, NR1H4	691	45	19113	7.37598	0.000866782	0.000123872	0.000717327
UP_SEQ_FEATURE	DNA-binding region:Nuclear receptor	12	1.72166	4.15106e-07	AR, THRA, NR1I2, HNF4A, NR1D1, NR6A1, ESR1, NR3C2, NR2F6, RORA, NR2F2, NR1H4	691	45	19113	7.37598	0.000866782	0.000123872	0.000717327
SMART	SM00399:ZnF_C4	12	1.72166	6.32156e-07	AR, THRA, NR1I2, HNF4A, NR1D1, NR6A1, ESR1, NR3C2, NR2F6, RORA, NR2F2, NR1H4	337	46	9079	7.028	0.000143489	0.000143489	0.000808748
GOTERM_MF_FAT	GO:0004879~ligand-dependent nuclear receptor activity	14	2.00861	7.58788e-07	CUTA, AR, THRA, NR6A1, ESR1, NR3C2, RORA, RGL2, NR1I2, NR1D1, HNF4A, NR2F6, NR2F2, NR1H4	557	58	12983	5.62626	0.00072438	7.24616e-05	0.00119182
SMART	SM00430:HOLI	12	1.72166	1.00186e-06	AR, THRA, NR1I2, HNF4A, NR1D1, NR6A1, ESR1, NR3C2, NR2F6, RORA, NR2F2, NR1H4	337	48	9079	6.73516	0.000227397	0.000113705	0.00128173
INTERPRO	IPR001628:Zinc finger, nuclear hormone receptor-type	12	1.72166	1.24939e-06	AR, THRA, NR1I2, HNF4A, NR1D1, NR6A1, ESR1, NR3C2, NR2F6, RORA, NR2F2, NR1H4	658	46	16659	6.6046	0.00154305	0.000771824	0.00202725
INTERPRO	IPR008946:Nuclear hormone receptor, ligand-binding	12	1.72166	1.96939e-06	AR, THRA, NR1I2, HNF4A, NR1D1, NR6A1, ESR1, NR3C2, NR2F6, RORA, NR2F2, NR1H4	658	48	16659	6.32941	0.00243121	0.00081106	0.00319551
INTERPRO	IPR000536:Nuclear hormone receptor, ligand-binding, core	12	1.72166	1.96939e-06	AR, THRA, NR1I2, HNF4A, NR1D1, NR6A1, ESR1, NR3C2, NR2F6, RORA, NR2F2, NR1H4	658	48	16659	6.32941	0.00243121	0.00081106	0.00319551
INTERPRO	IPR013088:Zinc finger, NHR/GATA-type	12	1.72166	3.72726e-06	AR, THRA, NR1I2, HNF4A, NR1D1, NR6A1, ESR1, NR3C2, NR2F6, RORA, NR2F2, NR1H4	658	51	16659	5.95709	0.0045963	0.00115106	0.00604773
GOTERM_MF_FAT	GO:0003707~steroid hormone receptor activity	12	1.72166	5.32589e-06	AR, THRA, NR1I2, HNF4A, NR1D1, NR6A1, ESR1, NR3C2, NR2F6, RORA, NR2F2, NR1H4	557	49	12983	5.70828	0.00507332	0.000391172	0.00836503
INTERPRO	IPR001723:Steroid hormone receptor	11	1.57819	1.1736e-05	THRA, NR1I2, HNF4A, NR1D1, NR6A1, ESR1, NR3C2, NR2F6, RORA, NR2F2, NR1H4	658	47	16659	5.9254	0.0144011	0.00241471	0.0190413
INTERPRO	IPR000324:Vitamin D receptor	7	1.0043	6.42416e-05	NR1I2, HNF4A, NR1D1, NR6A1, ESR1, NR3C2, NR1H4	658	19	16659	9.32755	0.0763344	0.008784	0.104188
UP_SEQ_FEATURE	region of interest:Ligand-binding	6	0.860832	0.0040699	AR, THRA, NR1I2, TFRC, RORA, NR1H4	691	30	19113	5.53198	0.9998	0.279398	6.80479
UP_SEQ_FEATURE	region of interest:Modulating	4	0.573888	0.0126615	AR, THRA, NR3C2, RORA	691	14	19113	7.90283	1	0.512967	19.7638
GOTERM_MF_FAT	GO:0010843~promoter binding	7	1.0043	0.0343716	CEBPA, HNF1A, THRA, HNF4A, ESR1, SMAD3, NR2F2	557	57	12983	2.86248	1	0.437802	42.2687
UP_SEQ_FEATURE	region of interest:Hinge	4	0.573888	0.0433084	NR1I2, ESR1, NR3C2, RORA	691	22	19113	5.02908	1	0.802617	53.4706
GOTERM_MF_FAT	GO:0043565~sequence-specific DNA binding	32	4.5911	0.18008	TSHZ2, THRA, HNF1A, ONECUT1, NR6A1, STAT5B, NR3C2, NFIX, RORA, SOX9, LASS6, MEIS2, NR1D1, LHX2, NR2F6, NR2F2, NR1H4, CEBPA, AR, SOX13, EPAS1, TBX3, FOXA1, ESR1, SMAD3, FOXN3, USF2, FOXP2, ZFHX4, NR1I2, HNF4A, ETS1	557	607	12983	1.2288	1	0.827212	95.5781
SP_PIR_KEYWORDS	transcription factor	5	0.71736	0.204323	CEBPA, THRA, HNF4A, RORA, NR2F2	691	65	19235	2.14127	1	0.64418	96.4037
SP_PIR_KEYWORDS	zinc finger	8	1.14778	0.310299	ZBTB48, AR, THRA, HNF4A, ESR1, NR3C2, RORA, NR2F2	691	153	19235	1.4555	1	0.769982	99.5505
SP_PIR_KEYWORDS	DNA binding	9	1.29125	0.924313	ZBTB48, HNF1A, THRA, HNF4A, ESR1, SOX5, NR3C2, RORA, NR2F2	691	340	19235	0.736848	1	0.998739	100
Annotation Cluster 15	Enrichment Score: 3.7877657445764217
Category	Term	Count	%	PValue	Genes	List Total	Pop Hits	Pop Total	Fold Enrichment	Bonferroni	Benjamini	FDR
UP_SEQ_FEATURE	binding site:Substrate; via carbonyl oxygen	9	1.29125	2.43003e-06	NPHP3, ACADSB, IVD, MAT1A, ACADS, FAAH, SAT2, DPYS, ACAD8	691	26	19113	9.57459	0.00506348	0.000563879	0.00419916
INTERPRO	IPR013786:Acyl-CoA dehydrogenase/oxidase, N-terminal	7	1.0043	8.42125e-06	ACOX2, NPHP3, ACADSB, IVD, ACADS, ACAD8, ACADL	658	14	16659	12.6588	0.0103547	0.00207958	0.0136636
INTERPRO	IPR013764:Acyl-CoA oxidase/dehydrogenase, type1/2, C-terminal	7	1.0043	1.35677e-05	ACOX2, NPHP3, ACADSB, IVD, ACADS, ACAD8, ACADL	658	15	16659	11.8149	0.01663	0.00239282	0.0220129
INTERPRO	IPR006091:Acyl-CoA oxidase/dehydrogenase, central region	7	1.0043	1.35677e-05	ACOX2, NPHP3, ACADSB, IVD, ACADS, ACAD8, ACADL	658	15	16659	11.8149	0.01663	0.00239282	0.0220129
GOTERM_MF_FAT	GO:0003995~acyl-CoA dehydrogenase activity	7	1.0043	2.15846e-05	ACOX2, NPHP3, ACADSB, IVD, ACADS, ACAD8, ACADL	557	15	12983	10.8774	0.0204025	0.00147131	0.0338974
INTERPRO	IPR006092:Acyl-CoA dehydrogenase, N-terminal	6	0.860832	3.56149e-05	NPHP3, ACADSB, IVD, ACADS, ACAD8, ACADL	658	11	16659	13.8096	0.0430659	0.00548749	0.0577736
[truncated: 2,514 more rows]
